# Supplementary material for: Time-Dependent Proteomic Signatures Associated with Embryogenic Callus Induction in Carica papaya L
Source: Plants (Basel). 2023 Nov 18;12(22):3891. doi: 10.3390/plants12223891 (PMC10675192; doi:10.3390/plants12223891)
Supplement: Supplementary file 1 [file plants-12-03891-s001.zip]

Archive with 4 entries (4 files):
- FigureS1.tif
- TableS1_full_v2.xlsx
- TableS2.xlsx
- TableS3.xlsx
