# Supplementary material for: Time-Dependent Proteomic Signatures Associated with Embryogenic Callus Induction in Carica papaya L
Source: Plants (Basel). 2023 Nov 18;12(22):3891. doi: 10.3390/plants12223891 (PMC10675192; doi:10.3390/plants12223891)
Supplement: Supplementary file 1 [file plants-12-03891-s001.zip › TableS1_full_v2.xlsx]

## Sheet: Supplementary table S1
Supplementary table S1. Complete list of identified proteins during embryogenic callus induction at different stages. All proteins identified and quantified in EC0 and EC14 and their regulation and functional annotation obtained using OmicsBox software are shown in the table.
Protein ID	BLAST top hit (Viridiplantae)	Arabidopsis orthologues (STRING mapping)	Reported peptides	TOP3 max score	Sequence coverage	Molecular weight	Protein regulation						Normalized total ion count												Average				Log 2 fold change						T-test pvalue
							T0 vs T7	T0 vs T14	T0 vs T21	T7 vs T14	T7 vs T21	T14 vs T21	Time 0 R1	Time 0 R2	Time 0 R3	Time 7 R1	Time 7 R2	Time 7 R3	Time 14 R1	Time 14 R2	Time 14 R3	Time 21 R1	Time 21 R2	Time 21 R3	Time 0	Time 7	Time 14	Time 21	T0 vs T7	T0 vs T14	T0 vs T21	T7 vs T14	T7 vs T21	T14 vs T21	T0 vs T7	T0 vs T14	T0 vs T21	T7 vs T14	T7 vs T21	T14 vs T21
evm.model.supercontig_0.121	Succinyl-CoA ligase [ADP-forming] subunit alpha-1	AT5G23250	3	9930.31	68.83	7994.27	Unchanged	Down	Down	Unchanged	Down	Unchanged	11086	16164	11862	42687.7	16272	15117.7	61813.3	28266.7	72507	65534.7	64790	69167.3	13037.3	24692.4	54195.7	66497.3	-0.921421	-2.05553	-2.35065	-1.13411	-1.42923	-0.295119	0.271331	0.0374061	1.35883e-05	0.14051	0.010095	0.4104
evm.model.supercontig_0.123	Succinyl-CoA ligase	AT5G23250	4	2710.01	29.21	31294	Down	Down	Down	Down	Down	Unchanged	10186	5806	4225	21244	24484	24862.3	66306.7	50091.7	46785.7	43433.7	55559	52358	6739	23530.1	54394.7	50450.2	-1.8039	-3.01286	-2.90425	-1.20896	-1.10035	0.108605	0.0013769	0.00162725	0.000414909	0.00735129	0.00210697	0.605123
evm.model.supercontig_0.129	serine carboxypeptidase-like 34	SCPL34	13	2640.27	35.7	54472.7	Unique T7	Unique T14	Unique T21	Unchanged	Down	Down				25784.3	35382	32248.7	19467.3	18982.7	34753.3	62710	78370.7	79281	0	31138.3	24401.1	73453.9	-	-	-	0.351745	-1.23815	-1.58989	-	-	-	0.317124	0.0022337	0.00277682
evm.model.supercontig_0.14	beta-xylosidase/alpha-L-arabinofuranosidase 2	XYL4	8	775.778	19.87	83733.8	Unchanged	Unchanged	Unchanged	Unchanged	Unchanged	Unchanged	20782.7	18705.7	17875	14460.3	12533	20595.7	17973	15007.7	19277	20419.3	21551	23303.3	19121.1	15863	17419.2	21757.9	0.269501	0.134486	-0.186372	-0.135015	-0.455873	-0.320858	0.275261	0.32855	0.0938405	0.600355	0.083641	0.0458743
evm.model.supercontig_0.141	ATP-dependent Clp protease proteolytic subunit 2, mitochondrial	NCLPP7	4	1111.97	27.13	27175	Down	Down	Down	Unchanged	Unchanged	Unchanged	5414.33	4477	5087.33	20843	19663	23395.7	23371.7	16142.3	22109	21045.3	18530.3	21510.3	4992.89	21300.6	20541	20362	-2.09294	-2.04056	-2.02793	0.0523846	0.0650118	0.0126271	0.000136486	0.00228609	9.10433e-05	0.775255	0.549786	0.944447
evm.model.supercontig_1.107	UDP-glucose 6-dehydrogenase 1-like	UGD2	12	3762.14	39.31	45911.9	Down	Down	Down	Unchanged	Unchanged	Unchanged	7209.33	6038.84	7959.67	36796.3	40179.4	35442.3	57156.5	39118.9	39121.5	39243.5	31575.7	33976.4	7069.28	37472.7	45132.3	34931.9	-2.4062	-2.67453	-2.30491	-0.268322	0.101296	0.369617	3.6434e-05	0.00323709	0.000281363	0.282599	0.394674	0.187533
evm.model.supercontig_1.109	beta-glucosidase 40	BGLU40	3	770.899	10.57	58672.3	Unique T7	Unique T14	Unique T21	Unchanged	Down	Unchanged				8774.01	7801.93	8363.89	15486.1	10979.6	10395.1	12623.5	12777.2	15017.7	0	8313.28	12286.9	13472.8	-	-	-	-0.563635	-0.696563	-0.132928	-	-	-	0.0717154	0.00330987	0.542768
evm.model.supercontig_1.115	14-3-3-like protein GF14 iota	GRF12	10	3814.86	69.74	31129.9	Unchanged	Down	Down	Down	Unchanged	Unchanged	11904	14285	12094.7	13828.7	17224.4	17229	24418.5	26759.1	24379.6	25347.1	25861.2	20312.8	12761.2	16094	25185.7	23840.4	-0.334759	-0.980839	-0.90164	-0.64608	-0.566881	0.0791984	0.0712474	0.000345938	0.00454392	0.00274244	0.0210874	0.525569
evm.model.supercontig_1.156	UDP-arabinopyranose mutase 3	RGP3	20	6708.29	72.02	41733.9	Unchanged	Down	Down	Down	Down	Unchanged	10186.3	10319.2	9918	13466.7	15444	14494.8	33766	28554.5	23093.3	27068.7	27612.6	33771.5	10141.2	14468.5	28471.3	29484.2	-0.512695	-1.48928	-1.53972	-0.976587	-1.02702	-0.0504376	0.00175856	0.00401668	0.000848922	0.0110877	0.00250869	0.800778
evm.model.supercontig_1.180	alpha-xylosidase 1-like	XYL1	25	2624.62	46.6	104058	Unchanged	Unchanged	Up	Unchanged	Up	Unchanged	88213.7	71118.7	91340.7	115239	87829	87419.3	101680	60155.7	58840.3	55426	49474	48887	83557.7	96829.2	73558.7	51262.3	-0.21267	0.183877	0.704873	0.396547	0.917543	0.520996	0.299619	0.551699	0.00818134	0.23849	0.0084791	0.191965
evm.model.supercontig_1.181	ubiquitin receptor RAD23c-like	RAD23C	5	4238.93	31.02	30323.3	Unchanged	Down	Unchanged	Unchanged	Unchanged	Unchanged	26659.7	14860	26287.3	34721	29389	31740.3	44031.3	52605.7	41500	44381.3	26848.3	18872	22602.3	31950.1	46045.7	30033.9	-0.499349	-1.02659	-0.41012	-0.527244	0.0892297	0.616474	0.0883867	0.0102437	0.429871	0.018907	0.815504	0.124248
evm.model.supercontig_1.187	eukaryotic translation initiation factor 2 subunit alpha homolog	AT2G40290	12	4683.68	37.72	39067.7	Down	Down	Down	Down	Down	Unchanged	13784.7	14689	13191.7	57207	73555	68308.3	187015	122845	117962	112066	105775	105138	13888.4	66356.8	142607	107660	-2.25636	-3.36009	-2.95452	-1.10373	-0.698165	0.405567	0.000410439	0.00443801	1.99301e-06	0.028581	0.00146462	0.193073
evm.model.supercontig_1.195	serine/threonine-protein phosphatase 2A 65 kDa regulatory subunit A beta isoform	PP2AA2	18	2672.73	49.06	66643.2	Down	Down	Down	Down	Unchanged	Unchanged	17493.3	17488	18661.3	37552.4	41889.6	42618.8	78532.1	61989.8	53140.7	56799	54783.9	52716.8	17880.9	40686.9	64554.2	54766.6	-1.18615	-1.85209	-1.61488	-0.665946	-0.42873	0.237216	0.000150926	0.00331441	7.63926e-06	0.0349347	0.00203594	0.263715
evm.model.supercontig_1.26	ABC transporter F family member 1	ABCF1	16	926.415	39.12	66322.7	Down	Down	Down	Unchanged	Up	Unchanged	7613.5	7607	3222	59444.3	62168.7	61477	48251.3	35546.7	38617.3	30043.7	31305	38002	6147.5	61030	40805.1	33116.9	-3.31145	-2.73068	-2.4295	0.580769	0.881951	0.301183	5.18256e-06	0.00107024	0.000714891	0.00666146	0.00042755	0.166693
evm.model.supercontig_1.280	leucine aminopeptidase	AT5G13520	9	1737.09	43.55	33339.8	Unchanged	Unchanged	Down	Unchanged	Unchanged	Unchanged	18129	18748.7	19310.7	18799.3	26958.3	28321.3	32980.3	24500.7	24192.7	30939	29117.7	28653.3	18729.4	24693	27224.6	29570	-0.398794	-0.5396	-0.658826	-0.140806	-0.260032	-0.119226	0.117071	0.0428164	0.000152691	0.573808	0.185488	0.472838
evm.model.supercontig_1.324	spliceosome-associated protein 130 A	SAP130b	10	653.892	12.2	136267	Down	Down	Down	Unchanged	Unchanged	Unchanged	5774	5055	5057	11995.7	15259.7	15732	20921.3	19752	15200.7	12698	13493	11093	5295.33	14329.1	18624.7	12428	-1.43616	-1.81442	-1.2308	-0.378265	0.205355	0.58362	0.00166079	0.00163424	0.000666116	0.110679	0.237657	0.0301576
evm.model.supercontig_1.326	40S ribosomal S4-like	AT5G58420	13	4793.59	58.57	32069.5	Down	Down	Down	Up	Unchanged	Unchanged	14612.3	17855.3	17529.7	140088	150421	174572	106428	94564	87470.7	121418	140642	119455	16665.8	155027	96154.2	127172	-3.21756	-2.52846	-2.93182	0.689096	0.285741	-0.403355	0.000175582	0.000145594	8.57333e-05	0.00714345	0.0853735	0.0237618
evm.model.supercontig_1.329	glutathione S-transferase DHAR2-like	DHAR2	11	14810.7	79.72	23632.3	Unchanged	Down	Down	Down	Unchanged	Unchanged	47296	46165.7	44262.7	61136.3	60539	53838.7	137673	100394	87806.3	96553.7	79802.7	85523	45908.1	58504.7	108624	87293.1	-0.349803	-1.24253	-0.927119	-0.892725	-0.577316	0.315409	0.00730146	0.0138996	0.00115842	0.0297244	0.00613702	0.247278
evm.model.supercontig_1.344	60S ribosomal protein L23a	RPL23AB	4	3507.81	41.83	17319.5	Unchanged	Down	Down	Unchanged	Down	Unchanged	14304	16592	9274	24809.7	50611.7	21811	47551.3	48359.3	54547	68657	79911.3	72583.3	13390	32410.8	50152.6	73717.2	-1.27532	-1.90517	-2.46085	-0.62985	-1.18553	-0.555678	0.112869	0.000286211	0.000106458	0.132289	0.0131538	0.00403776
evm.model.supercontig_1.357	40S ribosomal protein S2-4-like	AT3G57490	11	6899.82	50.19	29852.6	Down	Down	Down	Unchanged	Unchanged	Unchanged	22872	37341.7	36291	108955	96722	143185	213155	131991	116581	107640	134132	113943	32168.2	116287	153909	118571	-1.85399	-2.25837	-1.88205	-0.404385	-0.0280626	0.376322	0.00457477	0.0159191	0.000730944	0.318214	0.893628	0.317975
evm.model.supercontig_1.363	40s ribosomal protein s15a-1	AT5G59850	12	11039.9	78.46	14831.4	Down	Down	Down	Up	Up	Unchanged	43094.7	37567.3	49140	170764	189449	207483	83990	80972.3	79141	90187.7	63521.3	78030.7	43267.3	189232	81367.8	77246.6	-2.12881	-0.911179	-0.836192	1.21763	1.29261	0.074987	0.00019415	0.000465112	0.015545	0.000543619	0.00102989	0.626763
evm.model.supercontig_1.364	actin-depolymerizing factor 2-like	ADF1	5	19433.5	65.54	17214.6	Down	Unchanged	Down	Unchanged	Unchanged	Unchanged	34186	32639	35225.7	96934	87810.3	97871.7	181394	75550.3	83012	74114.7	66368.7	81660	34016.9	94205.3	113319	74047.8	-1.46956	-1.73606	-1.12221	-0.266506	0.347352	0.613859	5.28794e-05	0.080727	0.000865897	0.606628	0.0209528	0.3172
evm.model.supercontig_1.380	glutathione S-transferase U17-like	ERD9	10	11413.5	54.35	25774.5	Down	Down	Down	Unchanged	Unchanged	Unchanged	4841.67	5211.67	3357	82306.7	60578	60299.7	73569	96746.7	96124	89705.3	87836.3	77710.7	4470.11	67728.1	88813.2	85084.1	-3.92137	-4.31239	-4.25051	-0.39102	-0.329135	0.0618847	0.000981844	0.000383796	2.82514e-05	0.116264	0.101341	0.683038
evm.model.supercontig_1.382	histone H4-like	AT5G59970.1	8	11846.4	62.14	11409.4	Unchanged	Unchanged	Unchanged	Unchanged	Unchanged	Unchanged	68595.7	81655.3	67067	76247	103957	120019	69791.3	73335	67096	81458.7	105664	91291.7	72439.3	100074	70074.1	92804.8	-0.466228	0.0478917	-0.357426	0.51412	0.108803	-0.405318	0.111891	0.658917	0.0727704	0.0808176	0.644422	0.0351062
evm.model.supercontig_1.386	40S ribosomal protein S28-2	RPS28	5	15433.3	41.54	7507.75	Unchanged	Up	Up	Up	Up	Unchanged	160676	174412	172742	191712	129104	166240	118651	86306.7	105855	100578	101029	121918	169277	162352	103604	107842	0.060256	0.708298	0.650465	0.648042	0.590208	-0.0578333	0.729744	0.00316281	0.00174757	0.0454485	0.0489921	0.73655
evm.model.supercontig_1.388	UDP-glucuronic acid decarboxylase 6-like	UXS3	15	2679.49	63.82	38546.2	Unique T7	Unique T14	Unique T21	Down	Down	Unchanged				5198.83	5723.48	6257.32	11467.8	8390.16	10399.9	10990.3	12234.7	14304.2	0	5726.54	10086	12509.7	-	-	-	-0.816611	-1.12731	-0.310703	-	-	-	0.0102099	0.00259361	0.140702
evm.model.supercontig_1.398	heat shock cognate 70 kDa protein 2	HSP70	42	54176	82.1	71354.8	Down	Down	Down	Unchanged	Unchanged	Unchanged	95055.5	95015.3	91113.7	290644	276200	307237	466621	345905	303125	326651	302175	313107	93728.1	291360	371884	313978	-1.63625	-1.9883	-1.74411	-0.352047	-0.107856	0.244191	2.61484e-05	0.00474132	6.79898e-06	0.180967	0.118837	0.30669
evm.model.supercontig_1.401	actin	ACT12	24	47020.2	72.4	40927.9	Down	Down	Down	Unchanged	Down	Unchanged	45422	47572.9	37731.1	98237.5	77715.5	75480.7	424787	243950	163818	133622	117326	139051	43575.3	83811.2	277518	130000	-0.943633	-2.671	-1.57693	-1.72737	-0.633296	1.09407	0.00680943	0.038827	0.000272959	0.066855	0.00905418	0.129565
evm.model.supercontig_1.407	glucan endo-1,3-beta-glucosidase-like	AT3G55430	8	1729.18	36.04	49333.4	Unique T7	Unique T14	Unique T21	Unchanged	Unchanged	Unchanged				45893.3	33006.7	24557.7	31685	20011	27164.7	32245.3	34084.3	29275.3	0	34485.9	26286.9	31868.3	-	-	-	0.391663	0.113883	-0.27778	-	-	-	0.310876	0.701736	0.20353
evm.model.supercontig_1.410	triosephosphate isomerase, cytosolic	TPI	16	37721.1	93.31	27494.4	Unchanged	Unchanged	Unchanged	Unchanged	Unchanged	Unchanged	292321	265042	314612	286640	247922	286524	348657	300607	383781	382746	284596	270156	290658	273696	344348	312500	0.0867514	-0.244545	-0.104531	-0.331297	-0.191282	0.140015	0.428534	0.1281	0.597744	0.0610229	0.360878	0.498169
evm.model.supercontig_1.78	eukaryotic translation initiation factor 5A-2	ELF5A-1	9	9201.21	75.47	17659.8	Down	Down	Down	Unchanged	Up	Unchanged	7138.24	5875.62	7474.47	41615	48957.6	46669.7	82676.1	35653.7	39972.5	26301.3	22239.5	22208.6	6829.44	45747.4	52767.4	23583.1	-2.74385	-2.94981	-1.78791	-0.205956	0.955937	1.16189	6.252e-05	0.0376712	0.000315029	0.667438	0.000978822	0.124823
evm.model.supercontig_10.152	pyrophosphate-energized vacuolar membrane proton pump	AVP1	13	7114.73	20.92	81051.9	Unchanged	Unchanged	Unchanged	Unchanged	Unchanged	Unchanged	76356.6	68394.6	78370.3	62585.8	59852.8	54243.1	53759.4	72883.4	59821.4	68739.8	74499	65934.1	74373.8	58893.9	62154.8	69724.3	0.336677	0.258931	0.0931336	-0.0777465	-0.243543	-0.165797	0.0167223	0.129393	0.3048	0.62423	0.0370228	0.287837
evm.model.supercontig_10.216	serine-threonine kinase receptor-associated protein-like	AT3G15610	3	631.562	13.43	38598	Down	Unchanged	Down	Unchanged	Up	Unchanged	3970	3428	3291	12522.7	14146.5	12699.3	18309	7029	6941	5676	4336	6065.5	3563	13122.8	10759.7	5359.17	-1.88091	-1.59447	-0.588916	0.286446	1.292	1.00555	6.64511e-05	0.129691	0.0332638	0.568645	0.000452378	0.229412
evm.model.supercontig_10.219	cytochrome c oxidase subunit 5b-1, mitochondrial-like	AT1G80230	2	10033.5	34.21	12527.2	Unique T7	Unique T14	Unique T21	Unchanged	Unchanged	Unchanged				31156	47075	34762.5	141312	53788.5	46242	46728	32788	39837	0	37664.5	80447.5	39784.3	-	-	-	-1.09484	-0.078995	1.01585	-	-	-	0.238265	0.752608	0.256903
evm.model.supercontig_10.243	Bifunctional inhibitor/plant lipid transfer protein/seed storage helical domain	-	6	29881	47.31	20433.7	Unchanged	Unchanged	Up	Unchanged	Up	Unchanged	60257.5	64001.1	49408	45082.2	52295.2	83818.6	94084	39562.6	61173.4	18470.7	27401.2	24346.4	57888.9	60398.7	64940	23406.1	-0.0612307	-0.165822	1.3064	-0.104591	1.36763	1.47222	0.852671	0.690157	0.0024969	0.829983	0.0384993	0.0609957
evm.model.supercontig_10.244	Bifunctional inhibitor/plant lipid transfer protein/seed storage helical domain	SESA5	3	5051.75	47.53	19763.2	Down	Up	Up	Up	Up	Unchanged	152023	176112	138857	237136	282229	254668	94430.4	60051.1	73383.3	51852.4	68992.4	70613.4	155664	258011	75954.9	63819.4	-0.728998	1.03522	1.28637	1.76422	2.01537	0.251148	0.00388855	0.00575039	0.00179955	0.000383959	0.000176455	0.357085
evm.model.supercontig_10.249	Bifunctional inhibitor/plant lipid transfer protein/seed storage helical domain	SESA5	4	7058.59	33.13	19896.2	Unique T7	Unique T14	-	Unchanged	Unique T7	Unique T14				1306.42	1500.49	2312.3	3534.1	1797.69	2701.42				0	1706.4	2677.74	0	-	-	#DIV/0!	-0.650056	#DIV/0!	#DIV/0!	-	-	-	0.174172	-	-
evm.model.supercontig_10.251	Bifunctional inhibitor/plant lipid transfer protein/seed storage helical domain	SESA5	8	28415.2	51.48	20601.1	Unchanged	Unchanged	Up	Unchanged	Up	Unchanged	1.1569e+06	1.16755e+06	992600	1.06055e+06	865282	1.53104e+06	865859	648546	815035	562378	631957	515175	1.10568e+06	1.15229e+06	776480	569837	-0.0595712	0.509915	0.956315	0.569486	1.01589	0.4464	0.831717	0.019138	0.00125203	0.145381	0.0438814	0.0489501
evm.model.supercontig_10.255	phospholipase D alpha 1	PLDALPHA1	45	6207.28	79.21	92493.6	Unchanged	Down	Down	Down	Down	Unchanged	62662.7	65500.3	78467	84219.3	80503.7	59791.7	136096	141143	129435	141230	142991	115658	68876.7	74838.2	135558	133293	-0.11976	-0.976824	-0.952515	-0.857064	-0.832755	0.0243092	0.544913	0.000356173	0.00308132	0.0018754	0.00740107	0.822549
evm.model.supercontig_10.260	eukaryotic translation initiation factor 3 subunit I-like	AT2G46290	10	2128.63	51.84	36083.7	Down	Down	Down	Unchanged	Unchanged	Unchanged	8708	7363.33	8690.67	42700.7	36535.3	45587.7	57231.3	38256.7	40930.7	34325.3	25632	28140.3	8254	41607.9	45472.9	29365.9	-2.33369	-2.46184	-1.83098	-0.12815	0.502716	0.630865	0.000249129	0.0033235	0.00129062	0.584267	0.0300638	0.0674644
evm.model.supercontig_10.270	SNF1-related protein kinase regulatory subunit gamma-like PV42a	AT1G15330	12	3731.8	65.42	40555.6	Unchanged	Up	Up	Up	Up	Unchanged	62259.7	58774.3	65913.7	65364	55528.3	59085.7	25600.3	27293.7	31361.3	29622.7	24560	19040	62315.9	59992.7	28085.1	24407.6	0.0548139	1.14979	1.35227	1.09498	1.29746	0.202478	0.547238	0.000215818	0.00050415	0.000674598	0.00105968	0.35286
evm.model.supercontig_10.53	shikimate O-hydroxycinnamoyltransferase	HCT	8	5854.11	41.53	39381.6	Unique T7	Unique T14	Unique T21	Down	Down	Unchanged				57794.3	31852.7	12797.7	157284	166214	130577	149477	151787	117610	0	34148.2	151358	139625	-	-	-	-2.14809	-2.03167	0.116415	-	-	-	0.00225531	0.00349082	0.487744
evm.model.supercontig_10.79	60S ribosomal protein L4	AT3G09630	14	4415.26	54.47	40975.7	-	Unique T14	-	Unique T14	-	Unique T14							119318	44088.3	42737.3				0	0	68714.4	0	#DIV/0!	-	#DIV/0!	-	#DIV/0!	#DIV/0!	-	-	-	-	-	-
evm.model.supercontig_10.82	60S ribosomal protein L4-like	AT3G09630	16	6544.06	57.64	44788.1	Unchanged	Down	Down	Down	Down	Unchanged	40494.3	51151	73203.1	78897.7	66078.1	58860.7	169921	136728	115601	135626	149679	123021	54949.5	67945.5	140750	136109	-0.306272	-1.35696	-1.30858	-1.05069	-1.00231	0.0483799	0.313196	0.00977142	0.00275858	0.0124651	0.00213986	0.804846
evm.model.supercontig_100.24	Non-specific lipid-transfer protein-like protein	XYP1	2	4490.03	13.33	18125.6	Up	-	Up	-	Up	-	104748	101862	106800	43047	35124.5	40863		40380	30927	22050	21260.5	15807	104470	39678.2	35653.5	19705.8	1.39668	1.55098	2.4064	0.154302	1.00972	0.855421	1.95946e-05	0.000421089	4.0279e-06	0.451277	0.00288566	0.0348784
evm.model.supercontig_1000.1	glucose-1-phosphate adenylyltransferase large subunit, chloroplastic/amyloplastic-like	APL2	5	536.44	7.36	92822	Unchanged	Down	Down	Unchanged	Unchanged	Unchanged	20763.3	26363	26294.3	31706.3	32060	32606.7	41142.3	33031.7	40551.3	39667	38810.3	45161.7	24473.6	32124.3	38241.8	41213	-0.392443	-0.643926	-0.751876	-0.251483	-0.359433	-0.10795	0.0150559	0.0126561	0.0035393	0.0801137	0.0105881	0.416561
evm.model.supercontig_1007.4	single-stranded DNA-binding protein WHY1, chloroplastic-like	WHY1	3	1135.32	14.53	32481.1	Down	Down	Down	Unchanged	Unchanged	Unchanged	9107	10183	8321	15933.3	15761.3	18420.7	13710	13517.3	14598.3	14453.3	15538.3	16682.3	9203.67	16705.1	13941.9	15558	-0.860009	-0.599145	-0.757376	0.260864	0.102633	-0.158231	0.00178497	0.00171459	0.00163595	0.0399903	0.345457	0.0895575
evm.model.supercontig_1024.2	chaperone protein ClpC1, chloroplastic	CLPC1	7	1400.08	35.69	32305.3	Down	Down	Down	Unchanged	Unchanged	Unchanged	6534	4725.67	6593	20360.7	20257.3	22235.3	33838.7	23117.7	18435	17452	15307	16630.7	5950.89	20951.1	25130.4	16463.2	-1.81585	-2.07826	-1.46807	-0.262409	0.34778	0.610189	7.20425e-05	0.0140385	0.000275434	0.415367	0.00745722	0.132748
evm.model.supercontig_1028.5	bifunctional epoxide hydrolase 2-like	AT3G51000	2	544.076	7.05	35862.2	Unchanged	Unchanged	Down	Down	Down	Unchanged	15074	11562	15357.5	11887	8616	13519	17700.5	21177	16137	20446	24271	18906	13997.8	11340.7	18338.2	21207.7	0.303698	-0.389646	-0.599382	-0.693344	-0.90308	-0.209736	0.232245	0.0872721	0.022965	0.0278904	0.0101085	0.258847
evm.model.supercontig_103.104	Nascent polypeptide-associated complex subunit beta-like	BTF3	8	8440.29	76.83	17718.1	Down	Down	Down	Unchanged	Unchanged	Unchanged	19229	20079.7	21855	80974.3	83816.7	81027.7	54581.7	98107.7	90074	88364.7	83915.3	82679.3	20387.9	81939.6	80921.1	84986.4	-2.00685	-1.9888	-2.05952	0.0180439	-0.0526727	-0.0707166	9.12662e-07	0.0106649	4.38792e-06	0.943088	0.195954	0.778052
evm.model.supercontig_103.28	putative phosphatidylglycerol/phosphatidylinositol transfer protein DDB_G0282179	AT3G44100	7	10647.5	34.87	21459.5	Unchanged	Unchanged	Unchanged	Unchanged	Unchanged	Unchanged	147992	120654	159128	182119	147090	192006	107824	129859	143454	138304	137468	148431	142591	173739	127046	141401	-0.285034	0.166533	0.0120906	0.451567	0.297124	-0.154443	0.154783	0.371006	0.925534	0.0526746	0.0831592	0.260536
evm.model.supercontig_103.36	ubiquitin carboxyl-terminal hydrolase 13-like isoform X2	UBP13	2	981.79	9.53	57284.4	Unique T7	Unique T14	Unique T21	Down	Unchanged	Up				9030.96	9456.49	10089.5	28034.7	22257.4	18243.8	13924.1	13047.6	13139.7	0	9525.65	22845.3	13370.4	-	-	-	-1.26201	-0.489159	0.77285	-	-	-	0.00958893	0.000752197	0.0294218
evm.model.supercontig_103.37	ubiquitin C-terminal hydrolase 13 isoform X1	UBP13	4	933.353	20.29	56570.5	-	-	-	Down	Unchanged	Unchanged		3079	2908	10481.5	9035.32	10202.3	13341.6	15963.1	16132.4	14799.2	14700.4	12441.9	2993.5	9906.39	15145.7	13980.5	-1.72653	-2.339	-2.22351	-0.612479	-0.496985	0.115494	0.00124044	0.00189472	0.0015951	0.0064825	0.010129	0.381815
evm.model.supercontig_103.73	xylogen-like protein 11	LTPG2	2	1819.67	28.68	13668.5	Up	Up	Up	Unchanged	Up	Unchanged	23190	23581	20289.5	15339	9780	15308	8065	15867	11448	7918	4920	4954	22353.5	13475.7	11793.3	5930.67	0.730144	0.922529	1.91423	0.192385	1.18409	0.991705	0.0138219	0.0131806	0.000334539	0.595189	0.0228372	0.076346
evm.model.supercontig_103.75	40S ribosomal protein S5	RPS5B	10	13091.6	52.43	23061.6	Down	Down	Down	Unchanged	Unchanged	Unchanged	33464.3	29459.3	34668.3	186335	190066	203196	154605	135422	128151	116973	136864	173075	32530.7	193199	139392	142304	-2.57021	-2.09928	-2.1291	0.470934	0.441113	-0.0298216	7.32269e-06	0.000185751	0.00264911	0.00461456	0.0415921	0.880787
evm.model.supercontig_103.76	ABC transporter F family member 4	ABCF4	7	565.595	15.01	81998.7	Down	Down	Down	Unchanged	Unchanged	Unchanged	3493	3200	5984	14381.3	18152	16061	18329.3	18004.3	15849.3	13052.3	11098	12466.3	4225.67	16198.1	17394.3	12205.6	-1.93857	-2.04137	-1.53029	-0.102792	0.408288	0.511079	0.00103612	0.000363497	0.00164407	0.422408	0.0318764	0.00588796
evm.model.supercontig_103.86	T-complex protein 1 subunit eta	AT3G11830	19	3353.89	54.71	60986.6	Unchanged	Unchanged	Unchanged	Unchanged	Unchanged	Unchanged	45454.7	43824	36881.7	55017.3	58405.3	74112.7	77719.7	53473.3	50404.7	44700.3	41613.7	51102.7	42053.4	62511.8	60532.6	45805.6	-0.571904	-0.525487	-0.123299	0.0464168	0.448605	0.402189	0.0336844	0.11014	0.383427	0.859023	0.0622863	0.180133
evm.model.supercontig_103.89	glycosyl hydrolase family protein	AT5G20950	21	6860.31	53.88	69312.7	Down	Unchanged	Down	Unchanged	Up	Unchanged	46742	43623.6	46438	131096	141457	170007	141000	71661.9	87816.1	81568.5	90049.3	77303.3	45601.2	147520	100159	82973.7	-1.69377	-1.13515	-0.863582	0.558615	0.830186	0.271571	0.000949183	0.0599361	0.000646574	0.119261	0.00616652	0.464577
evm.model.supercontig_103.99	5-methyltetrahydropteroyltriglutamate--homocysteine methyltransferase	ATMS1	37	15356.3	67.58	85643	Down	Unchanged	Unchanged	Unchanged	Unchanged	Unchanged	111184	52445.6	207613	264388	280699	280479	148995	250694	242530	230036	234129	246906	123748	275189	214073	237023	-1.15302	-0.790703	-0.937628	0.362317	0.215392	-0.146925	0.0292546	0.180626	0.0675776	0.138283	0.00675711	0.525262
evm.model.supercontig_104.104	40S ribosomal protein S14-3	AT3G52580	12	13192.9	74.67	16419.8	Down	Down	Down	Unchanged	Up	Unchanged	24633	25188.7	28361.7	151261	176677	185070	199081	109297	108691	106738	115883	110470	26061.1	171003	139023	111030	-2.71405	-2.41535	-2.09098	0.298693	0.623064	0.324371	0.000144085	0.0197938	8.05098e-06	0.370172	0.00465509	0.405679
evm.model.supercontig_104.57	2-Cys peroxiredoxin BAS1, chloroplastic	AT3G11630	13	5712.7	70.41	29429.4	Unchanged	Unchanged	Unchanged	Down	Unchanged	Unchanged	57363.3	52146	59545.3	51416	59487	43163.7	86452.7	76836	78283.3	77591	70123	64551.7	56351.6	51355.6	80524	70755.2	0.133935	-0.514963	-0.328381	-0.648898	-0.462316	0.186582	0.390946	0.00287085	0.030021	0.00640662	0.0325205	0.112622
evm.model.supercontig_104.73	40S ribosomal protein S17-4-like	AT5G04800	8	14889.3	65.73	16157.9	Down	Down	Down	Unchanged	Up	Unchanged	29861.3	17067.7	36571.9	171149	191431	208968	148491	143224	142365	119292	122607	120140	27833.6	190516	144693	120680	-2.77501	-2.3781	-2.11628	0.396912	0.65873	0.261818	0.000190878	4.18706e-05	8.94494e-05	0.0144874	0.00312399	0.000370811
evm.model.supercontig_1059.3	probable diphthine methyl ester synthase	AT4G31790	3	1304.35	22.99	31197.9	Unchanged	Unchanged	Unchanged	Unchanged	Unchanged	Unchanged	6974	6867	4485.5	9511	8339.5	8850.5	6225	6759.5	12374	7492	12420	13390	6108.83	8900.33	8452.83	11100.7	-0.542962	-0.468538	-0.861678	0.0744244	-0.318715	-0.393139	0.0338107	0.332458	0.0669196	0.833562	0.301685	0.379662
evm.model.supercontig_106.1	26S proteasome regulatory subunit 10B homolog A	AT1G45000	16	7060.89	67.92	44921.7	Unchanged	Up	Up	Unchanged	Unchanged	Unchanged	85780.2	68857	76126.7	65138.8	43936.1	65582.1	51122.5	54414.6	46459.5	41736.3	38281.2	42771.3	76921.3	58219	50665.5	40929.6	0.401894	0.60238	0.910239	0.200486	0.508345	0.307859	0.0970007	0.00836101	0.00210435	0.371204	0.0761521	0.0220368
evm.model.supercontig_106.102	Plant basic secretory protein (BSP) family protein	AT2G15220	7	900.334	38.33	25894.1	-	Unique T14	Unique T21	Unique T14	Unique T21	Down							15017.5	10476	13379.3	19236.3	29170	26865.3	0	0	12957.6	25090.6	#DIV/0!	-	-	-	-	-0.953345	-	-	-	-	-	0.0209009
evm.model.supercontig_106.3	late embryogenesis abundant protein-like	-	6	10298.9	51.02	16018.5	Up	Up	Up	Unchanged	Up	Unchanged	127620	100593	124765	90127.3	38490.5	67721.3	90624.7	54974	33107	19292.3	28292	21191	117660	65446.4	59568.6	22925.1	0.846233	0.981996	2.35962	0.135763	1.51338	1.37762	0.0387883	0.0367348	0.000460622	0.806476	0.048924	0.0971631
evm.model.supercontig_106.32	dihydrolipoyllysine-residue acetyltransferase component 2 of pyruvate dehydrogenase complex, mitochondrial	AT3G13930	18	3172.92	52.66	59959.3	Down	Down	Down	Unchanged	Unchanged	Unchanged	10259.4	10119.5	16929.4	22903.2	17535.7	23062.8	27566.3	22558.8	23697.9	24942.4	24427.4	22475.6	12436.1	21167.2	24607.6	23948.5	-0.767302	-0.984575	-0.945401	-0.217273	-0.178099	0.0391738	0.0390909	0.0108983	0.00828502	0.219519	0.229998	0.716604
evm.model.supercontig_106.56	vacuolar-sorting receptor 3-like	VSR4	16	1727.12	48.98	72543.1	Unchanged	Down	Unchanged	Down	Down	Unchanged	21112.7	22890.3	21328	20870.3	19407.3	19118.3	36983	35241.7	29520.7	33944.3	31673.7	28415.7	21777	19798.7	33915.1	31344.6	0.137402	-0.639123	-0.52541	-0.776525	-0.662812	0.113713	0.0641486	0.00640023	0.00489669	0.00367806	0.00242012	0.405429
evm.model.supercontig_106.86	D-3-phosphoglycerate dehydrogenase 1, chloroplastic	EDA9	18	17592.5	55.33	47720.3	Down	Down	Down	Unchanged	Unchanged	Unchanged	31621.3	28701	29089.3	111621	105852	116959	134976	160720	147760	166239	147077	150617	29803.9	111477	147819	154644	-1.90318	-2.31026	-2.37538	-0.40708	-0.472205	-0.0651244	1.65036e-05	9.46887e-05	3.0652e-05	0.0109078	0.00299253	0.511391
evm.model.supercontig_106.91	cinnamyl alcohol dehydrogenase 1	CAD5	19	8353.14	83.33	39929.6	Down	Down	Down	Down	Down	Unchanged	6000.5	6640	4688	44987.3	34820.3	37075.3	122952	68528	82689.7	79503	56588.3	66738.3	5776.17	38961	91390	67609.9	-2.75385	-3.98385	-3.54905	-1.23001	-0.795204	0.434802	0.000451178	0.00630384	0.000746099	0.0341811	0.0172675	0.247981
evm.model.supercontig_106.98	ATP synthase subunit delta', mitochondrial	AT5G47030	5	5660.43	56.86	21696.9	Down	Down	Unchanged	Unchanged	Unchanged	Unchanged	10852.7	10772	10927	60774.3	60250.7	52298.7	113653	65783	65814.3	51250	25150	26111.7	10850.6	57774.6	81750.1	34170.6	-2.41267	-2.91345	-1.65498	-0.500786	0.757681	1.25847	6.84414e-05	0.0112929	0.0524814	0.212646	0.0581605	0.0582267
evm.model.supercontig_1065.2	indole-3-acetic acid-amido synthetase GH3.6	DFL1	5	1317.99	19.34	52331.9	Unique T7	Unique T14	Unique T21	Down	Down	Unchanged				6338.94	8362.95	8783.75	36419.4	21505.9	17512.9	14724.5	16893.9	21284.1	0	7828.55	25146.1	17634.2	-	-	-	-1.68352	-1.17156	0.51196	-	-	-	0.0405605	0.00908415	0.283444
evm.model.supercontig_107.112	heat shock protein 83	HSP90.1	31	5764.69	53.49	81228.2	Down	Unchanged	Unchanged	Unchanged	Unchanged	Unchanged	36650.3	50806.7	47056	79305.3	82932.7	87455.7	72957.5	66899.3	60937.7	64231.3	58121.7	66891.3	44837.7	83231.2	66931.5	63081.4	-0.892414	-0.577974	-0.492504	0.31444	0.399909	0.0854696	0.00137417	0.0156588	0.0213332	0.0177578	0.00454702	0.424505
evm.model.supercontig_107.113	40S ribosomal protein S10-1-like	AT5G52650	8	6075.05	51.11	19881.5	Down	Down	Down	Unchanged	Unchanged	Unchanged	11628.4	11577.1	12868.4	72946.1	91751.6	85548.5	110928	74276.8	67333	79390.3	80403	83859.3	12024.7	83415.4	84179.3	81217.6	-2.79432	-2.80747	-2.7558	-0.0131523	0.038522	0.0516743	0.000210383	0.00595412	1.05293e-06	0.960811	0.719222	0.83816
evm.model.supercontig_107.13	probable (S)-N-methylcoclaurine 3'-hydroxylase isozyme 2	CYP76C2	27	9676.09	56.86	58461.7	Unchanged	Unchanged	Up	Unchanged	Up	Unchanged	261254	274083	433390	265887	261011	254173	268514	160460	137526	111149	131915	101201	322909	260357	188833	114755	0.310638	0.774015	1.49257	0.463377	1.18193	0.718555	0.322506	0.122048	0.0206452	0.152373	0.000113126	0.147975
evm.model.supercontig_107.41	membrane steroid-binding protein 1	MAPR3	9	5566.13	59.91	23622.7	Down	Down	Down	Down	Down	Unchanged	10807	12915	12835.3	21799.7	20781	21904.3	56181	51642.7	40312.7	44199.3	44558.3	39030	12185.8	21495	49378.8	42595.9	-0.818803	-2.01869	-1.80552	-1.19989	-0.986713	0.213177	0.000278525	0.001458	9.18198e-05	0.00414836	0.000317268	0.249996
evm.model.supercontig_107.60	oxalate--CoA ligase-like	AAE3	10	3292.8	40.73	56729.9	Unique T7	Unique T14	Unique T21	Unchanged	Unchanged	Unchanged				69419	51576	47341.3	83260.7	109936	75269	87372.7	71485	83352.3	0	56112.1	89488.6	80736.7	-	-	-	-0.673391	-0.524912	0.148479	-	-	-	0.0554815	0.040938	0.489556
evm.model.supercontig_107.64	tripeptidyl-peptidase 2	TPP2	10	1553.41	32.19	56474.2	Up	Up	Up	Unchanged	Unchanged	Unchanged	42141.3	38714.7	44952.3	30568	20045.7	21170	24713.3	30738.7	21993.7	31090.3	22197.3	24348.7	41936.1	23927.9	25815.2	25878.8	0.8095	0.699971	0.696424	-0.109529	-0.113076	-0.00354747	0.00897939	0.00690542	0.00763889	0.677822	0.672052	0.987194
evm.model.supercontig_107.66	tripeptidyl-peptidase 2	TPP2	15	1790.92	48.23	64853.8	Up	Unchanged	Up	Unchanged	Unchanged	Unchanged	39557.3	42576	41710	24349.7	17083	18494.3	44833	29109.7	26839.3	25116.3	27147.7	27734	41281.1	19975.7	33594	26666	1.04724	0.297278	0.63048	-0.74996	-0.416758	0.333202	0.00088784	0.250724	0.00025886	0.0886088	0.0472128	0.291969
evm.model.supercontig_107.88	protein SRC2 homolog	AT5G23950	4	998.04	24.2	30570.8	Up	Down	Unchanged	Down	Down	Unchanged	31486.3	24415.7	28987.7	12293.7	8710.33	10597.7	53519.3	46647.7	45296	67019	45384.7	34029.3	28296.6	10533.9	48487.7	48811	1.42559	-0.776991	-0.78658	-2.20258	-2.21217	-0.00958848	0.00154982	0.00353897	0.106844	0.000159333	0.0170544	0.975769
evm.model.supercontig_107.89	mediator of RNA polymerase II transcription subunit 36a-like	FIB2	13	4299.38	56.03	32728.3	Down	Down	Down	Unchanged	Unchanged	Unchanged	3348	5281.5	3740.33	46870.7	47144.3	56346	100587	55332	49056	49930.3	49689.7	45662.7	4123.28	50120.3	68325	48427.6	-3.60353	-4.05055	-3.55396	-0.447018	0.0495678	0.496585	0.00013105	0.0167822	7.9224e-06	0.332535	0.64542	0.289014
evm.model.supercontig_108.13	probable acyl-activating enzyme 5, peroxisomal	AAE5	2	547.82	7.05	61481.3	-	Unique T14	Unique T21	-	-	Unchanged				2708.5			12294.5	7994	14640.5	16574.5	22099	16637.5	0	2708.5	11643	18437	-	-	-	-2.1039	-2.76704	-0.663141	-	-	-	-	-	0.0638092
evm.model.supercontig_108.22	nijmegen breakage syndrome 1 protein isoform X1	NBS1	18	8076.3	41.2	78175.7	Unchanged	Down	Down	Down	Down	Down	35318.3	30738	33333	50436	41125	49220	208979	128097	147111	220390	278674	248668	33129.8	46927	161396	249244	-0.50229	-2.2844	-2.91136	-1.78211	-2.40907	-0.626954	0.0126501	0.00631669	0.0002145	0.00962611	0.000290779	0.0414535
evm.model.supercontig_108.33	glutaredoxin	GRXC2	5	6791.77	72.9	11452.1	Unchanged	Unchanged	Unchanged	Up	Up	Unchanged	62385.3	53548.3	69010	95677.7	80783	98043.7	47254.3	21152.7	49453.3	47248.7	48175	68381.3	61647.9	91501.4	39286.8	54601.7	-0.569743	0.650008	0.175107	1.21975	0.74485	-0.474901	0.0131147	0.0919513	0.439749	0.00782692	0.0135585	0.25059
evm.model.supercontig_108.34	isocitrate dehydrogenase [NADP], chloroplastic/mitochondrial	AT5G14590	18	4323.53	54.32	54866.8	Down	Unchanged	Unchanged	Unchanged	Unchanged	Unchanged	8611.67	13485.7	15766.3	31416	38808	54142.7	15258.3	29378.7	29945.2	26811.5	16433.9	47844.6	12621.2	41455.6	24860.7	30363.4	-1.71571	-0.978016	-1.26648	0.737697	0.449234	-0.288463	0.0147459	0.0800181	0.13452	0.114236	0.385991	0.625188
evm.model.supercontig_1084.3	transmembrane protein	AT1G23170	2	555.206	7.49	43066	Unique T7	Unique T14	Unique T21	Unchanged	Unchanged	Unchanged				8988	9878	9649.5	12603	9734.5	7801	8840	9631	6336.5	0	9505.17	10046.2	8269.17	-	-	-	-0.0798613	0.20097	0.280831	-	-	-	0.72263	0.295614	0.357973
evm.model.supercontig_109.23	protein transport protein SEC13 homolog B	AT2G30050	8	1189.33	49.83	32975.8	Down	Down	Down	Unchanged	Unchanged	Unchanged	9186	8032	8368	24268.7	23796	26503.7	32630.7	19021.7	22919.7	18706.3	17181	19250.7	8528.67	24856.1	24857.3	18379.3	-1.54321	-1.54328	-1.10769	-7.09383e-05	0.435516	0.435587	5.49076e-05	0.0158502	0.000154657	0.999778	0.00338182	0.188692
evm.model.supercontig_1095.2	alpha-1,4-glucan-protein synthase [UDP-forming] 2	RGP3	25	36142.7	93.96	41794	Down	Down	Down	Down	Down	Unchanged	61866.9	64433.4	64381	176372	181643	189579	325049	322075	333204	346048	341221	282089	63560.5	182531	326776	323119	-1.52194	-2.3621	-2.34587	-0.840158	-0.823923	0.0162356	7.09651e-06	1.73386e-07	0.000227514	9.14891e-06	0.0025521	0.869172
evm.model.supercontig_11.100	acyl-coenzyme A oxidase 4, peroxisomal	ACX4	7	983.196	25.52	48540	Unchanged	Down	Down	Down	Down	Unchanged	8268.67	9141.33	9582.33	11647.7	12227	8399.67	17397	18489.7	20679.3	21235.7	20918.7	21480	8997.44	10758.1	18855.3	21211.4	-0.257838	-1.06739	-1.23726	-0.809548	-0.979418	-0.16987	0.23237	0.000689486	8.22879e-06	0.00616052	0.000962683	0.0737419
evm.model.supercontig_11.144	probable pyridoxal 5'-phosphate synthase subunit PDX1	RSR4	10	4471.36	55.34	33393.4	Down	Down	Down	Unchanged	Up	Unchanged	6223	11110.3	12197.3	111837	92713.7	101383	112922	65306	69495.7	54673.7	47592.7	52810	9843.56	101978	82574.7	51692.1	-3.37293	-3.06845	-2.39269	0.304487	0.980242	0.675755	9.34064e-05	0.00901319	0.000117512	0.297005	0.00105376	0.114873
evm.model.supercontig_11.22	bifunctional L-3-cyanoalanine synthase/cysteine synthase 1, mitochondrial	CYSC1	16	5618.86	78.57	28782.9	Down	Down	Down	Unchanged	Unchanged	Unchanged	31794.3	29533.7	38134	117683	102037	102067	124334	91987.3	99828	88824.7	89133.3	84397.7	33154	107262	105383	87451.9	-1.69389	-1.66839	-1.39931	0.0255014	0.294584	0.269082	0.000217861	0.00200526	5.43829e-05	0.873181	0.0218037	0.143155
evm.model.supercontig_11.60	reticulon-like protein B5	AT2G46170	3	831.265	18.43	29012.9	Unchanged	Up	Unchanged	Unchanged	Unchanged	Unchanged	51864.7	39264	57367.7	36451.5	29436.5	46958	29320.5	32059	23745.3	26109	31680.5	55970	49498.8	37615.3	28374.9	37919.8	0.396072	0.802775	0.38444	0.406703	-0.0116317	-0.418335	0.183174	0.0230385	0.336797	0.1772	0.978225	0.371335
evm.model.supercontig_11.62	reticulon-like protein B5	AT2G46170	4	1136.35	27.06	28857.6	Unchanged	Unchanged	Unchanged	Unchanged	Unchanged	Unchanged	23758	19879.5	34646.3	41434.7	27114.7	19885	10674.7	35501.3	30897	36820.7	20608.7	14274.3	26094.6	29478.1	25691	23901.2	-0.175892	0.0224889	0.126668	0.198381	0.30256	0.104179	0.683898	0.965669	0.798454	0.721821	0.578242	0.868719
evm.model.supercontig_11.72	proline iminopeptidase	AT3G61540	2	898.329	7.36	57765.3	Up	Up	Up	Unchanged	Unchanged	Unchanged	20559.5	23502.5	22967	9290.5	10035	9852	8291	10499	9464	9740	12445	12673	22343	9725.83	9418	11619.3	1.19993	1.24633	0.943296	0.0464011	-0.256634	-0.303035	0.000172576	0.000307891	0.00119995	0.672461	0.122166	0.125081
evm.model.supercontig_110.15	oleosin 5-like	AT3G01570	7	23318.7	27.52	15963.8	Up	Up	Up	Unchanged	Unchanged	Unchanged	409010	353685	314207	240043	177006	188532	203602	299083	210349	201529	192011	112058	358968	201860	237678	168533	0.830495	0.594846	1.09082	-0.235649	0.260329	0.495978	0.00951423	0.0424035	0.00852151	0.380344	0.386964	0.173825
evm.model.supercontig_110.30	nucleobase-ascorbate transporter 6-like	AT5G62890	2	1325.41	4.51	58198.7	Up	Up	-	Unchanged	-	-	37718	39004.5	36796.5	22702	25697	20504.5	12641	24180	18543.5	17356	17539.5		37839.7	22967.8	18454.8	17447.8	0.720285	1.0359	1.11686	0.315616	0.396574	0.0809577	0.000810862	0.00463909	0.000147525	0.284548	0.0656652	0.829948
evm.model.supercontig_1105.3	isopentenyl-diphosphate Delta-isomerase I	IPP1	12	6156.52	73.93	27075.7	Down	Down	Down	Unchanged	Unchanged	Unchanged	14973.7	16037.7	15724	48521.3	53909.3	49372.3	115324	68468.7	63870.3	69971.7	63289.3	54801	15578.4	50601	82554.3	62687.3	-1.69961	-2.40579	-2.00862	-0.706178	-0.309008	0.39717	3.29327e-05	0.0151783	0.000431631	0.125263	0.0617865	0.307802
evm.model.supercontig_111.34	Argininosuccinate synthase	AT4G24830	9	3439.31	33.2	39248.1	Down	Down	Down	Unchanged	Unchanged	Unchanged	10036.3	9251.33	8993.67	54092.7	59691.7	47036.7	75255.3	66523	72324	86599	71440.3	61237.3	9427.11	53607	71367.4	73092.2	-2.50753	-2.92038	-2.95483	-0.412845	-0.447296	-0.0344518	0.000274377	1.79881e-05	0.000989852	0.0165034	0.0769576	0.835859
evm.model.supercontig_111.5	alpha/beta-Hydrolases superfamily protein	AT1G74640	2	582.765	9.89	41398.3	Unique T7	Unique T14	Unique T21	Unchanged	Unchanged	Unchanged				7216	7258	10555	9908.5	8911	10457.5	9694.5	9298.5	10324	0	8343	9759	9772.33	-	-	-	-0.226167	-0.228137	-0.00196975	-	-	-	0.301669	0.280227	0.981561
evm.model.supercontig_112.40	anthranilate synthase alpha subunit 2, chloroplastic	ASA2	5	602.642	18.5	63810.8	-	-	-	Down	Down	Unchanged	4062			9140	9900.67	8347.67	12920.3	17744.7	15551	18217.3	18178.3	14979.3	4062	9129.44	15405.3	17125	-1.16834	-1.92317	-2.07584	-0.754831	-0.907505	-0.152674	-	-	-	0.0128041	0.00234368	0.383736
evm.model.supercontig_112.41	60S acidic ribosomal protein P0	AT3G09200	5	6424.35	22.12	34311.6	Unchanged	Unchanged	Unchanged	Unchanged	Unchanged	Unchanged	2344	3090	3627	3235.37	3407.61	2773.17	3258.93	2988.2	2593.67	3634.96	3428.2	2320.04	3020.33	3138.72	2946.93	3127.73	-0.0554682	0.035494	-0.0504088	0.0909622	0.00505945	-0.0859028	0.790796	0.869495	0.855298	0.517492	0.98169	0.70937
evm.model.supercontig_112.81	proliferating cell nuclear antigen	PCNA2	14	5723.07	73.38	29331.5	Up	Unchanged	Up	Unchanged	Unchanged	Unchanged	113855	132552	113864	62080.3	77564	77859.3	101075	109448	97427.7	84395	78014	58925.7	120090	72501.2	102650	73778.2	0.728044	0.226388	0.702854	-0.501656	-0.0251897	0.476467	0.00423573	0.0719254	0.0093533	0.00878894	0.89695	0.0267419
evm.model.supercontig_112.87	neutral ceramidase 1-like	AT1G07380	2	474.854	7.73	61480.3	-	-	-	Unchanged	Unchanged	Down	15801	14566		12887	8895	8194	5569	7191	7219.5	11037	11618.5	10338	15183.5	9992	6659.83	10997.8	0.603659	1.18895	0.465285	0.585287	-0.138374	-0.723661	0.0754982	0.00204826	0.00804846	0.0995412	0.541208	0.00276086
evm.model.supercontig_112.92	tubulin beta-2 chain	TUB3	29	29286.3	74.05	51052.1	Down	Down	Down	Unchanged	Unchanged	Unchanged	17462.2	19600.4	16306.6	131460	163344	164679	152024	167970	143884	125439	99179.5	132933	17789.8	153161	154626	119184	-3.10593	-3.11966	-2.74407	-0.0137351	0.36186	0.375595	0.000241687	4.36657e-05	0.000592504	0.915428	0.085042	0.0464443
evm.model.supercontig_1127.3	peroxidase A2-like	AT5G06730	6	2262.3	37.14	34518.7	-	Unique T14	Unique T21	Unique T14	Unique T21	Unchanged							37889.3	20079	24938	27332.7	26639.3	30118.7	0	0	27635.4	28030.2	#DIV/0!	-	-	-	-	-0.0204634	-	-	-	-	-	0.945439
evm.model.supercontig_113.10	60S ribosomal protein L21-1	AT1G09590	4	7352.3	41.46	18784.9	Down	Down	Down	Unchanged	Down	Unchanged	9084	5964	9322	16842	23022.3	16015	117768	53689.7	52754	49858	43625	34138	8123.33	18626.4	74737.1	42540.3	-1.19721	-3.20168	-2.38869	-2.00447	-1.19148	0.812993	0.0129792	0.0365046	0.00184545	0.0604235	0.00923764	0.21712
evm.model.supercontig_113.15	cytochrome c	CYTC-2	3	9566.92	37.5	12180.9	Down	Unchanged	Down	Unchanged	Down	Unchanged	1889.79	2191.4	2487.6	17105.2	18689.4	19532.9	84533	30783.9	33198.8	39024.3	58205.5	35267.5	2189.59	18442.5	49505.2	44165.7	-3.0743	-4.49885	-4.33419	-1.42455	-1.25989	0.164653	2.43881e-05	0.0541313	0.00410904	0.151308	0.0226904	0.791698
evm.model.supercontig_113.23	leucine--tRNA ligase, cytoplasmic	AT1G09620	37	3881.56	64.62	122613	Unchanged	Unchanged	Up	Unchanged	Unchanged	Unchanged	99016.7	109439	90549.3	76172	56459.3	72726.3	96107.3	72663	70842.3	51688.3	56657	66764.7	99668.2	68452.6	79870.9	58370	0.542029	0.319464	0.771907	-0.222565	0.229877	0.452443	0.0187843	0.113455	0.00420914	0.323765	0.251332	0.081098
evm.model.supercontig_113.26	elongation factor 1-gamma-like	AT1G57720	9	11036.4	77.18	17822.4	Down	Down	Down	Unchanged	Unchanged	Unchanged	59814.7	56272.1	62004	151132	192644	172701	235984	188266	177528	148951	158310	157366	59363.6	172159	200593	154876	-1.53609	-1.75662	-1.38346	-0.220531	0.152628	0.373159	0.000737645	0.0014382	9.68344e-06	0.258347	0.234263	0.0660173
evm.model.supercontig_113.27	Elongation factor 1-gamma	AT1G09640	10	10869.1	51.31	29740.2	Down	Down	Down	Unchanged	Unchanged	Unchanged	92682.7	101804	108135	147480	182361	157706	171209	232800	208815	191874	182221	173768	100874	162516	204275	182621	-0.688023	-1.01796	-0.856299	-0.329934	-0.168276	0.161658	0.00545703	0.00500408	0.000288978	0.113825	0.158047	0.310673
evm.model.supercontig_113.35	heat shock 70 kDa protein 6, chloroplastic	cpHsc70-1	26	4972.59	53.79	76468.4	Down	Down	Down	Unchanged	Unchanged	Unchanged	11335.3	11519.3	11624.3	76112.7	62470.3	79353.7	148919	109203	88330.7	110590	70956.3	59785.7	11493	72645.6	115484	80444	-2.66012	-3.32887	-2.80723	-0.668751	-0.14711	0.52164	0.000293241	0.00425405	0.0110476	0.0816159	0.65653	0.210581
evm.model.supercontig_113.9	ras-related protein RABD1	ATFP8	8	5703.75	50.75	22696.6	Down	Down	Down	Down	Unchanged	Unchanged	7839.67	8313.92	6550.4	12260	14141	15936	19482.7	25071.3	21284.3	18942	22535.7	18627	7567.99	14112.3	21946.1	20034.9	-0.898972	-1.53598	-1.40453	-0.63701	-0.50556	0.131451	0.00524775	0.0011426	0.00078609	0.0161514	0.0226438	0.408062
evm.model.supercontig_114.25	40S ribosomal protein S23	AT5G02960	3	1650.37	17.61	15832.5	Unchanged	Unchanged	Unchanged	Unchanged	Unchanged	Unchanged	58571	66342	78461.5	18299.7	78145.3	85459	53459.7	72097.3	89809.7	80573.7	102585	117045	67791.5	60634.7	71788.9	100068	0.160962	-0.0826562	-0.561803	-0.243618	-0.722764	-0.479147	0.761725	0.755474	0.0556967	0.662678	0.172447	0.13091
evm.model.supercontig_114.56	60S ribosomal protein L4	AT3G09630	21	7632.9	66.01	44828.3	Unchanged	Unchanged	Unchanged	Unchanged	Unchanged	Unchanged	47639.5	42263	44309	45005.8	34066.9	37213.3	96674.9	46884.2	40221.7	37518.7	43931.2	38146.7	44737.2	38762	61260.3	39865.5	0.206831	-0.453478	0.166331	-0.660309	-0.0405	0.619809	0.173151	0.407735	0.131233	0.281883	0.788027	0.298665
evm.model.supercontig_1142.2	tryptophan--tRNA ligase, cytoplasmic	AT3G04600	5	948.039	23.03	36604.8	-	-	-	Unchanged	Unchanged	Unchanged			5413	10652	9873.67	11387.3	17908.7	14166.7	14728	14578.3	12154	12744.3	5413	10637.7	15601.1	13158.9	-0.974681	-1.52715	-1.28154	-0.552467	-0.306856	0.245611	-	-	-	0.0162821	0.0414054	0.150321
evm.model.supercontig_115.27	biotin carboxylase 1, chloroplastic	CAC2	18	5738.39	61.86	55998.9	Down	Down	Down	Unchanged	Unchanged	Unchanged	26711.3	25545.3	31367.7	48566.3	48669	58365.3	87067.3	57026.7	58683	52647.7	46117.7	50476.3	27874.8	51866.9	67592.3	49747.2	-0.895854	-1.2779	-0.835656	-0.382046	0.0601979	0.442244	0.00292849	0.0160263	0.00112084	0.200702	0.604351	0.146935
evm.model.supercontig_116.26	pyridoxal kinase	SOS4	3	2310.63	40	22348.3	Down	Down	Down	Down	Down	Unchanged	2659	3492	2979	12766.3	10243	11579.7	30429.7	32667.7	27551.3	30297.7	27273	23746.3	3043.33	11529.7	30216.2	27105.7	-1.92163	-3.3116	-3.15487	-1.38997	-1.23324	0.156729	0.000381717	5.46806e-05	0.000227828	0.000346896	0.00154691	0.265255
evm.model.supercontig_116.34	probable fructokinase-6, chloroplastic	AT1G66430	5	2803.29	15.8	41532.5	Unchanged	Unchanged	Unchanged	Unchanged	Unchanged	Unchanged	56100.9	60460.5	54097.7	48618.1	44118.2	52820.4	64100.4	69548.7	68206	66625.6	60981.4	56629.7	56886.4	48518.9	67285	61412.2	0.229536	-0.242202	-0.110442	-0.471738	-0.339979	0.13176	0.0559624	0.0140132	0.259769	0.00333003	0.0281885	0.152145
evm.model.supercontig_116.44	glutathione S-transferase DHAR3, chloroplastic	DHAR3	3	594.723	19.66	33542.5	Up	-	Up	-	Up	-	46081.5	43779.7	39332.3	14532.5	11268	12940.5		4718	4725	3572	2422	3025	43064.5	12913.7	4721.5	3006.33	1.7376	3.18918	3.84042	1.45158	2.10282	0.65124	0.000162347	0.000643926	3.72938e-05	0.00668966	0.000580997	0.0280025
evm.model.supercontig_116.5	EEF1A lysine methyltransferase 2	AR401	6	1304.66	27.78	37800.8	Down	Down	Down	Down	Unchanged	Up	3324	5432	3440.33	13516.7	11517	13505	23435.7	22120	17871.3	17421	13761.7	10846.7	4065.44	12846.2	21142.3	14009.8	-1.65986	-2.37865	-1.78495	-0.71879	-0.12509	0.593701	0.000773426	0.00070826	0.00792917	0.0100748	0.594526	0.048247
evm.model.supercontig_116.51	transmembrane protein 214-like	AT1G23170	8	854.865	15.99	65442.2	Down	Down	Down	Unchanged	Unchanged	Unchanged	7981	5320	10009.7	20854	26361.7	27155.7	25653.7	36043.7	32542	30491	36610.3	31128.7	7770.22	24790.4	31413.1	32743.3	-1.67376	-2.01534	-2.07517	-0.341583	-0.401417	-0.0598344	0.00209463	0.00210312	0.000458677	0.142877	0.0456405	0.73172
evm.model.supercontig_116.62	ADP-ribosylation factor-like protein 8c	ARLA1A	3	1211.03	38.18	18444.3	-	-	-	Unique T14	Unique T21	Unchanged	10729		10586				12919.7	13208	10395	8724	8776	7937	10657.5	0	12174.2	8479	#DIV/0!	-0.191961	0.329903	-	-	0.521864	-	0.280441	0.0086629	-	-	0.0167176
evm.model.supercontig_116.73	GLUTAMINE SYNTHETASE	GLN1-1	13	8256.99	90.95	23430.6	Unchanged	Down	Down	Down	Down	Unchanged	12096	12331	11691	13809.7	9621.33	11167.3	65979.7	75130	93358	85113.7	86355.7	61475	12039.3	11532.8	78155.9	77648.1	0.0620155	-2.6986	-2.6892	-2.76061	-2.75121	0.00940375	0.70315	0.0011972	0.00126087	0.00121334	0.00127693	0.966648
evm.model.supercontig_116.77	NADH dehydrogenase [ubiquinone] iron-sulfur protein 1, mitochondrial	EMB1467	6	618.471	12.75	82279.8	Down	Down	Down	Unchanged	Up	Up	4286.33	8832.5	4271	25899.3	29437.3	27062.3	25510.3	28677.3	33154	18920.3	13888.3	14971	5796.61	27466.3	29113.9	15926.6	-2.24438	-2.32843	-1.45815	-0.0840432	0.78623	0.870273	0.000297881	0.000970697	0.00929857	0.538063	0.00336529	0.00806698
evm.model.supercontig_1160.1	protein LURP-one-related 10-like	AT5G01750	3	1059.71	24.76	23721.4	Up	Up	Unchanged	Unchanged	Down	Unchanged	22618.5	24023	23626	11140.5	9185.5	8119	3890	14387	15215	18741	16191.3	17612	23422.5	9481.67	11164	17514.8	1.30468	1.06904	0.419322	-0.235641	-0.88536	-0.649719	0.000140962	0.0287998	0.00223013	0.676988	0.00222297	0.162864
evm.model.supercontig_117.11	superoxide dismutase [Cu-Zn]	CSD1	2	18512.6	35.96	11468.8	Down	Down	Unchanged	Unchanged	Unchanged	Up	35096.5	30569.5	31949.5	222217	101564	164131	189334	165798	144036	117811	45336	38899	32538.5	162637	166389	67348.7	-2.32144	-2.35434	-1.0495	-0.0329045	1.27194	1.30484	0.0202674	0.00052444	0.241407	0.924539	0.091302	0.0254103
evm.model.supercontig_117.59	cysteine synthase-like	CYSD1	4	2393	33.88	19636.5	-	Unique T14	Unique T21	-	-	Unchanged				8588			24030	48655.5	40290.7	36881	52507.7	27262.5	0	8588	37658.7	38883.7	-	-	-	-2.13259	-2.17877	-0.0461823	-	-	-	-	-	0.911183
evm.model.supercontig_117.60	cysteine synthase-like isoform X1	CYSD2	2	4606.46	41.67	6875.09	Unique T7	Unique T14	Unique T21	Down	Down	Unchanged				5385	3098	3829	20544.5	22937	19413.5	20569.5	21258.5	16438	0	4104	20965	19422	-	-	-	-2.35288	-2.24259	0.110291	-	-	-	0.000168485	0.000747762	0.446321
evm.model.supercontig_117.61	cysteine synthase-like	OASA2	10	17884.3	62.94	18183	Down	Down	Down	Unchanged	Unchanged	Unchanged	24991.3	21993	24829	122183	115122	105216	270157	125786	149653	147313	139153	135623	23937.8	114174	181866	140696	-2.25387	-2.92551	-2.55522	-0.671641	-0.301353	0.370288	5.61286e-05	0.0241479	5.36348e-06	0.206549	0.0116142	0.410253
evm.model.supercontig_117.66	DNA damage-repair/toleration protein DRT102	DRT102	3	887.501	18.99	34821	Up	Up	Up	Unchanged	Unchanged	Unchanged	19940	23245.7	21623.3	7238	4936.5	6498.5	4306.5	5278.5	4900	5697	4792.5	4008.5	21603	6224.33	4828.33	4832.67	1.79524	2.16163	2.16034	0.366394	0.3651	-0.00129421	0.000194045	7.26655e-05	9.74256e-05	0.130339	0.17114	0.994237
evm.model.supercontig_117.78	probable ribose-5-phosphate isomerase 3, chloroplastic	EMB3119	2	1012.54	20.91	28253.5	Unique T7	Unique T14	-	Unchanged	-	-				10691.5	15329	13547	15903	14845	11337	8341		11027	0	13189.2	14028.3	9684	-	-	-	-0.0889902	0.445678	0.534669	-	-	-	0.686269	0.179623	0.123476
evm.model.supercontig_117.86	Calcium-binding mitochondrial carrier SCaMC-1	AT5G28830	4	878.208	19.87	33334.5	Unique T7	Unique T14	Unique T21	Down	Unchanged	Unchanged				7834.33	7831.67	7356	16197	13862	12305	12782.3	8655.67	8632	0	7674	14121.3	10023.3	-	-	-	-0.879826	-0.385312	0.494514	-	-	-	0.004849	0.16594	0.0831899
evm.model.supercontig_117.87	GDP-mannose 3,5-epimerase 2	GME	20	5515.8	74.73	42930.7	Down	Unchanged	Unchanged	Up	Up	Unchanged	57629.3	52512.3	71157	124153	125239	121162	65508	54796	61511.3	48429.3	41471.3	52138.7	60432.9	123518	60605.1	47346.4	-1.03131	-0.00410556	0.352078	1.02721	1.38339	0.356183	0.000377418	0.979757	0.109561	4.75932e-05	2.2313e-05	0.039975
evm.model.supercontig_117.89	V-type proton ATPase subunit F	AT4G02620	3	1745.31	41.54	14322.5	Unique T7	Unique T14	Unique T21	Unchanged	Unchanged	Unchanged				12303	16796.7	14806	4544	10630	14002.5	12376	15496	29888.7	0	14635.2	9725.5	19253.6	-	-	-	0.5896	-0.39568	-0.985281	-	-	-	0.18362	0.45196	0.191101
evm.model.supercontig_118.1	Isocitrate dehydrogenase [NADP]	ICDH	12	3901.4	43.52	37125	Unique T7	Unique T14	Unique T21	Down	Down	Unchanged				2592.52	3897.06	3723.35	5119.44	6080	5008.83	6442.33	5834.67	6882.33	0	3404.31	5402.76	6386.44	-	-	-	-0.666333	-0.90765	-0.241317	-	-	-	0.0198268	0.00424881	0.0971904
evm.model.supercontig_118.2	isocitrate dehydrogenase [NADP]-like	cICDH	12	5624.52	77.83	24718.9	Up	Up	Up	Up	Up	Unchanged	59786.1	57571.4	61746.3	42388.8	31730.8	35238.2	26545.7	19616.1	21433.1	15842.2	14821.5	15307	59701.3	36452.6	22531.6	15323.6	0.711739	1.40581	1.96201	0.69407	1.25027	0.556199	0.00228926	0.000101372	3.65541e-06	0.0207932	0.00257066	0.0262912
evm.model.supercontig_1180.1	pyrophosphate--fructose 6-phosphate 1-phosphotransferase subunit beta	AT1G12000	29	7465.7	74.07	62390.2	Unchanged	Unchanged	Unchanged	Unchanged	Unchanged	Unchanged	125214	112401	157331	130691	111925	117797	201250	114848	141659	133410	128539	127439	131649	120138	152585	129796	0.132006	-0.212923	0.0204457	-0.344929	-0.11156	0.233369	0.470764	0.507773	0.897396	0.282125	0.173386	0.42365
evm.model.supercontig_119.25	probable pyruvate kinase, cytosolic isozyme	AT5G56350	18	3693.13	60.59	56247	Down	Down	Down	Unchanged	Unchanged	Unchanged	13787	15118.7	16567.3	73185.3	63907	69024.7	106003	66402.7	92161.7	87389.3	79680	89474.7	15157.7	68705.7	88189	85514.7	-2.18038	-2.54055	-2.49612	-0.36017	-0.315743	0.0444268	4.40931e-05	0.00328425	2.19002e-05	0.177177	0.013776	0.834279
evm.model.supercontig_119.50	fructose-bisphosphate aldolase 6, cytosolic	FBA6	23	17354.6	86.87	39018.2	Unchanged	Unchanged	Unchanged	Unchanged	Unchanged	Unchanged	400230	402847	419244	326310	300899	313552	583587	239359	333008	338471	317542	323345	407440	313587	385318	326453	0.377724	0.0805392	0.319714	-0.297184	-0.0580091	0.239175	0.000576023	0.840333	0.000715373	0.524576	0.252468	0.598044
evm.model.supercontig_119.51	mitochondrial dicarboxylate/tricarboxylate transporter DTC	AT5G19760	10	4140.34	58.14	32436.7	Down	Down	Down	Unchanged	Unchanged	Unchanged	12062.3	14428.3	12038.3	68465.3	76450	76004.7	41788.7	47630.7	62916	67663.7	67933.3	93386.7	12843	73640	50778.4	76327.9	-2.51951	-1.98323	-2.57123	0.536273	-0.0517207	-0.587994	2.33449e-05	0.00394102	0.00176898	0.0283907	0.778043	0.0735893
evm.model.supercontig_119.52	tubulin alpha-3 chain	TUA5	22	17060.8	79.06	50242.5	Down	Down	Down	Down	Unchanged	Unchanged	23331.5	29079.9	27577.5	53732	54161.6	59932.9	118763	80530.9	78696.6	71176.3	57945.1	77286.8	26663	55942.1	92663.5	68802.7	-1.0691	-1.79716	-1.36763	-0.728066	-0.29853	0.429536	0.000374914	0.00743697	0.00211413	0.0498559	0.10062	0.169436
evm.model.supercontig_119.54	importin-5	emb2734	8	2012.33	31.51	56549.6	Down	Down	Down	Down	Unchanged	Unchanged	5551.5	7775.67	7954.33	21309.7	23463.3	19531.7	30239	38973.7	31014	25327	23206.3	23414	7093.83	21434.9	33408.9	23982.4	-1.59532	-2.23559	-1.75734	-0.640271	-0.162018	0.478253	0.000476819	0.000813727	7.97893e-05	0.016499	0.12624	0.0304318
evm.model.supercontig_119.77	serine/threonine-protein phosphatase PP2A-2 catalytic subunit	PP2A-3	10	3943.91	49.01	35230.5	Down	Down	Down	Unchanged	Unchanged	Unchanged	8143	11728	10314.3	30271	39713	34778.3	61688	48245.7	42801.3	42040	38673.3	35427.3	10061.8	34920.8	50911.7	38713.6	-1.7952	-2.33911	-1.94395	-0.543911	-0.148753	0.395157	0.0010431	0.00201841	0.000191869	0.0624613	0.318101	0.108755
evm.model.supercontig_119.97	formate--tetrahydrofolate ligase	THFS	11	1384.44	40.98	35847.1	Down	Down	Unchanged	Unchanged	Up	Unchanged	28244	30474	29569	51532.7	44872	45046.3	45648.3	42153.3	44832.3	25147.7	25204.3	41127	29429	47150.3	44211.3	30493	-0.680029	-0.587178	-0.0512396	0.0928517	0.62879	0.535938	0.0014905	0.00028221	0.852229	0.293541	0.0442775	0.0646176
evm.model.supercontig_119.98	peroxidase A2-like	AT2G38390	2	855.542	6.03	40105	-	Unique T14	Unique T21	Unique T14	Unique T21	Down							23079.2	16742.1	20437.4	33568.1	37359.4	27249	0	0	20086.2	32725.5	#DIV/0!	-	-	-	-	-0.704208	-	-	-	-	-	0.0220118
evm.model.supercontig_119.99	peroxidase 53	AT2G38390	17	27922.6	69.83	38071.1	Down	Down	Down	Down	Down	Unchanged	61904	73765.3	26943	261092	217375	237494	788308	695968	804505	972129	882665	777083	54204.1	238653	762927	877292	-2.13844	-3.81507	-4.01658	-1.67663	-1.87814	-0.201513	0.000617262	4.19696e-05	0.000144084	0.000130549	0.000380651	0.156842
evm.model.supercontig_1196.1	60S ribosomal protein L12-1	AT2G37190	14	12885.5	72.29	17950.8	Down	Down	Down	Unchanged	Unchanged	Unchanged	49227.7	46456.3	47833.7	115389	130577	137449	107432	83987.7	96359.4	92914.6	77592.5	110441	47839.2	127805	95926.3	93649.2	-1.41768	-1.00373	-0.969074	0.413948	0.448607	0.0346591	0.000260911	0.0021314	0.00858308	0.0274772	0.041267	0.854657
evm.model.supercontig_1199.1	dihydrolipoyllysine-residue succinyltransferase component of 2-oxoglutarate dehydrogenase complex 2, mitochondrial-like	AT4G26910	7	2048.37	27.81	40776.8	Down	Down	Down	Unchanged	Unchanged	Unchanged	13813.7	15199.7	14316	59766.3	50453.3	53926.7	37673.3	41699.3	46536.3	51141.3	42397	48991.3	14443.1	54715.4	41969.7	47509.9	-1.92157	-1.53897	-1.71785	0.382601	0.20372	-0.178881	0.000125996	0.000446367	0.00024138	0.0269566	0.12946	0.205873
evm.model.supercontig_12.106	heat shock cognate protein 80	HSP81-3	44	27611	72.1	80317.3	Down	Down	Down	Unchanged	Unchanged	Unchanged	112448	158020	117083	408198	469286	467396	813096	517703	448289	388743	347304	367921	129184	448293	593029	367990	-1.79502	-2.19868	-1.51024	-0.40366	0.284778	0.688439	0.000208222	0.0146965	0.000220433	0.271721	0.0263205	0.116025
evm.model.supercontig_12.13	universal stress protein PHOS32-like	PHOS34	8	3437.47	43.62	26654.9	Down	Down	Down	Unchanged	Unchanged	Unchanged	36741	32527.3	31280.7	82187.3	76028.3	75676.3	86451	88185.7	93029.3	86946.7	64734.7	64306	33516.3	77964	89222	71995.8	-1.21794	-1.41254	-1.10305	-0.194591	0.114896	0.309487	7.77632e-05	2.67923e-05	0.00735667	0.0175808	0.485237	0.0897974
evm.model.supercontig_12.131	heterogeneous nuclear ribonucleoprotein 1	AT3G13224	9	2408.17	41.5	36338.7	Down	Unchanged	Down	Unchanged	Unchanged	Unchanged	7695.57	5050.05	6756.79	18021.1	15552.1	19484	60646	23841.1	21139.3	17275	18836.8	16384.2	6500.81	17685.7	35208.8	17498.7	-1.4439	-2.43725	-1.42855	-0.993351	0.0153409	1.00869	0.00127452	0.0877631	0.000478629	0.242658	0.896705	0.237542
evm.model.supercontig_12.146	fasciclin-like arabinogalactan protein 1	FLA1	10	8551.47	62.38	44689	Up	Up	Up	Unchanged	Unchanged	Unchanged	132470	138305	136419	76104.7	60501	61274	64618.3	97254.7	82900.3	89732	94946	82438.3	135731	65959.9	81591.1	89038.8	1.04109	0.73427	0.608248	-0.306823	-0.432845	-0.126022	0.000201072	0.00486485	0.000312172	0.218632	0.0208606	0.502461
evm.model.supercontig_12.2	probable NAD(P)H dehydrogenase (quinone) FQR1-like 1	AT4G27270	8	11803.1	57.29	20488.4	Down	Down	Down	Down	Down	Unchanged	11822.3	11122.3	10712.3	40294.3	35034	31817.3	98173	109106	99206.7	130100	111264	104354	11219	35715.2	102162	115239	-1.6706	-3.18684	-3.36062	-1.51625	-1.69002	-0.173773	0.000600429	1.30338e-05	0.000173798	9.97411e-05	0.000597888	0.196466
evm.model.supercontig_12.20	ubiquitin carboxyl-terminal hydrolase 14	UBP14	9	1109.3	24.03	90468.9	Down	Down	Down	Unchanged	Unchanged	Unchanged	9415.33	10400.3	19208.3	30806	35784.7	34392.3	31275.3	41837.3	44786.7	38944.7	33388.7	42383	13008	33661	39299.8	38238.8	-1.37168	-1.59512	-1.55564	-0.223443	-0.183958	0.0394847	0.0039082	0.00695373	0.00344074	0.265676	0.203044	0.838104
evm.model.supercontig_12.203	Calcium-dependent lipid-binding domain-containing protein	AT1G50570	8	1868.86	38.03	46696.6	-	-	-	Unchanged	Unchanged	Up	4681.33		3281.67	31187	35134.3	36860	63361.3	45721.3	35160	27493.7	19590.7	22144.7	3981.5	34393.8	48080.9	23076.3	-3.11076	-3.59408	-2.53503	-0.483316	0.575734	1.05905	0.000852274	0.0254641	0.0082318	0.17838	0.0169252	0.0430383
evm.model.supercontig_12.207	40S ribosomal protein S8-like	AT5G59240	7	3854.76	53.68	21461.4	Down	Down	Down	Unchanged	Unchanged	Unchanged	821.248	3384.95	3712.62	26633.4	22798.6	32474.8	27292	16896.6	22127.1	26851.4	35814.3	30352.8	2639.61	27302.2	22105.2	31006.2	-3.37062	-3.06599	-3.55416	0.304631	-0.183536	-0.488167	0.00113097	0.00343137	0.000507873	0.275051	0.388947	0.08874
evm.model.supercontig_12.208	thaumatin-like protein	OSM34	9	23649.7	57.52	25500.5	Unique T7	Unique T14	Unique T21	Down	Down	Unchanged				17172.3	9089	11456.7	291736	124491	172404	212431	309383	233011	0	12572.7	196210	251608	-	-	-	-3.96404	-4.32282	-0.358779	-	-	-	0.0210416	0.00127564	0.392213
evm.model.supercontig_12.218	glycerophosphodiester phosphodiesterase GDPDL3-like	SHV3	4	1101.26	15.32	55242.8	Up	Up	-	Unchanged	-	-	32283.3	33798	29643	13144.7	11976	10430.5	6569.5	10512.3	7573	6070.5		3295	31908.1	11850.4	8218.28	4682.75	1.42899	1.95702	2.7685	0.528026	1.33951	0.81148	0.000156718	0.000152066	0.000711461	0.0628259	0.0158521	0.151129
evm.model.supercontig_12.219	glycerophosphodiester phosphodiesterase GDPDL3-like	SHV3	4	712.789	11.32	82462.8	Unchanged	Unchanged	Unchanged	Unchanged	Down	Unchanged	20203.7	22363.7	23390.3	19319.7	14645.3	14006	27322	30591.7	18048.3	29582.7	31017	33303.7	21985.9	15990.3	25320.7	31301.1	0.459378	-0.203738	-0.509636	-0.663115	-0.969014	-0.305898	0.0354446	0.437695	0.00289551	0.0858764	0.00154929	0.200853
evm.model.supercontig_12.223	40S ribosomal protein S17-4-like	AT5G04800	3	3742.09	44.76	16218	Down	Down	Down	Up	Up	Unchanged	2253.5	3134	3827.47	16545.9	17027.7	17683.3	12763.2	10419.4	9114.53	8514.16	8878.09	8756.88	3071.66	17085.6	10765.7	8716.38	-2.47569	-1.80936	-1.50471	0.666338	0.970983	0.304645	1.5376e-05	0.00268521	0.000270592	0.00481182	1.74407e-05	0.128696
evm.model.supercontig_12.277	imidazole glycerol phosphate synthase hisHF, chloroplastic	AT-HF	4	1036.96	25.81	30517.5	Unchanged	Down	Unchanged	Unchanged	Unchanged	Unchanged	5854.33	15225.5	8511.33	12146	12677.7	22003.7	19824.7	20127.7	16888.7	15736.3	14545.3	14576.7	9863.72	15609.1	18947	14952.8	-0.662184	-0.941765	-0.600209	-0.279581	0.0619749	0.341556	0.247359	0.0378562	0.145004	0.37718	0.848661	0.0224447
evm.model.supercontig_12.301	Aconitate hydratase	ACO3	13	3030.37	27.67	89227.2	Unchanged	Up	Unchanged	Up	Unchanged	Unchanged	51764.6	56530.4	47003	59474.6	49251.5	62128.5	18602	20555.2	25550.4	58419.8	30647.5	42626.6	51766	56951.5	21569.2	43898	-0.137729	1.26303	0.237851	1.40076	0.37558	-1.02518	0.340171	0.000930338	0.406998	0.00134051	0.218424	0.0547229
evm.model.supercontig_12.75	ubiquitin-conjugating enzyme E2-17 kDa	UBC10	3	12447.4	37.84	16634.1	-	-	-	Unchanged	Unchanged	Unchanged		7062		71399.3	72194.7	61164.3	78358	63003	79015.3	77164.3	69368.3	82508	7062	68252.8	73458.8	76346.9	-3.27274	-3.37879	-3.43442	-0.106047	-0.161682	-0.0556345	-	-	-	0.456572	0.195413	0.678633
evm.model.supercontig_12.91	protein DNA-DAMAGE INDUCIBLE 1	DDI1	8	1145.36	38.14	44906.7	Up	Unchanged	Unchanged	Down	Down	Unchanged	8295	10703	9437	4213.67	7170	6740	12681.3	13895	14990.7	12264.3	9164.67	11684	9478.33	6041.22	13855.7	11037.7	0.649793	-0.547771	-0.21973	-1.19756	-0.869523	0.328041	0.0409067	0.010474	0.256333	0.00235609	0.0195868	0.0723368
evm.model.supercontig_12.94	subtilisin-like protease SBT5.4	SBT5.4	20	3867.35	48.17	79542.7	Down	Down	Down	Unchanged	Down	Down	6772	9324.5	6175.5	32197.7	36749	34021.3	50359	31691.3	53677.3	81140.3	89718.3	73668	7424	34322.7	45242.6	81508.9	-2.20889	-2.60741	-3.45669	-0.398519	-1.2478	-0.849277	8.04163e-05	0.00542575	9.75702e-05	0.192229	0.000611104	0.0118069
evm.model.supercontig_120.1	glucan endo-1,3-beta-glucosidase, basic isoform-like	BG1	13	26368.5	61.58	38087.7	Unchanged	Down	Down	Down	Down	Unchanged	28975	19363.5	34479	32914	9516	18302.3	180424	171390	186714	161936	246472	252647	27605.8	20244.1	179509	220352	0.447471	-2.70101	-2.99676	-3.14848	-3.44423	-0.295749	0.416334	1.71978e-05	0.00286845	4.03397e-05	0.00264055	0.239729
evm.model.supercontig_120.23	pyruvate decarboxylase 2	PDC2	18	2649.02	44.63	66237.1	Up	Up	Up	Unchanged	Unchanged	Unchanged	72736	69618.3	75153	45355	29817.3	29449.7	55335.3	29622.3	42189	36470.7	39978	34856	72502.4	34874	42382.2	37101.6	1.05588	0.774571	0.96655	-0.281307	-0.0893278	0.191979	0.00235743	0.0165911	8.76649e-05	0.455108	0.703943	0.52416
evm.model.supercontig_120.28	UPF0098 protein CPn_0877/CP_0992/CPj0877/CpB0906	AT5G01300	4	2341.87	38.69	18582.1	Up	Up	Up	Up	Up	Up	48949.7	52569	53784.7	21901.3	20091.5	22219	7115.67	11271	8685	6510	4445.5	4020.5	51767.8	21403.9	9023.89	4992	1.27418	2.52023	3.37436	1.24606	2.10019	0.854131	4.4982e-05	2.2691e-05	9.06029e-06	0.00085628	8.55728e-05	0.0483166
evm.model.supercontig_120.38	importin subunit beta-1-like	AT3G08943	4	874.15	11.2	73735.2	Unique T7	Unique T14	Unique T21	Unchanged	Unchanged	Unchanged				10602	18126.7	15311.7	40125	18731	13506.7	10932.7	12178	9223.5	0	14680.1	24120.9	10778.1	-	-	-	-0.71642	0.445766	1.16219	-	-	-	0.325636	0.173042	0.178521
evm.model.supercontig_120.59	ran-binding protein 1 homolog a-like	AT2G30060	9	7323.47	61.36	24682.4	Unchanged	Down	Unchanged	Unchanged	Unchanged	Unchanged	28319.6	21359.8	33591.2	42608.5	41378.8	39964.1	50313.4	60533.4	57004.9	50645.7	29974.9	28837.1	27756.9	41317.1	55950.6	36485.9	-0.573894	-1.01131	-0.394494	-0.437412	0.1794	0.616813	0.0200819	0.00370645	0.332431	0.0090948	0.535123	0.0647005
evm.model.supercontig_120.60	ERBB-3 BINDING PROTEIN 1	EBP1	9	10711	70.45	24643.1	Down	Down	Down	Unchanged	Unchanged	Unchanged	17404	18544.7	15813.3	84153.7	101763	106645	110149	86933.7	81726.3	76542.7	68700.3	75922	17254	97520.6	92936.2	73721.7	-2.49878	-2.42931	-2.09516	0.0694653	0.403618	0.334152	0.000307934	0.000992448	2.81988e-05	0.700525	0.030809	0.102101
evm.model.supercontig_122.20	6-phosphogluconate dehydrogenase, decarboxylating 3, chloroplastic	AT5G41670	23	4071.57	72.93	54447.9	Down	Down	Down	Unchanged	Unchanged	Unchanged	23428	19895.7	26387.3	71498	76041.3	78809.7	114610	94468.7	90686.3	88258.7	88087.3	101870	23237	75449.7	99921.6	92738.8	-1.69909	-2.10437	-1.99675	-0.405281	-0.297658	0.107623	5.14728e-05	0.000559103	0.000147707	0.0339216	0.0265096	0.45621
evm.model.supercontig_122.22	V-type proton ATPase subunit E	TUF	13	1967.72	50.85	27390.4	Down	Down	Down	Unchanged	Unchanged	Unchanged	22051.7	17794.7	24264	68153	52386.3	59493.7	52966.3	38049	42893	49138.3	42737	47582.3	21370.1	60011	44636.1	46485.9	-1.48963	-1.06262	-1.1212	0.427016	0.368434	-0.0585815	0.00144009	0.00827272	0.000748883	0.0721076	0.0523024	0.719458
evm.model.supercontig_1222.2	ADP,ATP carrier protein 1, mitochondrial-like	AAC2	2	3701.1	21.24	11976	-	Unique T14	-	Unique T14	-	Unique T14							7181.98	11700	9876.77				0	0	9586.25	0	#DIV/0!	-	#DIV/0!	-	#DIV/0!	#DIV/0!	-	-	-	-	-	-
evm.model.supercontig_123.13	probable UDP-arabinopyranose mutase 5	RGP5	7	1847.33	23.94	39809.8	Unique T7	Unique T14	Unique T21	Down	Down	Unchanged				5519.05	5713.98	6382.84	8912.65	10288	8865.64	11475.7	11277.5	10800.3	0	5871.96	9355.44	11184.5	-	-	-	-0.671964	-0.929588	-0.257624	-	-	-	0.00286808	8.6584e-05	0.0227086
evm.model.supercontig_123.15	Retrotransposon-like protein	AT1G65090	6	3160.33	42.18	32468.9	Up	Up	Up	Up	Up	Unchanged	34206.7	36699.3	36636.7	25884.7	18915.3	20047.7	5044.67	15205.7	11670.3	8418.33	9687	7801.67	35847.6	21615.9	10640.2	8635.67	0.729783	1.75235	2.0535	1.02256	1.32371	0.301149	0.0035227	0.00122771	1.04483e-05	0.0405896	0.00433403	0.544334
evm.model.supercontig_123.26	biotin carboxyl carrier protein of acetyl-CoA carboxylase, chloroplastic-like	CAC1	2	3135.72	16.28	27426.3	Down	Down	Down	Down	Unchanged	Unchanged	8854.5	7154	8894.5	16956	16500.5	22122.5	34214.5	29112	26781.5	23671.5	13952	25428	8301	18526.3	30036	21017.2	-1.15822	-1.85534	-1.34021	-0.697115	-0.181991	0.515125	0.00567447	0.000663212	0.0244941	0.0154489	0.567064	0.0976956
evm.model.supercontig_123.48	gamma carbonic anhydrase 1, mitochondrial	GAMMACA1	4	1112.53	24.38	21984.8	Down	Down	Down	Unchanged	Unchanged	Unchanged	10867.7	10131.7	11054.7	21031.8	20672.8	21674.5	25084.3	20255.1	21374.5	19123	16067.9	20565.8	10684.7	21126.4	22238	18585.6	-0.983503	-1.05748	-0.79864	-0.0739812	0.184862	0.258844	1.36409e-05	0.00147687	0.00431675	0.496695	0.134666	0.137619
evm.model.supercontig_123.56	Pyruvate dehydrogenase E1 component subunit beta	MAB1	6	3644.57	56.04	23146.8	Down	Down	Down	Unchanged	Unchanged	Unchanged	15153.3	23173.7	21581	53353.7	46988.3	48304	70905.3	52682.7	55244.3	60140.7	50201.3	58329	19969.3	49548.7	59610.8	56223.7	-1.31106	-1.57779	-1.49339	-0.266727	-0.182331	0.0843957	0.000696045	0.00307323	0.000758361	0.169777	0.138965	0.627958
evm.model.supercontig_124.36	aldehyde dehydrogenase family 2 member B4, mitochondrial	ALDH2B4	17	4473.1	55.04	58977.1	Unchanged	Down	Down	Unchanged	Unchanged	Unchanged	37250.5	38358.9	32593	55405.7	39954.7	47919.3	66577.7	56344.9	59611	63349.3	64871.7	68701.7	36067.5	47759.9	60844.5	65640.9	-0.405103	-0.75443	-0.863898	-0.349327	-0.458795	-0.109468	0.071445	0.00209406	0.000240432	0.0720234	0.0195197	0.232511
evm.model.supercontig_125.29	DNA-directed RNA polymerase subunit beta	AT3G08030	14	4056.61	55.04	40101.9	-	-	-	Unchanged	Unchanged	Unchanged		3291		54330.3	69712.7	60795.3	141267	62977	67827.3	65848.3	49112	71262	3291	61612.8	90690.3	62074.1	-4.22663	-4.78435	-4.23739	-0.557719	-0.0107621	0.546957	-	-	-	0.321384	0.956891	0.33594
evm.model.supercontig_125.30	cycloartenol-C-24-methyltransferase	SMT1	9	1407.77	39.24	39297.6	-	-	-	Up	Up	Unchanged	5911			27673.3	33634.3	35470.7	19559.7	18451.3	19751	16133.3	14460.7	16084.3	5911	32259.4	19254	15559.4	-2.44825	-1.70368	-1.39632	0.744563	1.05193	0.307368	-	-	-	0.00552167	0.00230118	0.00564962
evm.model.supercontig_125.58	protein transport protein SEC31 homolog B	AT3G63460	9	2154.84	36.21	46609.5	Down	Down	Down	Unchanged	Unchanged	Unchanged	13371.3	12649	11725.7	30733.7	36539.7	34632.3	48191.3	46937.7	46834	44691.3	44040.3	47214.3	12582	33968.6	47321	45315.3	-1.43284	-1.91112	-1.84864	-0.478281	-0.415799	0.0624813	0.000271315	7.14999e-07	7.02611e-06	0.00163088	0.00445526	0.131877
evm.model.supercontig_125.59	protein transport protein SEC31	AT3G63460	3	907.756	9.58	43819.8	-	-	-	Unchanged	Down	Unchanged	7274	9681		17860	21544.3	15308.7	22247.3	33010.3	28465.7	32086.3	28733.7	28914	8477.5	18237.7	27907.8	29911.3	-1.10521	-1.71896	-1.81898	-0.613746	-0.713771	-0.100025	0.0299306	0.0181237	0.00101607	0.0551566	0.00523536	0.576983
evm.model.supercontig_126.23	Pathogenesis-related PR-1 type	-	4	1345.91	34.68	24086.2	Unchanged	Unchanged	Unchanged	Unchanged	Unchanged	Unchanged	17965.3	18020.7	17222.7	13504	10786	12294.7	12509.7	17263.7	16089.7	18665.3	14943.7	13471.7	17736.2	12194.9	15287.7	15693.6	0.540422	0.214331	0.176527	-0.326092	-0.363896	-0.037804	0.00258391	0.167171	0.262279	0.130919	0.113788	0.856519
evm.model.supercontig_126.35	40S ribosomal protein S3-3	AT5G35530	12	12006.6	57.07	21563.2	Down	Down	Down	Unchanged	Unchanged	Unchanged	7526.61	4808.43	7660.7	26509.5	37196.6	32708.5	43997.4	31872.6	31248.2	27123.9	29409	44785.8	6665.24	32138.2	35706.1	33772.9	-2.26956	-2.42144	-2.34114	-0.15188	-0.0715778	0.0803025	0.00140542	0.00240417	0.00851841	0.528727	0.809618	0.794005
evm.model.supercontig_126.37	small nuclear ribonucleoprotein E-like	AT4G30330	4	4039.41	60.23	10313.3	Unchanged	Unchanged	Unchanged	Unchanged	Up	Unchanged	14234	278140	184141	141605	133849	148087	86863.3	97306.7	99509.3	84452.3	95366	50612.5	158838	141180	94559.8	76810.3	0.170023	0.74826	1.04819	0.578237	0.878164	0.299927	0.830586	0.452558	0.35445	0.00119288	0.0102653	0.274386
evm.model.supercontig_126.42	nitrilase/cyanide hydratase and apolipoprotein N-acyltransferase family protein	AT5G12040	5	1557.98	33.22	32026.9	Unchanged	Down	Down	Down	Down	Unchanged	9429.33	10258	11989.3	10411.3	11003.7	10703.3	17571.7	18371	18150.3	18292	23198.7	17879	10558.9	10706.1	18031	19789.9	-0.0199765	-0.772021	-0.906305	-0.752045	-0.886329	-0.134284	0.858283	0.000700114	0.00780166	1.52675e-05	0.00612758	0.365573
evm.model.supercontig_126.51	17.9 kDa class II heat shock protein	HSP17.6II	5	4994.19	59.87	17850.6	Unchanged	Up	Up	Up	Up	Unchanged	41494.7	36237.3	41082.3	38503.7	29687	32936	9320	6449	7215	3963.5	4158.5	6851	39604.8	33708.9	7661.33	4991	0.232545	2.37001	2.98827	2.13746	2.75573	0.618267	0.127966	7.2391e-05	5.6578e-05	0.000658419	0.000466921	0.102728
evm.model.supercontig_1278.2	RAN GTPase-activating protein 2 isoform X2	RANGAP2	7	704.375	25.23	59619	Down	Down	Unchanged	Unchanged	Unchanged	Up	5326	6440	4668.5	13120.3	13205.7	11469	22220.3	17367.3	15570.7	12135.7	8196.67	5239.33	5478.17	12598.3	18386.1	8523.89	-1.20147	-1.74685	-0.637819	-0.545383	0.563649	1.10903	0.000745291	0.0032641	0.213955	0.0486652	0.121179	0.0248688
evm.model.supercontig_128.54	coatomer subunit zeta-1-like isoform X2	AT1G60970	4	3855.12	27.83	25443.6	Down	Down	Down	Down	Down	Unchanged	6856.5	12255	10892	19382.7	27821	23389.7	50082.7	57509	48165.7	46182	46409	37561.3	10001.2	23531.1	51919.1	43384.1	-1.2344	-2.3761	-2.117	-1.1417	-0.882597	0.259099	0.00985987	0.000215508	0.000558428	0.00163115	0.00639142	0.104248
evm.model.supercontig_128.57	Dihydrolipoyllysine-residue acetyltransferase component 1 of pyruvate dehydrogenase complex	LTA3	10	1629.1	27.75	65946.4	Unchanged	Down	Down	Unchanged	Unchanged	Unchanged	78476	51196	60436	81517.7	73792.3	85124.3	129828	96302	119335	114073	117054	114745	63369.3	80144.8	115155	115290	-0.338824	-0.861722	-0.863416	-0.522898	-0.524593	-0.0016945	0.125427	0.0152716	0.00298962	0.028564	0.000530319	0.989792
evm.model.supercontig_128.60	pyruvate kinase 1, cytosolic	AT3G52990	17	4390.92	56.96	50919.6	Unchanged	Down	Down	Unchanged	Unchanged	Unchanged	36053.7	38669.7	37486.3	48291.7	56886	59468	67075	72579.4	74689.7	70542	64795.7	59574.7	37403.2	54881.9	71448	64970.8	-0.553168	-0.933731	-0.796628	-0.380563	-0.24346	0.137103	0.00723731	0.000141636	0.00106679	0.0152196	0.0948886	0.171788
evm.model.supercontig_128.61	ferrochelatase-2, chloroplastic	FC-I	3	1847.96	10.13	53395.5	-	-	-	Unchanged	Unchanged	Unchanged		5398		20797.5	14078	16246	32819.5	18401.7	19603.3	19929	20332.7	26769.5	5398	17040.5	23608.2	22343.7	-1.65847	-2.12879	-2.04937	-0.470318	-0.390902	0.0794165	-	-	-	0.261304	0.148887	0.817192
evm.model.supercontig_129.15	probable cytosolic oligopeptidase A	AT5G65620	15	1242.51	36.6	91663.6	Down	Down	Down	Down	Unchanged	Unchanged	8573.67	8975.67	9725.33	29196	21214.7	25864	39335	42696	40407	37912.3	19460	23397.7	9091.56	25424.9	40812.7	26923.3	-1.48364	-2.16642	-1.56626	-0.682776	-0.0826156	0.60016	0.00221187	7.07192e-06	0.0337815	0.00362844	0.817152	0.0713856
evm.model.supercontig_129.27	phosphoenolpyruvate carboxykinase (ATP)-like	PCK1	19	2912.22	54.31	73655.4	Down	Down	Down	Up	Up	Up	4006	4899	2247.02	76090.7	59534.7	64231	22698.3	21839.8	22305.2	14311.9	12577.1	14004.9	3717.34	66618.8	22281.1	13631.3	-4.16359	-2.58348	-1.87458	1.58011	2.289	0.708897	0.000227515	2.22876e-05	0.000466264	0.000847784	0.000433264	0.000125346
evm.model.supercontig_129.41	malate dehydrogenase, glyoxysomal isoform X1	PMDH1	15	6775.93	79.49	37693.7	Unchanged	Up	Unchanged	Unchanged	Unchanged	Unchanged	37758	46025	38469.3	36889	44312	35656.7	25413.7	23910.7	29585.7	32365	33532	43009.7	40750.8	38952.6	26303.3	36302.2	0.0651096	0.631582	0.16677	0.566472	0.10166	-0.464812	0.659259	0.0100554	0.357781	0.0166395	0.572774	0.0570141
evm.model.supercontig_129.42	tubulin alpha chain	TUA2	25	22968	83.33	50277.4	Down	Down	Down	Unchanged	Up	Up	15382	20750.3	18924.1	115551	131462	142010	123930	107974	93133.9	73335	63735.3	76382.5	18352.1	129674	108346	71150.9	-2.82087	-2.56163	-1.95494	0.259242	0.865936	0.606694	0.000143555	0.000569593	0.000214461	0.143844	0.00241799	0.0183844
evm.model.supercontig_129.56	lysosomal Pro-X carboxypeptidase	AT5G65760	5	894.423	15.72	60847.7	Up	Up	Up	Unchanged	Unchanged	Unchanged	59060.7	55502.3	56122.7	40474	34463.7	28586.5	19019.7	38017.3	29197	29304	28477.7	27257.7	56895.2	34508.1	28744.7	28346.4	0.721374	0.985013	1.00514	0.263639	0.283765	0.0201265	0.003414	0.00733776	2.16376e-05	0.423599	0.151588	0.945961
evm.model.supercontig_129.58	branched-chain-amino-acid aminotransferase 3, chloroplastic-like	BCAT3	8	1326.26	26.38	45925.5	-	-	-	Unchanged	Unchanged	Unchanged	3953	3752		14847	18507.3	18582	25955.3	23241.7	27678.7	25665	26063.7	17762.3	3852.5	17312.1	25625.2	23163.7	-2.16791	-2.7337	-2.588	-0.565783	-0.420082	0.145701	0.00348115	0.000972599	0.0116373	0.00961618	0.120225	0.457415
evm.model.supercontig_129.62	probable pectin methylesterase CGR2	AT3G49720	4	1018.91	24.05	29308.6	Unique T7	Unique T14	Unique T21	Unchanged	Down	Unchanged				13188.3	26876	24284.3	23171	26552.3	29151.7	33249	38644.7	32899.7	0	21449.6	26291.7	34931.1	-	-	-	-0.293658	-0.703565	-0.409907	-	-	-	0.346354	0.0425429	0.0272689
evm.model.supercontig_1296.2	60S ribosomal protein L6-1-like	AT1G74060	7	3766.34	37.77	26037.8	Down	Down	Down	Unchanged	Unchanged	Unchanged	7284	13223	13037	44273.7	53610.7	63079.7	71188	40601.3	51151.3	53145	63218.3	60687.7	11181.3	53654.7	54313.6	59017	-2.26261	-2.28022	-2.40004	-0.0176087	-0.137427	-0.119818	0.00181245	0.00931679	0.00018524	0.952908	0.436906	0.645363
evm.model.supercontig_13.109	acetolactate synthase 3, chloroplastic	CSR1	2	724.658	4.22	72440.9	Unique T7	Unique T14	Unique T21	Up	Up	Unchanged				17022.5	18121	20713.5	9261.5	9432.5	10249	8517	8091.5	9247.5	0	18619	9647.67	8618.67	-	-	-	0.948524	1.11124	0.162715	-	-	-	0.00138979	0.000947144	0.0864064
evm.model.supercontig_13.116	ubiquitin-like modifier-activating enzyme 5	AT1G05350	3	531.642	10.59	46874.9	-	-	-	Unchanged	Unchanged	Unchanged		3461	5764	10502	9388.33	11507.3	23917	15891.7	12616.7	13278.3	11797	11252.3	4612.5	10465.9	17475.1	12109.2	-1.18207	-1.92168	-1.39249	-0.739607	-0.210411	0.529195	0.0152437	0.0619197	0.00753027	0.109169	0.128875	0.190797
evm.model.supercontig_13.135	elongation factor 1-delta-like	eEF-1Bb1	12	16559.8	62.23	25394.6	Down	Down	Down	Unchanged	Unchanged	Unchanged	90557.7	92984.7	96054.3	241247	244089	258939	389131	278828	247292	223890	185351	190542	93198.9	248092	305084	199928	-1.41249	-1.71082	-1.10109	-0.298333	0.311394	0.609727	1.09921e-05	0.00790455	0.00093468	0.258892	0.0221275	0.0781294
evm.model.supercontig_13.148	adenylate kinase 4	At5g63400	8	2503.38	59.43	27018.3	Down	Unchanged	Unchanged	Unchanged	Up	Unchanged	13951.7	15923	13342.3	43599	39908	47705.7	54773	18853.3	24072	22963	18373.7	21752.7	14405.7	43737.6	32566.1	21029.8	-1.60224	-1.17674	-0.545797	0.425501	1.05644	0.630938	0.000250238	0.181224	0.013741	0.383695	0.00100064	0.364598
evm.model.supercontig_13.149	probable aspartyl aminopeptidase isoform X2	AT5G60160	4	1023.29	17.62	43052.9	Down	Down	Down	Unchanged	Unchanged	Unchanged	7347.67	6442.33	8953.33	17005	12821	15478.3	21245.3	11477	21903	19779.3	17385.3	21644.3	7581.11	15101.4	18208.4	19603	-0.994205	-1.26413	-1.37059	-0.269921	-0.376388	-0.106467	0.00619595	0.0369209	0.00110962	0.435121	0.0604884	0.717421
evm.model.supercontig_13.153	tyrosine--tRNA ligase 1, cytoplasmic-like	AT2G33840	12	2457.93	51	46327.7	Down	Down	Down	Unchanged	Unchanged	Unchanged	5093	4520.67	6970.67	30284.3	39963.3	35735.3	37803	41718	41608.3	32702.3	30312.3	36909.7	5528.11	35327.7	40376.4	33308.1	-2.67594	-2.86866	-2.59102	-0.192715	0.0849249	0.27764	0.000504159	1.95293e-05	0.000176806	0.176847	0.584598	0.0380781
evm.model.supercontig_13.180	glycine--tRNA ligase, mitochondrial 1-like	AT1G29880	3	2751.33	17.59	24732.5	Down	Down	Down	Unchanged	Unchanged	Unchanged	7195	7839	8419.67	25671.7	29632	23296.7	23900	30680	30042	33112.3	29429.3	27697.3	7817.89	26200.1	28207.3	30079.7	-1.74472	-1.85122	-1.94394	-0.106497	-0.199216	-0.0927183	0.000614801	0.00074102	0.00016861	0.519224	0.187343	0.524334
evm.model.supercontig_13.192	calnexin homolog	CNX1	13	7899.55	43.02	39458.5	Unchanged	Unchanged	Unchanged	Unchanged	Unchanged	Unchanged	141349	130667	41855.3	109374	95621.7	94454.3	131343	165125	126604	130838	103839	192825	104624	99816.8	141024	142501	0.0678581	-0.43073	-0.445757	-0.498588	-0.513616	-0.015028	0.887502	0.341967	0.408795	0.0341809	0.186105	0.96183
evm.model.supercontig_13.196	ribonuclease TUDOR 1-like	Tudor1	38	4361.71	56.75	109385	Unchanged	Unchanged	Unchanged	Unchanged	Unchanged	Unchanged	86471.7	85162.3	74657.7	87586	82984	92578.3	103737	76791.3	73228.7	59959.3	61781	63977	82097.2	87716.1	84585.6	61905.8	-0.0955084	-0.0430779	0.407259	0.0524305	0.502768	0.450337	0.293767	0.821504	0.0067109	0.770349	0.00100822	0.0795503
evm.model.supercontig_13.213	Nuclear transition protein like	-	5	5850.01	46.79	12121.2	Down	Down	Down	Down	Down	Unchanged	3787	3349	2973	16112.7	9140	16044.3	94378.7	36965.7	53758	69943	87561	70312.3	3369.67	13765.7	61700.8	75938.8	-2.0304	-4.19461	-4.49416	-2.16421	-2.46376	-0.299548	0.0110603	0.0267241	0.00023742	0.0494598	0.000575447	0.473356
evm.model.supercontig_13.219	glutamate dehydrogenase 2	GDH2	21	10895.2	68.86	44962.2	Down	Down	Down	Down	Down	Unchanged	16538.8	23735.6	13209.4	73329.7	81777.6	72779.5	268888	185609	184404	233164	220247	160876	17827.9	75962.2	212967	204762	-2.09115	-3.57842	-3.52174	-1.48728	-1.4306	0.0566806	0.000166638	0.00226901	0.00114112	0.00820079	0.00457032	0.829685
evm.model.supercontig_13.23	protein ASPARTIC PROTEASE IN GUARD CELL 1	ASPG1	4	641.338	10.95	53558.6	Unchanged	Unchanged	Down	Unchanged	Down	Down	19039.3	4635	4018.5	20150	18871	20106.7	16461	17544.3	20922	30611	34454.3	50249.7	9230.94	19709.2	18309.1	38438.3	-1.09432	-0.988012	-2.058	0.106309	-0.963675	-1.06998	0.100497	0.148946	0.0196949	0.376091	0.0358964	0.0308135
evm.model.supercontig_13.286	60S ribosomal protein L15-1	AT4G17390	5	6312.88	30.39	24397.3	-	-	-	Unchanged	Down	Unchanged		8941		3833.5	5846	6993.5	152968	32187	51787.3	62279	92127.3	43957	8941	5557.67	78980.7	66121.1	0.685957	-3.14299	-2.8866	-3.82895	-3.57256	0.256389	-	-	-	0.121368	0.0125952	0.763767
evm.model.supercontig_13.63	oleosin 1	AT3G18570	3	1995.65	22.16	18132.1	Unchanged	Unchanged	Up	Unchanged	Up	Up	54797	57179.7	56733.3	65530.5	40814	53225	41924	45824	34084	31881	7138	7338	56236.7	53189.8	40610.7	15452.3	0.0803606	0.469652	1.86369	0.389292	1.78333	1.39403	0.692838	0.0114372	0.00778704	0.187698	0.0256227	0.0476596
evm.model.supercontig_13.7	Serine/threonine-protein phosphatase 2A 65 kDa regulatory subunit A beta isoform	PP2AA2	14	4295.26	37.02	67496.8	Down	Down	Down	Down	Unchanged	Unchanged	10287.4	10430	10956	31781.2	37812.1	37430.9	68950.9	60915.2	44910.9	43836.7	40033.4	43546.2	10557.8	35674.7	58259	42472.1	-1.75659	-2.46417	-2.00821	-0.707579	-0.251613	0.455966	0.000213917	0.00251377	1.34947e-05	0.0368899	0.0418119	0.0924867
evm.model.supercontig_13.89	enolase 1, chloroplastic	ENO1	6	1506.89	15.73	52022.2	Down	Down	Down	Unchanged	Unchanged	Unchanged	10074.8	11910.3	11723.5	21005.7	18549	19443.3	28971.7	20527.3	22668	22024.3	17237.7	16617.2	11236.2	19666	24055.7	18626.4	-0.807549	-1.09822	-0.729196	-0.290673	0.0783535	0.369027	0.000803947	0.00787744	0.0149276	0.170958	0.604731	0.150331
evm.model.supercontig_13.93	gamma carbonic anhydrase-like 2, mitochondrial	GAMMACAL2	3	830.628	18.37	27004.9	Unique T7	Unique T14	Unique T21	Down	Down	Unchanged				8532	10371	8742	16452.7	16463.5	19948.5	12598	19401.7	20231.7	0	9215	17621.6	17410.4	-	-	-	-0.935285	-0.917897	0.0173883	-	-	-	0.00295044	0.0300645	0.941073
evm.model.supercontig_130.13	cytochrome c1-2, heme protein, mitochondrial	AT5G40810	7	5132.72	55.48	34290	Down	Down	Down	Down	Unchanged	Unchanged	8982	8184	7109.5	31871.7	25643	30086.3	55253.7	56112	44321.7	42917	45763.7	34776.3	8091.83	29200.3	51895.8	41152.3	-1.85145	-2.68108	-2.34644	-0.829632	-0.494989	0.334643	0.000396669	0.000334755	0.000582377	0.00579011	0.0340474	0.0992692
evm.model.supercontig_130.25	prohibitin-3, mitochondrial	PHB3	12	4640.65	80.36	30933.5	Down	Down	Down	Unchanged	Unchanged	Unchanged	20069.3	15158.7	21504	82063.3	84926.3	88596.7	124373	90758.3	94870.7	103202	93419.7	108326	18910.7	85195.4	103334	101649	-2.17158	-2.45004	-2.42633	-0.278465	-0.254749	0.0237159	1.623e-05	0.0014249	6.51612e-05	0.166934	0.0259629	0.890173
evm.model.supercontig_130.34	glyceraldehyde-3-phosphate dehydrogenase 2, cytosolic	GAPC2	29	64323.3	90.21	36557.8	Unchanged	Unchanged	Unchanged	Unchanged	Unchanged	Unchanged	571770	649419	674069	665578	513035	648866	1.31805e+06	782695	901657	818258	772385	850032	631753	609160	1.0008e+06	813558	0.0525392	-0.663722	-0.364886	-0.716261	-0.417425	0.298836	0.713488	0.0892191	0.00889698	0.0817783	0.0185441	0.316905
evm.model.supercontig_130.39	glucose-6-phosphate 1-dehydrogenase, cytoplasmic isoform	G6PD6	21	4912.78	66.34	47151.8	Unchanged	Unchanged	Unchanged	Down	Down	Unchanged	82097	82498	90021	92540	68133.3	77131.3	125026	115200	127917	125639	123274	117453	84872	79268.2	122715	122122	0.0985461	-0.531947	-0.524964	-0.630493	-0.62351	0.00698325	0.500653	0.00122201	0.000463055	0.0058292	0.00470787	0.902729
evm.model.supercontig_130.56	succinate dehydrogenase [ubiquinone] iron-sulfur subunit 2, mitochondrial	SDH2-2	4	1308.62	22.78	32154.9	Down	Down	Down	Unchanged	Unchanged	Unchanged	8049	7053	7770.5	42861.3	36769.7	40347.7	37777.3	27133.3	27893.7	31973.3	34007.7	34949	7624.17	39992.9	30934.8	33643.3	-2.39109	-2.02058	-2.14167	0.370514	0.249423	-0.121091	5.52506e-05	0.00247821	9.58051e-06	0.0786501	0.0323626	0.486727
evm.model.supercontig_130.66	proteasome subunit beta type-7-A	PBB2	3	3879	30.67	24775.2	Down	Unchanged	Down	Unchanged	Unchanged	Unchanged	32501	30652	38747	78377	60364	63314	31697	56255	68067	66068	48069	65918	33966.7	67351.7	52006.3	60018.3	-0.987594	-0.614568	-0.821284	0.373026	0.16631	-0.206716	0.00539813	0.175992	0.0156755	0.272742	0.42035	0.549262
evm.model.supercontig_130.67	ras-related protein RABB1b	GB2	10	2581.12	56.4	23509.5	Up	Unchanged	Unchanged	Down	Down	Unchanged	30235.1	40858.8	34708.5	16176.1	17900.3	15613.5	36954	29517.8	28599.3	25371.3	31123	27088.5	35267.4	16563.3	31690.4	27860.9	1.09035	0.154292	0.340096	-0.936053	-0.750249	0.185804	0.0040589	0.428003	0.10316	0.00520856	0.00355503	0.290523
evm.model.supercontig_130.78	GDSL esterase/lipase At5g14450	AT5G14450	5	1624.31	27.06	38466.3	Down	Down	Down	Up	Unchanged	Down	9640.67	10755.7	8743	50810	48110.3	55328.3	17569.7	28689	24705.7	34593.7	44057.7	41666	9713.11	51416.2	23654.8	40105.8	-2.40422	-1.28413	-2.0458	1.12009	0.358414	-0.761678	4.43654e-05	0.0134854	0.000468702	0.00200871	0.032954	0.0189536
evm.model.supercontig_131.26	ras-related protein RIC1	RA-5	4	4726.36	34.17	22430.5	Unchanged	Down	Down	Down	Down	Unchanged	10210.4	13836	11320.5	13015.8	13211.5	14775.2	23624.6	36073.2	28128.1	38053.2	43376.2	43110.9	11789	13667.5	29275.3	41513.4	-0.213315	-1.31225	-1.81614	-1.09893	-1.60283	-0.503894	0.195017	0.00996237	0.000128292	0.0132681	0.000106237	0.0385295
evm.model.supercontig_131.36	ubiquitin carboxyl-terminal hydrolase 6-like	UBP7	11	3092.51	66.67	27575.7	Down	Down	Down	Unchanged	Unchanged	Unchanged	6480.67	4974.33	5469.33	40357	40950	38442	37373.7	41257.7	49878.3	44932.7	37716	44070.7	5641.44	39916.3	42836.6	42239.8	-2.82284	-2.92471	-2.90447	-0.101863	-0.081623	0.0202402	2.56121e-06	0.000563224	9.40723e-05	0.482014	0.387471	0.897264
evm.model.supercontig_131.55	protein DJ-1	DJ1B	5	2116.43	34.93	22861.7	Unchanged	Down	Unchanged	Unchanged	Unchanged	Unchanged	13968.5	6900	14885	13884	19507.7	21413	25765.3	28855	21886	30886	20088.3	19106	11917.8	18268.2	25502.1	23360.1	-0.616214	-1.09749	-0.970925	-0.48128	-0.354711	0.12657	0.134074	0.0136255	0.0653053	0.0752885	0.31144	0.642908
evm.model.supercontig_131.58	multiple organellar RNA editing factor 8	RIP1	4	870.944	9.65	56191.6	Down	Down	Down	Unchanged	Unchanged	Unchanged	11506.7	9367.67	8862.33	40625.7	46780.7	47182.3	52253.7	53815.7	48700.7	51375	49809	45383	9912.22	44862.9	51590	48855.7	-2.17824	-2.37981	-2.30125	-0.201569	-0.123003	0.0785655	0.000104063	1.7079e-05	3.85328e-05	0.0612509	0.224101	0.308791
evm.model.supercontig_131.61	UBP1-associated protein 2C	AT3G15010	7	2428.17	31.93	43496.7	Down	Down	Down	Unchanged	Up	Unchanged	15868.7	14847	14711.3	58577	56782.7	65750.3	77228.3	46901.3	46275.7	38472.7	32064	36074.7	15142.3	60370	56801.8	35537.1	-1.99524	-1.90735	-1.23074	0.0878957	0.764505	0.67661	8.16283e-05	0.0151517	0.000431149	0.752782	0.00170168	0.109974
evm.model.supercontig_131.66	malate dehydrogenase, mitochondrial	mMDH1	15	35801.4	80.83	35610.1	Down	Unchanged	Down	Unchanged	Up	Unchanged	113012	114280	123958	277304	267648	307079	420638	211416	235709	217773	159360	178077	117083	284010	289254	185070	-1.27841	-1.30481	-0.66054	-0.0263951	0.617872	0.644267	0.000173919	0.0598889	0.017983	0.94148	0.00909792	0.201709
evm.model.supercontig_131.82	ras-related protein RABA1f	RABA1f	8	11936.2	53.46	24392.5	Unique T7	Unique T14	Unique T21	Down	Down	Unchanged				7906.89	7012.57	8156.09	17249	17649.3	14051.3	16548.7	19558.7	18393.5	0	7691.85	16316.6	18166.9	-	-	-	-1.08493	-1.23991	-0.154978	-	-	-	0.00192532	0.000372926	0.267216
evm.model.supercontig_132.27	1-aminocyclopropane-1-carboxylate oxidase	EFE	9	4833.47	57.42	35390.7	-	-	-	Unchanged	Up	Up			3931	88415.7	63484.7	59191.7	40133	52763	59206.3	20531	20576	27291	3931	70364	50700.8	22799.3	-4.16187	-3.68904	-2.53602	0.47283	1.62585	1.15302	-	-	-	0.139831	0.0071349	0.00985775
evm.model.supercontig_132.28	probable tyrosine-protein phosphatase At1g05000 isoform X1	PFA-DSP1	3	1712.78	31.42	26437.1	Unique T7	Unique T14	Unique T21	Down	Unchanged	Unchanged				3746	6353	6780	13210	9858.33	11070.7	7322.33	7538	11355.7	0	5626.33	11379.7	8738.67	-	-	-	-1.01619	-0.635218	0.380973	-	-	-	0.0134824	0.126601	0.181733
evm.model.supercontig_132.36	protein disulfide isomerase-like 2-3	PDIL2-2	11	1604.7	41.57	47520.1	Down	Down	Down	Down	Down	Unchanged	13190.7	14838.3	14228.7	21708.7	28304.3	22604.7	47010.3	49341	47920	54275.7	40907.3	44415.3	14085.9	24205.9	48090.4	46532.8	-0.781107	-1.7715	-1.724	-0.990392	-0.942889	0.0475029	0.00882766	2.13578e-06	0.00129267	0.000390016	0.00771773	0.720669
evm.model.supercontig_132.67	germin-like protein subfamily 1 member 7	AT3G05950	7	19834	49.56	24683.2	-	-	-	Down	Down	Unchanged		6690		462447	331083	343362	917304	614029	710888	693034	579675	582129	6690	378964	747407	618279	-5.82391	-6.80374	-6.53011	-0.979835	-0.706198	0.273636	-	-	-	0.0202827	0.0130297	0.253638
evm.model.supercontig_1348.1	eukaryotic translation initiation factor 5A-2	ELF5A-1	7	9798.77	49.38	17685.7	Down	Down	Down	Unchanged	Unchanged	Unchanged	5422.97	5957.4	5410.05	18168.6	25544.3	24751.1	58057.8	29533.9	30771.3	34055.6	33801	33108.2	5596.81	22821.3	39454.3	33654.9	-2.02771	-2.81751	-2.58814	-0.789801	-0.560434	0.229367	0.00182806	0.0220317	1.22749e-07	0.15812	0.0100246	0.567206
evm.model.supercontig_135.6	glycine cleavage system H protein 2, mitochondrial	AT2G35120	4	3074.19	65.81	16955.7	Down	Down	Down	Down	Unchanged	Unchanged	8188.67	7393	9195.67	20521	16732	20366.7	31802.7	34387.7	41273.3	38296.3	26514.3	21873.7	8259.11	19206.6	35821.2	28894.8	-1.21754	-2.11676	-1.80675	-0.899216	-0.58921	0.310006	0.00123426	0.000660764	0.0137188	0.00575117	0.127068	0.287192
evm.model.supercontig_136.24	heat shock protein 90-6, mitochondrial	Hsp89.1	33	4058.88	65.16	88425.2	Down	Down	Down	Unchanged	Unchanged	Unchanged	5600.33	7076.67	7126.33	42064.7	46089	45874	72344	39182.2	37942.2	35323.1	27871.8	30791.6	6601.11	44675.9	49822.8	31328.9	-2.75872	-2.91603	-2.24671	-0.15731	0.512005	0.669314	1.08592e-05	0.0185768	0.000372793	0.673505	0.00620029	0.182263
evm.model.supercontig_136.3	phosphatidylinositol transfer protein sfh5	-	5	14497.8	60.24	17554.8	Unique T7	Unique T14	Unique T21	Unchanged	Unchanged	Unchanged				38384.7	53705.3	72863.7	251711	98635.7	112087	134368	118693	75181	0	54984.6	154145	109414	-	-	-	-1.48719	-0.992699	0.494489	-	-	-	0.118064	0.0553129	0.438516
evm.model.supercontig_136.37	indole-3-glycerol phosphate synthase, chloroplastic-like	AT5G48220	4	949.14	20.81	43797.2	Unique T7	Unique T14	Unique T21	Down	Down	Unchanged				7362	7153.5	9137	12382.3	16824	14228.7	16275.3	13429.7	10631.3	0	7884.17	14478.3	13445.4	-	-	-	-0.876865	-0.770087	0.106778	-	-	-	0.0100366	0.0334058	0.645084
evm.model.supercontig_136.42	heterogeneous nuclear ribonucleoprotein 1-like	AT3G13224	6	2631.14	24.44	37797.4	Down	Down	Down	Unchanged	Unchanged	Unchanged	4008.14	5119.05	3430.31	20660.7	17355.3	24259.5	26250.6	21072	20767	19208.7	20593.8	16948.5	4185.83	20758.5	22696.5	18917	-2.31011	-2.43889	-2.1761	-0.128771	0.134018	0.262788	0.00128246	0.000557154	0.000230754	0.508439	0.460736	0.142235
evm.model.supercontig_136.72	subtilisin-like protease SBT5.3	AIR3	3	668.214	8.69	83183.5	Unique T7	Unique T14	Unique T21	Unchanged	Unchanged	Unchanged				7328	7393.89	12459.5	9463	5790.94	16586	11306	18779.1	12942.3	0	9060.46	10613.3	14342.5	-	-	-	-0.228219	-0.662636	-0.434417	-	-	-	0.688118	0.135825	0.392785
evm.model.supercontig_1377.1	plasma membrane ATPase 4	HA1	23	2181.48	40.04	105591	Unique T7	Unique T14	Unique T21	Down	Down	Unchanged				17049.8	16500.4	17842.3	44752.2	43156.8	35765.6	29461.2	28544.8	30513.5	0	17130.8	41224.8	29506.5	-	-	-	-1.26692	-0.78444	0.482481	-	-	-	0.000996145	5.65808e-05	0.0142997
evm.model.supercontig_138.39	protein SUPPRESSOR OF GENE SILENCING 3	SGS3	2	546.745	3.64	76612.9	Unique T7	Unique T14	Unique T21	Unchanged	Unchanged	Unchanged				36145	25903	20749	30865.5	24149.5	20946	19824.5	16915	31987	0	27599	25320.3	22908.8	-	-	-	0.12432	0.268712	0.144392	-	-	-	0.694025	0.50826	0.681752
evm.model.supercontig_139.2	calcium-transporting ATPase 4, endoplasmic reticulum-type-like	ECA4	2	402.664	4.13	107349	-	-	-	Unique T14	-	-		3911					10740	9822	6336	7207	10880.5		3911	0	8966	9043.75	#DIV/0!	-1.19693	-1.20938	-	-	-0.0124566	-	-	-	-	-	0.974117
evm.model.supercontig_139.25	Coatomer subunit alpha-1 like	AT1G62020	7	675.158	37.73	31783.4	-	Unique T14	-	Unique T14	-	Unique T14							24032.6	14623.7	12405.5				0	0	17020.6	0	#DIV/0!	-	#DIV/0!	-	#DIV/0!	#DIV/0!	-	-	-	-	-	-
evm.model.supercontig_139.26	coatomer subunit alpha-1	AT1G62020	10	1035.62	32.15	66144.3	Down	Down	Down	Unchanged	Unchanged	Unchanged	1446.72	1528.34	1986.42	5432.33	9279.67	6034.54	24444.6	15534	11980.3	10903.7	10746.7	7363.06	1653.83	6915.51	17319.6	9671.13	-2.06403	-3.38853	-2.54788	-1.3245	-0.483848	0.840652	0.0120529	0.0134627	0.00235202	0.0557409	0.172602	0.120205
evm.model.supercontig_139.27	coatomer subunit alpha-1	AT1G62020	31	2090.56	40.05	137980	Down	Down	Down	Unchanged	Unchanged	Unchanged	8170.33	8514.33	9789.67	40334.3	48248.7	38729	48557.9	47523	39979.3	32423	47970	36026.7	8824.78	42437.3	45353.4	38806.6	-2.2657	-2.36158	-2.13667	-0.0958771	0.129034	0.224911	0.000353574	0.000185155	0.00315737	0.505969	0.548256	0.293667
evm.model.supercontig_139.46	L-ascorbate peroxidase, cytosolic	APX1	17	23333.9	73.6	28067.7	Down	Down	Down	Unchanged	Unchanged	Unchanged	17930.3	24569.3	16401	213119	262432	262607	718474	335917	338294	299938	285399	317485	19633.6	246053	464228	300941	-3.64757	-4.56344	-3.93809	-0.915866	-0.290511	0.625355	0.000169567	0.0249723	8.10468e-06	0.163968	0.0439348	0.269401
evm.model.supercontig_139.74	60S ribosomal protein L10a	AT1G08360	3	3533.02	24.54	24661.1	Down	Down	Down	Up	Up	Unchanged	16599.5	13575	19727	109079	110218	115643	66617.7	59042	57435.7	42555.8	41509.9	45540.8	16633.8	111646	61031.8	43202.2	-2.74674	-1.87544	-1.37698	0.871305	1.36976	0.498457	3.85428e-06	0.000185592	0.000245426	0.000130076	8.38238e-06	0.00441515
evm.model.supercontig_139.79	isovaleryl-CoA dehydrogenase, mitochondrial	IVD	3	712.828	12.99	45304.6	Unchanged	Down	Down	Down	Down	Unchanged	9400	11192	7752	10415.5	7519.5	8568.5	17901.3	18153	17649.5	20361	22031.5	20619.5	9448	8834.5	17901.3	21004	0.0968605	-0.921982	-1.15258	-1.01884	-1.24944	-0.230602	0.662784	0.00108908	0.000499222	0.000455588	0.000254603	0.00452016
evm.model.supercontig_14.110	uncharacterized protein At5g39570	AT5G39570	8	1864.68	40.06	37837	Up	Unchanged	Unchanged	Down	Unchanged	Unchanged	17760	17566.7	16988.3	10055.3	7407	10870.3	52107.3	25890	26976.7	22845.3	14041.7	11853.7	17438.3	9444.22	34991.3	16246.9	0.884758	-1.00474	0.102099	-1.88949	-0.78266	1.10683	0.00172067	0.109823	0.741318	0.0415055	0.12529	0.111239
evm.model.supercontig_14.139	probable ubiquitin conjugation factor E4	AT5G15400	2	524.38	4.45	107591	Unchanged	Down	Down	Down	Down	Unchanged	3980	4004	3765	5331	5465.5	4662.5	7754	10579	8682	8575	7909	8018.5	3916.33	5153	9005	8167.5	-0.395909	-1.20122	-1.06039	-0.805314	-0.664482	0.140832	0.00888916	0.00366371	4.20801e-05	0.011337	0.000731611	0.383547
evm.model.supercontig_14.158	alpha-glucan phosphorylase 1 isoform X1	AT3G29320	5	808.212	11.52	110807	Unique T7	Unique T14	Unique T21	Down	Down	Unchanged				8034.5	10643.5	12329	25836	18413.7	17963	18237.7	17415.7	16791.3	0	10335.7	20737.6	17481.6	-	-	-	-1.00461	-0.758202	0.246412	-	-	-	0.0215752	0.00560386	0.276573
evm.model.supercontig_14.161	UDP-glucose 6-dehydrogenase 2	UGD2	11	15548.1	71.43	27673.7	Down	Down	Down	Unchanged	Unchanged	Unchanged	12758	14912	14619.7	109808	107674	121574	157815	129124	132321	111710	108207	121047	14096.6	113019	139753	113655	-3.00315	-3.30947	-3.01124	-0.306324	-0.00809783	0.298226	2.26403e-05	0.000159624	1.38565e-05	0.0564448	0.917604	0.0570627
evm.model.supercontig_14.163	probable mitochondrial-processing peptidase subunit beta, mitochondrial	MPPBETA	26	5985.96	69.14	55506.1	Down	Down	Down	Unchanged	Unchanged	Unchanged	29519	38571.3	25752	113036	88769.7	88827.7	107457	83870	86701	81715	65270.7	75241.3	31280.8	96877.9	92675.9	74075.7	-1.63089	-1.56692	-1.24372	0.0639734	0.387168	0.323194	0.00182885	0.00182396	0.00218877	0.721411	0.0720839	0.103198
evm.model.supercontig_14.164	40S ribosomal protein S19-3	AT5G61170	8	16840	61.54	15975.3	Down	Down	Down	Up	Up	Unchanged	34417.7	30771	29512	192051	207652	232445	158086	125761	129339	123314	144653	151212	31566.9	210716	137729	139726	-2.73881	-2.12535	-2.14612	0.613468	0.592696	-0.0207728	0.00011168	0.000506693	0.000224775	0.00943222	0.00800048	0.887481
evm.model.supercontig_14.175	serine carboxypeptidase-like 25	scpl25	7	2065.91	25.85	40801.2	Down	Down	Down	Down	Down	Down	8801.33	9214.67	9157.33	24957	26069.7	27462	43398.7	43664.7	59169.7	89117.3	94218.3	97552.7	9057.78	26162.9	48744.3	93629.4	-1.53029	-2.42801	-3.36973	-0.897713	-1.83944	-0.941728	2.03232e-05	0.00160005	4.245e-06	0.012743	1.22739e-05	0.00146421
evm.model.supercontig_14.196	eukaryotic translation initiation factor 3 subunit M-like	AT3G02200	16	6334.86	61.22	46781.1	Up	Unchanged	Unchanged	Unchanged	Unchanged	Unchanged	59752	71297.7	52264.3	33174	44499.3	41380.3	52020.3	61882.7	51006.7	45677.7	44601.3	42199.7	61104.7	39684.6	54969.9	44159.6	0.622705	0.152641	0.468557	-0.470064	-0.154148	0.315916	0.0298473	0.400867	0.0395703	0.034277	0.273731	0.0404168
evm.model.supercontig_14.210	UDP-arabinopyranose mutase 1	RGP1	25	26738.7	88.12	41443.6	Down	Down	Down	Down	Down	Unchanged	28102.5	31942.9	31208.3	84430.9	84026	87525.5	159828	157751	162471	167392	158791	142863	30417.9	85327.5	160017	156349	-1.48809	-2.39523	-2.36178	-0.90714	-0.873684	0.033456	4.45934e-06	2.24448e-07	6.55896e-05	1.83041e-06	0.000615173	0.642361
evm.model.supercontig_14.35	V-type proton ATPase subunit d2	AT3G28715	9	2126.14	39.89	41183.8	Unchanged	Down	Down	Down	Down	Unchanged	10675.5	8133	9901.67	13135	13102	11501.3	23119.7	30880.3	25281.3	28635.7	29152.7	18360.3	9570.06	12579.4	26427.1	25382.9	-0.394469	-1.46542	-1.40726	-1.07095	-1.01279	0.0581624	0.0313444	0.00227366	0.0116942	0.00430732	0.0227386	0.816192
evm.model.supercontig_14.78	protein transport protein SEC13 homolog B	AT2G30050	3	3464.84	36.09	18480.9	Down	Down	Down	Unchanged	Unchanged	Unchanged	10573.4	10885.3	11337.4	28496	28878	30528.1	21301.7	32895.5	27421.2	25663.3	29755	30599.5	10932	29300.7	27206.1	28672.6	-1.42237	-1.31537	-1.39111	0.107003	0.0312626	-0.0757408	1.00227e-05	0.00834316	0.000324496	0.571854	0.722306	0.71056
evm.model.supercontig_14.97	KH domain-containing protein HEN4	AT5G15270	17	2491.13	55.21	58839.5	Down	Unchanged	Unchanged	Unchanged	Up	Unchanged	10997	10215	10447.7	34586.3	33757.3	42289.3	46291.3	19138.7	20243.3	19358	12118.7	12989.7	10553.2	36877.7	28557.8	14822.1	-1.80506	-1.4362	-0.490067	0.368864	1.315	0.946133	0.000643513	0.112397	0.136207	0.4206	0.00340721	0.208166
evm.model.supercontig_141.13	heterogeneous nuclear ribonucleoprotein Q-like	LIF2	2	396.282	8.78	51685.1	Unique T7	Unique T14	Unique T21	Unchanged	Unchanged	Unchanged				5809.5	9509	9643.5	11343	9236	14572	7976	16562	13087	0	8320.67	11717	12541.7	-	-	-	-0.493832	-0.591958	-0.0981258	-	-	-	0.164122	0.205124	0.792792
evm.model.supercontig_142.12	eukaryotic translation initiation factor 2d	AT1G71350	2	455.201	4.3	66630	Unchanged	Unchanged	Unchanged	Unchanged	Unchanged	Unchanged	8801.5	9085	8634	9341	11220	9297	7881.5	9682	8530.5	8418	8244.5	10058.5	8840.17	9952.67	8698	8907	-0.17101	0.0233899	-0.010866	0.194399	0.160144	-0.0342559	0.160807	0.806277	0.915656	0.202476	0.289774	0.802423
evm.model.supercontig_1420.2	subtilisin-like protease SBT3.5	SBT3.3	8	1305.86	18.16	83922.8	-	Unique T14	Unique T21	Unique T14	Unique T21	Down							8619	7868.33	16197.3	35495.7	58817.3	52178	0	0	10894.9	48830.3	#DIV/0!	-	-	-	-	-2.16413	-	-	-	-	-	0.00695438
evm.model.supercontig_143.7	Pectinacetylesterase family protein	AT4G19410	17	14545	68.83	40906.3	Down	Down	Down	Unchanged	Unchanged	Unchanged	11963.3	11364.7	11373.7	221962	215508	240950	264378	152206	201017	191220	216351	205873	11567.2	226140	205867	204481	-4.2891	-4.1536	-4.14385	0.135504	0.145248	0.00974344	9.55442e-06	0.00392181	1.21234e-05	0.576166	0.109456	0.968783
evm.model.supercontig_1431.2	histidine--tRNA ligase, cytoplasmic	AT3G02760	11	1243.5	21.85	86457.1	Down	Down	Down	Unchanged	Unchanged	Unchanged	5544	4921	2453	25410	23104.3	21813.7	24916.7	32049.3	25159	19120	20049.7	16564.3	4306	23442.7	27375	18578	-2.44472	-2.66844	-2.10917	-0.223722	0.335541	0.559264	0.000172142	0.000792234	0.000530168	0.199878	0.03034	0.0263783
evm.model.supercontig_145.12	pectinesterase 2	AT2G45220	15	9079.65	40.12	57431.2	Unique T7	Unique T14	Unique T21	Down	Down	Down				16127	18022	15244	59426.3	36724.3	66106.3	117602	155818	113727	0	16464.3	54085.7	129049	-	-	-	-1.7159	-2.97051	-1.2546	-	-	-	0.0135542	0.00111592	0.00963387
evm.model.supercontig_145.18	arginase 1, mitochondrial	ARGAH1	4	2107.12	23.96	36865	Unique T7	Unique T14	Unique T21	Unchanged	Up	Unchanged				25635	24160.3	21471.7	25641.3	12924	10926	11226	6857	12966	0	23755.7	16497.1	10349.7	-	-	-	0.526058	1.19869	0.672629	-	-	-	0.202488	0.00359506	0.282419
evm.model.supercontig_146.1	protein transport protein SEC23	AT2G21630	2	762.282	8.91	44551	Down	Down	Down	Unchanged	Unchanged	Unchanged	5825.79	6745.64	7430.88	9010.87	11809.8	10347.3	11865.6	15644.6	12779.3	13136.7	11611.6	10522.9	6667.43	10389.3	13429.8	11757.1	-0.639897	-1.01024	-0.818324	-0.37034	-0.178427	0.191912	0.0162452	0.0053305	0.00461304	0.0949744	0.284641	0.288429
evm.model.supercontig_146.20	late embryogenesis abundant protein D-29	-	4	3055.27	33.16	21628.3	-	Up	-	-	-	-	91291.3	79065.3	93015.3	28774		47409	6003	15955	11321	10408		6650	87790.7	38091.5	11093	8529	1.2046	2.98442	3.36362	1.77982	2.15902	0.379201	0.0115707	0.000127566	0.000864789	0.0415813	0.0896881	0.564125
evm.model.supercontig_146.36	S-adenosylmethionine synthase 2	SAM1	23	13244.5	82.19	43345.9	Unchanged	Unchanged	Unchanged	Unchanged	Unchanged	Unchanged	220908	63139.6	224659	183332	136695	152166	346647	201898	127814	141170	85060.6	84960.3	169569	157397	225453	103730	0.107458	-0.410957	0.709031	-0.518415	0.601573	1.11999	0.835595	0.539696	0.308073	0.358832	0.0817973	0.143107
evm.model.supercontig_146.45	1-Cys peroxiredoxin	PER1	18	25010.3	95.05	24736.2	Up	Up	Up	Unchanged	Up	Unchanged	216898	211255	226926	53033.3	37203.3	43900.7	40748.7	20805.3	21944	29516	22376.7	17812	218359	44712.4	27832.7	23234.9	2.28796	2.97185	3.23234	0.683897	0.944384	0.260486	1.15583e-05	1.77591e-05	4.37326e-06	0.10032	0.019793	0.56342
evm.model.supercontig_146.65	dihydrolipoyl dehydrogenase 1, mitochondrial	mtLPD1	22	6296.35	61.37	54540.7	Down	Down	Down	Unchanged	Unchanged	Unchanged	26173	23330	24605	71772.3	62608.3	74433.7	132937	84845.3	83350.7	88901.7	80902.7	72960.7	24702.7	69604.8	100378	80921.7	-1.49452	-2.0227	-1.71186	-0.528182	-0.21734	0.310842	0.00025754	0.00972767	0.000274067	0.138712	0.124276	0.314342
evm.model.supercontig_1469.1	eukaryotic translation initiation factor 5A-like	ELF5A-1	9	9418.11	72.33	17748.9	Down	Unchanged	Down	Unchanged	Unchanged	Unchanged	9626.36	8471.65	9560.48	19088.4	24107.1	22837.9	85163.8	30904.3	29474.4	18985.7	15657.6	15086.6	9219.5	22011.1	48514.2	16576.6	-1.25547	-2.39565	-0.84639	-1.14017	0.409083	1.54926	0.001183	0.0987151	0.00444067	0.223005	0.048456	0.157095
evm.model.supercontig_147.19	peroxiredoxin-2F, mitochondrial	PRXIIF	5	5670.48	56.72	21921	Down	Unchanged	Down	Unchanged	Unchanged	Unchanged	11766	9056.67	8716	21932.3	19868.7	21050	93652.3	26276	20748.7	32298.3	33780.7	21447	9846.22	20950.3	46892.3	29175.3	-1.08933	-2.25171	-1.56711	-1.16238	-0.477776	0.684603	0.000611894	0.189368	0.0084899	0.330518	0.10471	0.497213
evm.model.supercontig_1476.2	pathogenesis-related protein PR-4-like	PR4	8	30184.9	78.76	21249.2	Unique T7	Unique T14	Unique T21	Unchanged	Down	Unchanged				123891	70642.7	83214	429113	157819	212858	229424	298912	216183	0	92582.4	266597	248173	-	-	-	-1.52585	-1.42254	0.103311	-	-	-	0.10806	0.00679305	0.842075
evm.model.supercontig_1476.3	pathogenesis-related protein PR-4-like	PR4	4	10484.9	56.67	10367.6	Unique T7	Unique T14	Unique T21	Down	Down	Down				62637.3	38657.7	50313.7	116294	80596.3	132805	152933	223372	184381	0	50536.2	109898	186895	-	-	-	-1.12078	-1.88684	-0.766062	-	-	-	0.0245727	0.0031746	0.0393771
evm.model.supercontig_148.3	proteasome subunit beta type-6	PBA1	8	6053.18	55.32	25267.6	Down	Unchanged	Down	Unchanged	Unchanged	Unchanged	27859.3	27627	32580.7	57769.7	61679.7	66696.7	83931	40487.3	46115	53645.3	49013.7	61226.7	29355.7	62048.7	56844.4	54628.6	-1.07976	-0.95338	-0.896016	0.126381	0.183745	0.0573641	0.000427234	0.115945	0.00294646	0.726789	0.166883	0.882713
evm.model.supercontig_15.10	luminal-binding protein 5	BIP2	43	54607	72.78	73553.5	Down	Down	Down	Down	Down	Unchanged	77101.9	74775.7	71177.8	141549	140126	160933	261775	249502	237768	275331	248326	231196	74351.8	147536	249682	251618	-0.98863	-1.74765	-1.7588	-0.759022	-0.770166	-0.0111436	0.000454567	1.63384e-05	0.000165563	0.000450362	0.00199176	0.900888
evm.model.supercontig_15.60	NASP-related protein sim3	AT4G37210	2	549.04	5.44	53443.2	Down	Down	Down	Unchanged	Unchanged	Unchanged	2802	3709.5	3506.5	7450.5	8757	10980	11118.5	13433.5	11647.5	8578	9890.5	8971.5	3339.33	9062.5	12066.5	9146.67	-1.44035	-1.85338	-1.45369	-0.413026	-0.013337	0.399689	0.00581838	0.000315673	0.000259694	0.0734463	0.942747	0.0218697
evm.model.supercontig_150.11	NADP-dependent D-sorbitol-6-phosphate dehydrogenase	AT2G21250	5	1125.42	21.04	35205.2	Down	Down	Down	Unchanged	Unchanged	Unchanged	6620.33	7133.67	10355.7	27496.7	29073.7	32345.3	35183	35470.7	34101.3	37252.3	37905.3	37808	8036.56	29638.6	34918.3	37655.2	-1.88283	-2.11934	-2.2282	-0.23651	-0.345375	-0.108865	0.000304566	2.68771e-05	1.52897e-05	0.0238111	0.00512937	0.00412724
evm.model.supercontig_150.14	ubiquitin fusion degradation protein 1 homolog isoform X2	UFD1	2	941.857	17.34	36272.1	Down	Down	Down	Unchanged	Unchanged	Unchanged	3832	3446.5	4387	22763	25539.5	27588.5	43947.5	28288	31592.5	27276	28565	29949.5	3888.5	25297	34609.3	28596.8	-2.70168	-3.15388	-2.87857	-0.452195	-0.176889	0.275306	0.000114272	0.00299816	7.18238e-06	0.134045	0.107716	0.280946
evm.model.supercontig_150.3	uncharacterized protein LOC110808171	AT3G01130	3	9038.52	60.38	5639.68	Down	Unchanged	Down	Unchanged	Up	Unchanged	12210	9128	9684	35543.7	43188.3	49725.7	28473	2633	41418	26010.5	30852	23817	10340.7	42819.2	24174.7	26893.2	-2.04993	-1.22517	-1.37891	0.824763	0.671019	-0.153744	0.0015148	0.293148	0.00192551	0.198641	0.0256778	0.826049
evm.model.supercontig_150.4	amidophosphoribosyltransferase, chloroplastic	ASE2	5	790.171	15.19	62537.9	-	-	-	Unchanged	Unchanged	Unchanged	3561.5		2604	14186.3	15383.3	13105	17870.3	16601.3	17533.7	17922.7	16386.3	19176.7	3082.75	14224.9	17335.1	17828.6	-2.20613	-2.49141	-2.5319	-0.28528	-0.325772	-0.0404927	0.00121691	0.000168553	0.000900096	0.0149194	0.0257883	0.609472
evm.model.supercontig_150.44	coatomer subunit alpha-1	AT2G21390	9	680.162	16.86	48430.2	Unchanged	Down	Down	Unchanged	Unchanged	Unchanged	14001	15871.7	10647.7	12747.6	24416.7	17131.9	34791.8	28713	23575.3	23927.8	27594.1	21032.9	13506.8	18098.7	29026.7	24184.9	-0.422202	-1.10369	-0.84042	-0.681491	-0.418218	0.263273	0.285775	0.0123447	0.0118603	0.0806823	0.193352	0.266941
evm.model.supercontig_150.45	coatomer subunit alpha-1	AT1G62020	8	1006.56	40.62	40255.7	Down	Down	Down	Down	Down	Unchanged	3197.93	4343.26	3529.79	8891.33	12728.7	10654.3	13752.7	19246	17986.7	16951.3	20228.7	16201.7	3690.33	10758.1	16995.1	17793.9	-1.5436	-2.2033	-2.26956	-0.659695	-0.725957	-0.0662621	0.00366936	0.00142608	0.000388511	0.0354483	0.0133053	0.719367
evm.model.supercontig_150.48	V-type proton ATPase subunit a3	VHA-A2	12	1464.24	49.13	45732.5	Down	Down	Down	Unchanged	Unchanged	Unchanged	12152.3	12532.3	10323.7	25651.7	27468.7	27579	31389	41716	39143	39125.3	39395.7	41337.3	11669.4	26899.8	37416	39952.8	-1.20486	-1.68092	-1.77556	-0.476061	-0.570702	-0.0946405	7.96017e-05	0.0012614	8.39814e-06	0.0293334	0.000153243	0.469823
evm.model.supercontig_151.14	60S ribosomal protein L18-2	AT5G27850	8	4881.79	54.59	21837.7	Unique T7	Unique T14	Unique T21	Up	Up	Unchanged				102317	92805.4	95813.4	57126.7	36476.6	45979.3	41169.3	43292.6	32617.5	0	96978.7	46527.5	39026.5	-	-	-	1.05958	1.31321	0.253631	-	-	-	0.00156863	0.000176002	0.331956
evm.model.supercontig_151.18	probable pectinesterase/pectinesterase inhibitor 7	AT1G02810	2	822.641	6.93	62254.2	-	Unique T14	Unique T21	-	-	Down				2777.5			5881	11035	16632	32961	39938	29612.5	0	2777.5	11182.7	34170.5	-	-	-	-2.00941	-3.62089	-1.61149	-	-	-	-	-	0.00613095
evm.model.supercontig_151.21	Sucrose synthase	SUS3	14	3148.38	52.3	45466.8	Up	Unchanged	Unchanged	Down	Unchanged	Unchanged	57649.7	53483.3	63796.7	50450	31733	32756.3	74297.7	61337	59120	60191.7	52768.7	48414	58309.9	38313.1	64918.2	53791.4	0.605902	-0.154883	0.116364	-0.760785	-0.489539	0.271247	0.041885	0.303467	0.377832	0.025949	0.0908938	0.129943
evm.model.supercontig_151.31	60S ribosomal protein L19-3	AT4G02230	4	2020.05	29.05	24492	Unique T7	Unique T14	Unique T21	Down	Down	Unchanged				7161.5	10324	8052.33	24506.7	14455	26109.7	33183.7	59552	35907.7	0	8512.61	21690.4	42881.1	-	-	-	-1.34939	-2.33267	-0.983283	-	-	-	0.024931	0.0151079	0.0811017
evm.model.supercontig_151.34	fumarate hydratase 1, mitochondrial	FUM1	9	1050.24	35.77	53831.5	Down	Down	Down	Unchanged	Unchanged	Unchanged	6444	8062.67	6616.33	15322.2	17300.6	16442.5	16810.7	16435.5	17940.8	12387.1	12650.6	12147.8	7041	16355.1	17062.3	12395.2	-1.21589	-1.27696	-0.815925	-0.0610736	0.399964	0.461038	0.000266676	0.000126399	0.000553833	0.387436	0.00257951	0.000602262
evm.model.supercontig_151.53	importin subunit alpha-like	IMPA-1	13	1591.47	46.33	58040.4	Down	Down	Down	Unchanged	Unchanged	Unchanged	5873.19	4189.36	6184.46	20963.3	19946.4	22335.7	37056.7	24178	24609.8	17011	14378.4	18872	5415.67	21081.8	28614.8	16753.8	-1.96079	-2.40155	-1.62928	-0.440765	0.331511	0.772275	7.25252e-05	0.00555915	0.00141894	0.153144	0.0427154	0.0550073
evm.model.supercontig_151.7	outer envelope pore protein 37, chloroplastic	OEP37	3	1499.12	21.3	36986.2	Unchanged	Unchanged	Unchanged	Unchanged	Unchanged	Unchanged	11756.7	14285	15503.7	17384	18974.5	20976	16199	13237.3	15569.3	14191.7	18938	19436.5	13848.4	19111.5	15001.9	17522.1	-0.464717	-0.11542	-0.339448	0.349297	0.125269	-0.224028	0.0255322	0.463508	0.140535	0.0404086	0.464608	0.255094
evm.model.supercontig_1516.1	PLAT domain-containing protein 3-like	PLAT1	2	580.029	17.03	20397	Unique T7	Unique T14	Unique T21	Unchanged	Down	Unchanged				6290	3971.41	9492	19433	11455.2	11482.7	12958.5	15221.7	10959.9	0	6584.47	14123.6	13046.7	-	-	-	-1.10097	-0.986546	0.114426	-	-	-	0.0718147	0.0328852	0.731501
evm.model.supercontig_152.12	calcium-dependent protein kinase 21	CPK15	2	337.488	5.28	62411.9	Down	Down	Down	Unchanged	Unchanged	Unchanged	10104.5	10416	8723	16893	16039	15268	20343	24775	20396.5	14743.5	15091.5	16007	9747.83	16066.7	21838.2	15280.7	-0.720917	-1.1637	-0.648554	-0.442781	0.0723632	0.515144	0.000837155	0.00148587	0.00099873	0.0200568	0.261603	0.0123952
evm.model.supercontig_152.35	aspartic proteinase-like	AT1G62290	23	26757.5	64.51	52341.4	Unchanged	Unchanged	Unchanged	Unchanged	Unchanged	Unchanged	490609	523046	528959	467158	392445	347347	389243	462485	421162	426513	406195	362426	514205	402317	424297	398378	0.354011	0.277269	0.368204	-0.0767426	0.0141927	0.0909353	0.0387429	0.0209003	0.00659824	0.619209	0.925796	0.413192
evm.model.supercontig_152.58	1-aminocyclopropane-1-carboxylate oxidase	EFE	5	1190.35	39.15	26595.7	Down	Unchanged	Unchanged	Up	Up	Unchanged	7937.33	11730.3	10178.3	27739.3	28754	25726.7	7154.67	16100	16477.4	5938.72	11313.7	11159	9948.67	27406.7	13244	9470.46	-1.46195	-0.412765	0.0710682	1.04919	1.53302	0.483834	0.000248284	0.366556	0.829559	0.0111405	0.000819498	0.344282
evm.model.supercontig_153.17	cell division cycle protein 48 homolog	AtCDC48B	14	4729.02	45.11	50528.1	Down	Down	Down	Unchanged	Unchanged	Unchanged	6581.52	6968.36	6441.19	37595.4	38996.6	39774.5	32656.2	35132.6	37033.6	41016.2	27782.9	28184.2	6663.69	38788.9	34940.8	32327.8	-2.54125	-2.39052	-2.27838	0.150729	0.262868	0.112139	1.04524e-06	2.46236e-05	0.00412462	0.053398	0.215251	0.59471
evm.model.supercontig_1539.1	serpin-ZX	SERPIN1	6	1746.36	27.61	29723.1	Up	Up	Up	Unchanged	Unchanged	Unchanged	18224.1	18330.1	20976.9	12364	11162.6	9131.33	11995.7	12969	12375.1	13547.9	12002.5	11560.9	19177	10886	12446.6	12370.4	0.816906	0.623628	0.632484	-0.193278	-0.184423	0.00885575	0.00313738	0.00204562	0.00327717	0.188282	0.255429	0.914413
evm.model.supercontig_155.13	V-type proton ATPase catalytic subunit A	VHA-A	43	13618.6	84.27	69188	Down	Down	Down	Down	Down	Unchanged	59088	54695.7	55285.7	104143	112245	119446	198099	194079	186781	202314	201041	171489	56356.4	111944	192986	191615	-0.990129	-1.77585	-1.76556	-0.785717	-0.775428	0.010289	0.000275765	2.83828e-06	0.000184271	0.000125581	0.00192674	0.903306
evm.model.supercontig_1551.1	spermidine synthase-like	SPDS1	2	2512.23	39.06	14334.1	Unique T7	Unique T14	Unique T21	Unchanged	Up	Unchanged				21566	21474	22167	34001	21361	16852	14325	10258	9241	0	21735.7	24071.3	11274.7	-	-	-	-0.147252	0.94698	1.09423	-	-	-	0.672938	0.00262508	0.0754676
evm.model.supercontig_157.12	protein transport protein SEC23	AT1G05520	20	3390.73	54.19	86527.4	Down	Down	Down	Down	Down	Unchanged	11875.5	12142.7	13356.1	32706.1	36204.2	34186.5	50593.3	71180.6	57595.1	58370.9	53179.6	49865.4	12458.1	34365.6	59789.7	53805.3	-1.46388	-2.26282	-2.11067	-0.798933	-0.646784	0.152148	3.90747e-05	0.00145071	8.03659e-05	0.0142731	0.00190368	0.411334
evm.model.supercontig_157.21	xyloglucan endotransglucosylase/hydrolase 2	XTH16	2	1320.57	8.13	32045.3	-	-	Unique T21	-	-	-				7392	8886.5			8992	5253	12729	12116	17281	0	8139.25	7122.5	14042	-	-	-	0.192512	-0.786781	-0.979293	-	-	-	0.6637	0.0729777	0.0711801
evm.model.supercontig_157.25	non-specific lipid-transfer protein 1-like	LTP4	6	12591.6	56.03	12318.9	-	-	-	Unchanged	Unchanged	Unchanged	3285.5		4124	48171	55228.7	57408.7	132975	40452.3	52184.3	57442.7	66193	55697.3	3704.75	53602.8	75203.9	59777.7	-3.85486	-4.34336	-4.01216	-0.4885	-0.157299	0.331201	0.000821405	0.152995	0.000910589	0.500738	0.222533	0.62598
evm.model.supercontig_157.30	crocetin glucosyltransferase, chloroplastic	AT4G14090	8	2261.7	33.33	52880.5	-	-	-	Down	Down	Unchanged			2205	12199	11911	9520	38543	49103.7	34723.3	36136.3	32161.7	31929	2205	11210	40790	33409	-2.34594	-4.20936	-3.92139	-1.86343	-1.57545	0.287979	-	-	-	0.00251439	0.000159483	0.177218
evm.model.supercontig_157.38	selenium-binding protein 1-like	FCAALL.79	25	9796.97	82.14	54479.4	Down	Down	Down	Unchanged	Unchanged	Unchanged	18224.3	18708.3	17982.3	87852.3	71651.3	78138.7	125596	104879	95711	87085	70425	76176	18305	79214.1	108729	77895.3	-2.11352	-2.57042	-2.0893	-0.456904	0.0242206	0.481125	0.000206672	0.000515237	0.000260321	0.0420895	0.855352	0.037919
evm.model.supercontig_157.46	adenosylhomocysteinase	HOG1	27	37106.2	67.84	53862.8	Down	Down	Down	Down	Unchanged	Unchanged	53181	59474.3	63496.7	251298	286887	257475	482591	514752	461541	427817	413287	330674	58717.3	265220	486295	390593	-2.17533	-3.04997	-2.73381	-0.874641	-0.558475	0.316166	5.42759e-05	1.09762e-05	0.00039979	0.000310025	0.0176051	0.0479958
evm.model.supercontig_157.47	serine hydroxymethyltransferase 4	SHM4	22	11280.5	79.19	52280.4	Down	Down	Down	Unchanged	Unchanged	Unchanged	28702.7	26077.3	28819.3	117164	107317	111942	167178	122806	137979	139066	129812	147771	27866.4	112141	142654	138883	-2.00872	-2.35592	-2.31727	-0.347206	-0.308552	0.0386536	9.32721e-06	0.000921863	2.98293e-05	0.0839093	0.010644	0.801169
evm.model.supercontig_157.53	splicing factor 3B subunit 6-like protein	AT5G12190	2	3083.59	25	14384.6	Down	Down	Down	Unchanged	Unchanged	Unchanged	7104	7379	7846	22052	22782	25960	30197	18727.5	23244	21786.5	22297.5	21371	7443	23598	24056.2	21818.3	-1.66471	-1.69245	-1.55158	-0.0277422	0.113124	0.140866	0.000187368	0.00765232	1.97177e-06	0.903402	0.221234	0.540295
evm.model.supercontig_157.8	cysteine proteinase inhibitor B-like	CYS2	6	5568.03	68.12	15295.5	Down	Unchanged	Unchanged	Up	Up	Unchanged	18816	41919	52703	107055	97912.7	99280.3	13307.3	22217	31767.7	29194.3	41711.7	58566.3	37812.7	101416	22430.7	43157.4	-1.42334	0.753397	-0.19074	2.17674	1.2326	-0.944137	0.0036107	0.246045	0.704743	0.000197765	0.00290255	0.10794
evm.model.supercontig_158.13	aminopeptidase P1	APP1	7	1246.13	32.15	45033.2	Down	Down	Down	Down	Down	Unchanged	6067.33	6988.67	6788.5	12304.3	12787	13888	28128.3	22983.3	23058.7	25999	28448.3	26503.3	6614.83	12993.1	24723.4	26983.6	-0.97397	-1.9021	-2.0283	-0.928133	-1.05433	-0.126201	0.000306595	0.000465961	1.3951e-05	0.00266595	9.21493e-05	0.290946
evm.model.supercontig_158.17	Dolichyl-diphosphooligosaccharide--protein glycosyltransferase 48 kDa subunit	DGL1	12	1807.92	44.39	49232.1	Down	Down	Down	Down	Unchanged	Unchanged	3139.1	3466.99	3097.5	17439.3	18306.3	16933.3	33651.3	27182.3	23397.3	21494	22437.8	22033.7	3234.53	17559.7	28077	21988.5	-2.44064	-3.11776	-2.76512	-0.677123	-0.324482	0.352641	4.30756e-06	0.00115489	3.78307e-07	0.0253039	0.000799499	0.112807
evm.model.supercontig_158.3	vicilin-like seed storage protein At2g18540	AT2G18540	31	24040.2	48.06	82902	Up	Up	Up	Unchanged	Up	Up	821369	1197356	861744	640869	500720	555047	432806	381423	356725	264457	224464	262631	960156	565545	390318	250518	0.763627	1.29862	1.93836	0.534993	1.17473	0.639737	0.0350901	0.00931307	0.00407944	0.0196957	0.00181972	0.00572093
evm.model.supercontig_1597.1	translationally-controlled tumor protein homolog	TCTP	6	12631.4	37.5	19116.8	Down	Unchanged	Up	Up	Up	Unchanged	93617.7	105987	83786.7	150711	152529	156892	111749	64951.3	65236	62371.3	48044.7	65827.7	94463.9	153377	80645.6	58747.9	-0.69925	0.228168	0.685226	0.927418	1.38448	0.457058	0.000911867	0.457635	0.0132414	0.00970152	7.95162e-05	0.254601
evm.model.supercontig_16.172	probable histone-arginine methyltransferase 1.3 isoform X1	PRMT4B	2	498.522	5.5	61136.1	-	-	-	-	Unchanged	-	4400		4176	14840	39225	36660		27985.5	24708.5	18178	17789	16859	4288	30241.7	26347	17608.7	-2.81816	-2.61926	-2.03791	0.198899	0.780252	0.581353	0.0804799	0.00549735	0.000124571	0.724531	0.178255	0.00704445
evm.model.supercontig_16.190	eukaryotic translation initiation factor 2 subunit gamma-like	F20D22.6	16	3116.11	50.43	51277.7	Down	Down	Down	Unchanged	Unchanged	Unchanged	9985.67	10387	12556	52493.7	57462.7	60243.3	64613.3	69246.3	62673.7	60983.7	55932.7	56052.7	10976.2	56733.2	65511.1	57656.3	-2.36981	-2.57736	-2.3931	-0.207546	-0.0232853	0.184261	4.48232e-05	1.32338e-05	1.45106e-05	0.0425635	0.759161	0.0374998
evm.model.supercontig_16.196	glyoxysomal fatty acid beta-oxidation multifunctional protein MFP-a	MFP2	40	13438.8	80.47	79683.6	Down	Down	Down	Down	Down	Unchanged	42636.3	43585	50906.7	152489	130176	124734	363781	212433	234905	279238	262696	250827	45709.3	135800	270373	264254	-1.57092	-2.56439	-2.53136	-0.993471	-0.960444	0.0330264	0.000532472	0.00892261	1.4525e-05	0.0483744	0.000408407	0.904447
evm.model.supercontig_16.38	endo-1,3;1,4-beta-D-glucanase-like	AT3G23600	10	6480.7	68.2	26288	Down	Down	Down	Down	Down	Unchanged	10678.7	12372.3	11261.7	28215.3	24713.3	28504.3	97361.7	81729.3	79316.3	78658	64398.7	58602.7	11437.6	27144.3	86135.8	67219.8	-1.24687	-2.91283	-2.55511	-1.66596	-1.30823	0.357727	0.000282122	0.000192787	0.000734974	0.000521291	0.00274755	0.082719
evm.model.supercontig_16.39	endo-1,3;1,4-beta-D-glucanase-like	AT3G23600	13	6066.77	74.9	26079.7	Down	Down	Down	Unchanged	Down	Unchanged	18837.3	16908.7	16120.7	34006	31678.7	43151	87534.3	63030	42952.7	67549.3	77703.3	73950.3	17288.9	36278.6	64505.7	73067.7	-1.06927	-1.89958	-2.07939	-0.830309	-1.01012	-0.179807	0.00614894	0.0216625	5.41122e-05	0.102126	0.00131181	0.55271
evm.model.supercontig_16.40	endo-1,3;1,4-beta-D-glucanase-like	AT3G23600	7	2351.56	50.58	28446.7	-	-	-	Unchanged	Down	Down		2566		21174	18181.3	24687.7	23166.7	19021	24230.7	51338	57778.7	47073	2566	21347.7	22139.4	52063.2	-3.05649	-3.10903	-4.34267	-0.0525406	-1.28619	-1.23365	-	-	-	0.763847	0.00107526	0.00102069
evm.model.supercontig_16.74	pyruvate, phosphate dikinase, chloroplastic	PPDK	41	4707.6	69.69	99199	Up	Up	Up	Unchanged	Up	Unchanged	132229	134531	145575	83138.3	52862	50734.7	66257	28471	33175.7	24299	24816.7	21799.3	137445	62245	42634.6	23638.3	1.14282	1.68876	2.53965	0.545935	1.39683	0.850895	0.00260109	0.00166119	1.12697e-05	0.283364	0.021303	0.1864
evm.model.supercontig_160.2	phosphoenolpyruvate carboxykinase (ATP)-like	PCK1	7	600.231	17.3	73564.2	Down	Unchanged	Down	Up	Up	Unchanged	10080.5	8325.5	8227.32	28194.1	25395.6	26624.1	8971	13627.2	14116.4	15058.3	14799.9	16511.1	8877.77	26738	12238.2	15456.4	-1.59062	-0.463122	-0.799936	1.1275	0.790684	-0.336815	5.98676e-05	0.126709	0.00121377	0.00136979	0.000311462	0.135347
evm.model.supercontig_160.8	tubulin alpha chain	TUA2	25	23144.8	84.26	50365.4	Unique T7	Unique T14	Unique T21	Unchanged	Up	Unchanged				167147	191061	207884	161584	136536	126595	107670	93606.6	117770	0	188697	141572	106349	-	-	-	0.414543	0.827271	0.412728	-	-	-	0.040249	0.00389797	0.0484615
evm.model.supercontig_161.10	5-methyltetrahydropteroyltriglutamate--homocysteine methyltransferase	ATMS1	42	31475.8	74.12	84963.1	Down	Down	Down	Unchanged	Unchanged	Unchanged	71927.7	85471.7	62404	351535	365884	337247	368597	470221	428743	381992	405404	408347	73267.8	351555	422520	398581	-2.2625	-2.52777	-2.44362	-0.265269	-0.181122	0.0841473	1.26799e-05	0.000321442	6.95053e-06	0.0814657	0.0160612	0.4785
evm.model.supercontig_161.12	chaperonin 60 subunit beta 2, chloroplastic	Cpn60beta2	32	11814.3	76.32	64656.7	Down	Unchanged	Unchanged	Unchanged	Up	Unchanged	122322	150388	138512	205750	211491	219998	224008	166693	173907	156557	107315	108443	137074	212413	188203	124105	-0.631916	-0.457333	0.143395	0.174583	0.775311	0.600728	0.00117469	0.0609614	0.514445	0.260616	0.00620137	0.0574102
evm.model.supercontig_162.13	2-oxoglutarate dehydrogenase, mitochondrial-like	AT5G65750	35	3342.79	56.96	116559	Down	Down	Down	Down	Unchanged	Unchanged	10968.3	11762.7	11340.3	72652.3	71396.7	60291.7	97774.3	108776	100990	98566.3	98786	101206	11357.1	68113.6	102514	99519.4	-2.58435	-3.17415	-3.13138	-0.589802	-0.547036	0.0427659	0.000134221	9.90025e-06	5.85083e-08	0.00253339	0.00144565	0.424951
evm.model.supercontig_162.16	peptidyl-prolyl cis-trans isomerase CYP19-3	ROC2	9	3031.35	74.47	20735.6	Down	Unchanged	Down	Unchanged	Unchanged	Unchanged	9295.5	9458	9638.5	40341	38582.3	44715.7	38300.7	9568.44	49357.3	40565.3	43713.3	43688.7	9464	41213	32408.8	42655.8	-2.12258	-1.77587	-2.17222	0.346712	-0.0496417	-0.396354	6.4244e-05	0.125105	5.96732e-06	0.503734	0.530149	0.437882
evm.model.supercontig_162.34	Serine/threonine-protein phosphatase PP1	TOPP4	5	1292.84	31.79	42095.9	-	-	-	Unchanged	Down	Unchanged	3360.5		4223.5	4930.67	6411	10493.7	30830.3	14605.7	13076.7	14384	11981.3	12060.3	3792	7278.44	19504.2	12808.6	-0.940671	-2.36276	-1.75608	-1.42208	-0.815406	0.606679	0.206712	0.121787	0.0034783	0.107768	0.0397689	0.307826
evm.model.supercontig_163.23	histone H2B-like	HTB4	5	11806.8	42.45	15437.2	Down	Unchanged	Unchanged	Up	Up	Unchanged	112829	118148	110705	220127	268719	287284	110627	103433	117434	146564	172806	173244	113894	258710	110498	164205	-1.18365	0.0436701	-0.527808	1.22732	0.655838	-0.571478	0.00198352	0.502099	0.00521817	0.00191547	0.0124533	0.00520767
evm.model.supercontig_163.30	ras-related protein RABE1a	RAB8	9	7318.99	61.57	24068.2	Down	Down	Down	Down	Unchanged	Up	8991.19	12951.9	12319.2	23252.9	24191.6	23892.7	59154.7	69555.7	42461.3	34365.4	35736.2	29637	11420.8	23779.1	57057.2	33246.2	-1.05803	-2.32075	-1.54153	-1.26271	-0.483495	0.779219	0.000604373	0.00463964	0.000598804	0.0135385	0.00714155	0.042479
evm.model.supercontig_163.7	26S proteasome non-ATPase regulatory subunit 7 homolog A	RPN8A	5	1100.54	23.55	35180.6	Down	Down	Down	Unchanged	Unchanged	Unchanged	7107.67	10451	6750.67	18314.7	16893.7	16176.3	23773.3	23138.7	22901	20774.7	16867	20218.3	8103.11	17128.2	23271	19286.7	-1.07983	-1.52199	-1.25106	-0.442158	-0.171228	0.270929	0.00250055	0.000230672	0.00274306	0.00083251	0.190957	0.0331274
evm.model.supercontig_165.34	succinate--CoA ligase [ADP-forming] subunit beta, mitochondrial	AT2G20420	3	20180.3	64	5341.19	-	-	-	Unchanged	Unchanged	Unchanged	3218		6066	32169	58227	37076	88490.5	70477	52549.7	44679.7	41779.7	58681.5	4642	42490.7	70505.7	48380.3	-3.19433	-3.92492	-3.3816	-0.730594	-0.187273	0.543321	0.0355448	0.0162501	0.00768126	0.0992143	0.570676	0.12947
evm.model.supercontig_165.35	succinate--CoA ligase [ADP-forming] subunit beta, mitochondrial	AT2G20420	9	4537.4	47.48	26393.8	Down	Down	Down	Down	Unchanged	Unchanged	7598	7441	7258.67	55297.7	57098.3	62533.7	112675	77788.3	82628.3	81402.7	71088.7	77246	7432.56	58309.9	91030.4	76579.1	-2.97181	-3.61442	-3.36502	-0.642609	-0.39321	0.249398	1.9875e-05	0.00156047	2.0929e-05	0.0423571	0.00784653	0.270662
evm.model.supercontig_165.4	fasciclin-like arabinogalactan protein 13	FLA6	4	3942.49	27.67	26294.8	-	Unique T14	Unique T21	-	-	Down				3339	4107.5		15679.3	19463.7	14505	31044.7	34271.3	28411.3	0	3723.25	16549.3	31242.4	-	-	-	-2.15214	-3.06887	-0.916734	-	-	-	0.00717628	0.00111069	0.00288991
evm.model.supercontig_165.7	legumin B-like	CRU2	21	51540.9	85.68	46950.8	Up	Up	Up	Unchanged	Unchanged	Unchanged	2.83134e+06	1.89271e+06	2085333	1.4392e+06	1.16654e+06	1.23967e+06	860509	905901	1197481	1.0051e+06	1009315	1003969	2.2698e+06	1.2818e+06	987964	1.00613e+06	0.824387	1.20003	1.17375	0.375645	0.349359	-0.0262856	0.0293817	0.0136775	0.0115572	0.0923058	0.0277152	0.871758
evm.model.supercontig_165.8	12S seed storage protein	CRA1	26	40401.2	86.84	51057.7	Up	Up	Up	Up	Up	Unchanged	1.13114e+06	1.14513e+06	1.31185e+06	582747	454541	457247	220163	261818	288570	244387	255461	302631	1.19604e+06	498178	256850	267493	1.26353	2.21927	2.16069	0.955733	0.89716	-0.0585732	0.000627966	0.000106287	0.00010672	0.0066838	0.00735923	0.710953
evm.model.supercontig_166.21	60S ribosomal protein L18a	AT2G34480	5	1100.09	29.21	21477.2	Down	Down	Down	Unchanged	Unchanged	Unchanged	6907	10470.7	10553.5	26570	36154.7	35778	42490.7	29590.3	37702.3	39702.7	60886	46947.3	9310.39	32834.2	36594.4	49178.7	-1.81829	-1.97471	-2.40112	-0.156424	-0.582832	-0.426408	0.00218243	0.00230902	0.00324996	0.485528	0.0786986	0.158384
evm.model.supercontig_166.24	urease accessory protein G	UREG	3	1126.96	15.92	32019.6	Down	Down	Down	Unchanged	Unchanged	Unchanged	3388.67	3902.5	3757.33	10410	9204	13532.5	11279.3	10096.7	9875.67	8966.67	7876	5498	3682.83	11048.8	10417.2	7446.89	-1.58501	-1.50008	-1.01582	0.0849234	0.569184	0.484261	0.00476736	0.000128623	0.0220552	0.666798	0.0939845	0.0558642
evm.model.supercontig_166.28	3-oxoacyl-[acyl-carrier-protein] synthase I, chloroplastic	KASI	11	2312.98	56.29	50347.3	Unchanged	Unchanged	Unchanged	Unchanged	Unchanged	Unchanged	26786.3	40362.7	31299	39998	39674.3	39921.3	39992	47352	51669	48821	47724.7	45934.3	32816	39864.6	46337.7	47493.3	-0.280707	-0.497786	-0.533326	-0.217079	-0.252618	-0.0355396	0.15229	0.061593	0.0228034	0.130515	0.000841175	0.758557
evm.model.supercontig_166.32	ferredoxin--NADP reductase, root isozyme, chloroplastic	RFNR1	12	1874.57	58.89	42501.4	Down	Down	Down	Unchanged	Up	Unchanged	12774.3	15488	12396.7	77993	65258.7	75341	62592.7	57421.3	56694.7	43491.3	42058	41087.7	13553	72864.2	58902.9	42212.3	-2.4266	-2.11973	-1.63905	0.306872	0.787546	0.480674	0.000120373	2.70217e-05	1.81121e-05	0.0314828	0.00147403	0.00109229
evm.model.supercontig_166.46	putative germin-like protein 2-1	TUB5	10	11445.6	40.18	35603	Unchanged	Unchanged	Unchanged	Unchanged	Unchanged	Unchanged	39791.1	33149.7	51811.9	51012.8	39210.7	46552	54953.6	58111.3	42275.3	37464.3	31328.5	37014	41584.2	45591.9	51780.1	35268.9	-0.13274	-0.316361	0.23764	-0.183621	0.37038	0.554001	0.568312	0.234847	0.337969	0.356154	0.0599064	0.0342098
evm.model.supercontig_1666.1	heterogeneous nuclear ribonucleoprotein 1	AT5G40490	6	1890.29	19.11	39826.5	Down	Unchanged	Down	Unchanged	Unchanged	Unchanged	2688	555.204	3471	9483.66	8279.95	11174.4	35909	12902.8	11956.7	7619.33	9590.09	7942.21	2238.07	9646.02	20256.2	8383.88	-2.10768	-3.17804	-1.90536	-1.07036	0.202316	1.27267	0.00360431	0.0841623	0.00445705	0.249192	0.290809	0.205207
evm.model.supercontig_1673.2	protein argonaute 1	37104	2	392.094	3.26	73826.3	Unchanged	Unchanged	Unchanged	Unchanged	Down	Unchanged	6800	6795.5	9153	3955	6464	5031	6662.5	6706	7244	7903.5	10298.5	7933	7582.83	5150	6870.83	8711.67	0.558165	0.142252	-0.200212	-0.415913	-0.758376	-0.342464	0.0853418	0.427482	0.369076	0.0835603	0.0296492	0.0868597
evm.model.supercontig_169.41	bifunctional protein FolD 2	AT3G12290	11	5396.43	70.54	26050.4	Down	Down	Down	Unchanged	Unchanged	Unchanged	22855	27747	24158.3	64836.7	62780	60905	48400	41602.3	57208.7	47089.3	50318	60246	24920.1	62840.6	49070.3	52551.1	-1.33439	-0.977541	-1.07641	0.356845	0.257975	-0.0988702	3.35726e-05	0.00705175	0.00281346	0.041712	0.066877	0.593333
evm.model.supercontig_169.49	NADH dehydrogenase [ubiquinone] 1 alpha subcomplex subunit 6	AT3G12260	3	2394.41	29.01	15053.2	Unique T7	Unique T14	Unique T21	Unchanged	Unchanged	Unchanged				11803.3	9296.67	12789.7	17677.3	10890.7	13238	12749.3	11154.3	11678.3	0	11296.6	13935.3	11860.7	-	-	-	-0.302865	-0.0703022	0.232562	-	-	-	0.305052	0.64687	0.36762
evm.model.supercontig_17.109	60S ribosomal protein L32-1	AT4G18100	3	1166.15	27.07	15718.5	-	Unique T14	Unique T21	-	-	Down					7804.5	8746.5	4773	6011	10175	20814.3	21686	15415.5	0	8275.5	6986.33	19305.3	-	-	-	0.244311	-1.22208	-1.46639	-	-	-	0.589118	0.0229229	0.00848513
evm.model.supercontig_17.146	eukaryotic translation initiation factor 3 subunit B-like	EIF3B-2	18	1955.45	44.35	80387.5	Down	Down	Down	Unchanged	Unchanged	Unchanged	12744	14372.7	15127.7	55798.7	63144.7	62195	48803.7	61758.7	55118.3	47293.3	45090.7	49570	14081.4	60379.4	55226.9	47318	-2.10026	-1.97158	-1.74859	0.128687	0.351668	0.222982	4.33806e-05	0.00041519	2.27876e-05	0.306041	0.00782151	0.116316
evm.model.supercontig_17.152	myrosinase 4-like	BGLU35	23	6283.71	63.41	56716.3	Down	Down	Down	Down	Down	Unchanged	9392.76	9949.84	9467.8	43843.3	31741	33874.7	105220	148183	109294	137127	171598	157267	9603.47	36486.3	120899	155331	-1.92573	-3.65411	-4.01564	-1.72838	-2.08991	-0.361538	0.00197226	0.00124658	0.000128932	0.00400801	0.000369864	0.112104
evm.model.supercontig_17.153	oil body-associated protein 2A	AT1G29680	12	9517.65	85.42	27281.9	Up	Up	Up	Up	Up	Up	118555	108136	135720	56235.7	41180.7	45361.3	14392.3	12179.3	10628	4286	8726	7992.5	120804	47592.6	12399.9	7001.5	1.34386	3.28427	4.10886	1.94041	2.765	0.824591	0.00135577	0.000181637	0.000153187	0.00159169	0.000982546	0.037099
evm.model.supercontig_17.178	HIPL1 protein-like	AT1G74790	2	562.006	5.16	73984.2	Up	Unchanged	Up	Unchanged	Unchanged	Unchanged	20161.5	19572.5	18198	10390	8542	8510	11799.5	14559	13077.5	11810.5	12343.5	10986.5	19310.7	9147.33	13145.3	11713.5	1.07797	0.554847	0.721226	-0.523128	-0.356749	0.166379	0.00028191	0.00334798	0.000415908	0.0167476	0.025218	0.182817
evm.model.supercontig_17.191	ATPase 11, plasma membrane-type	HA11	18	1660.03	27.82	105775	Down	Down	Down	Unchanged	Unchanged	Unchanged	11693.8	14724	13301.7	24995	25222.3	23505.3	44727.7	38069.2	22474.5	18765	22896.3	22480	13239.8	24574.2	35090.5	21380.4	-0.89226	-1.40619	-0.691406	-0.513933	0.200854	0.714787	0.000384162	0.0303655	0.00670671	0.187163	0.0876285	0.111068
evm.model.supercontig_17.2	ornithine aminotransferase, mitochondrial isoform X1	DELTA-OAT	3	579.543	10.06	52959.3	Unique T7	Unique T14	Unique T21	Unchanged	Unchanged	Unchanged				11766	11296	10976.7	9516.67	8842.67	8692.67	9005.5	7324	9421.67	0	11346.2	9017.33	8583.72	-	-	-	0.331439	0.402537	0.0710975	-	-	-	0.00242241	0.0153897	0.563538
evm.model.supercontig_17.204	hypersensitive-induced reaction 1 protein	HIR1	14	4208.53	74.39	31780.1	Up	Up	Up	Unchanged	Unchanged	Unchanged	67473	56324.7	63824.7	28417.3	24957.7	17777	32282.3	16382.3	17055.7	21273.3	22860.5	21309	62540.8	23717.3	21906.8	21814.3	1.39886	1.51342	1.51952	0.114565	0.120668	0.0061035	0.00102442	0.002706	0.000254554	0.780127	0.581438	0.986707
evm.model.supercontig_17.219	delta-1-pyrroline-5-carboxylate dehydrogenase 12A1, mitochondrial	ALDH12A1	12	1165.53	29.34	62959.4	Down	Down	Down	Unchanged	Unchanged	Unchanged	8540	8599	9599.67	21397	20599	20157.7	19556.3	21795.3	21888.3	23736.3	22753	25129.7	8912.89	20717.9	21080	23873	-1.21691	-1.24191	-1.42141	-0.0249979	-0.204503	-0.179505	1.90404e-05	0.000129776	4.14707e-05	0.690052	0.0154761	0.0531348
evm.model.supercontig_17.25	ABC transporter E family member 2	ABCE2	4	876.103	19.64	56400.9	Down	Down	Down	Unchanged	Unchanged	Unchanged	9195.5	9931	8477	28894.3	39325	35989.3	28024.7	43513.7	38347	25382	24062.3	22923.7	9201.17	34736.2	36628.4	24122.7	-1.91655	-1.99308	-1.3905	-0.0765236	0.526051	0.602575	0.00119047	0.00388628	5.49575e-05	0.747902	0.0282415	0.0533261
evm.model.supercontig_17.27	glutathione S-transferase zeta class-like	GSTZ2	2	1148.1	11.36	20069.2	Up	Unchanged	Unchanged	Unchanged	Unchanged	Unchanged	30838	38526	34882.5	25382	20896	22157	18079	27384.5	26948	31115	32029.5	26328	34748.8	22811.7	24137.2	29824.2	0.607193	0.525708	0.220483	-0.0814845	-0.38671	-0.305225	0.00997895	0.0476392	0.157733	0.709528	0.0340267	0.180451
evm.model.supercontig_17.32	endoplasmic reticulum oxidoreductin-1-like	ERO2	2	406.666	5.67	47535.5	-	Unique T14	Unique T21	Unique T14	Unique T21	Unchanged							10056	8787.5	12620.5	14225	13675.5	9349.5	0	0	10488	12416.7	#DIV/0!	-	-	-	-	-0.243538	-	-	-	-	-	0.369721
evm.model.supercontig_17.4	KH domain-containing protein At4g18375	AT5G46190	6	822.776	19.9	66954.2	Down	Down	Down	Unchanged	Unchanged	Unchanged	4002.5	4074.33	3130	10122.5	14476.3	17345.7	18249.7	17905.7	17449	15414.3	14419.7	14265.3	3735.61	13981.5	17868.1	14699.8	-1.9041	-2.25797	-1.97638	-0.353868	-0.0722752	0.281593	0.00846543	3.18603e-06	2.01682e-05	0.139634	0.75295	0.00178045
evm.model.supercontig_17.69	DNA damage-binding protein 1a	DDB1A	2	1053.77	3.33	94914.3	Down	Down	Down	Down	Unchanged	Unchanged	5938	4424	6235	8010.5	9604	9687.5	14710.5	14727	12720.5	12477	13744	14550	5532.33	9100.67	14052.7	13590.3	-0.718084	-1.34488	-1.29662	-0.6268	-0.578537	0.0482631	0.0103329	0.000611192	0.000611836	0.00453198	0.00526136	0.634067
evm.model.supercontig_17.73	ABC transporter C family member 2-like	ABCC2	5	599.831	12.12	82998.6	Unique T7	Unique T14	Unique T21	Down	Unchanged	Unchanged				6783.33	6006	7273.33	10520	13810.3	10924	8698.67	8843.33	9034.67	0	6687.56	11751.4	8858.89	-	-	-	-0.813287	-0.405647	0.40764	-	-	-	0.00999698	0.00471075	0.0498323
evm.model.supercontig_17.9	peroxisomal (S)-2-hydroxy-acid oxidase GLO1-like	GOX1	16	7064.3	69.84	40579.1	Down	Down	Down	Down	Down	Unchanged	3087.69	2406.68	3630.18	60812.3	66925.7	58764.7	95264.3	110148	110667	114557	126985	113588	3041.52	62167.6	105360	118376	-4.3533	-5.11439	-5.28245	-0.761087	-0.929148	-0.168061	1.82618e-05	3.53715e-05	1.17851e-05	0.0015348	0.000346005	0.121553
evm.model.supercontig_170.16	2-hydroxyacyl-CoA lyase	AT5G17380	16	1696.76	50.88	60946.8	Down	Down	Down	Down	Down	Unchanged	4637	3975.33	2014	14838	13881.3	14762	54029	29144	29997	33699.7	29616.3	32761.3	3542.11	14493.8	37723.3	32025.8	-2.03275	-3.41278	-3.17655	-1.38002	-1.1438	0.236224	0.00020474	0.0140171	4.121e-05	0.0465863	0.000160772	0.527769
evm.model.supercontig_170.35	phosphomannomutase	PMM	3	3533.71	42.21	18094.4	Down	Down	Down	Unchanged	Down	Unchanged	7365	7516	4313.5	18902.7	22080.3	29491	26600.7	46263	40001.7	35326	37780.3	45116.3	6398.17	23491.3	37621.8	39407.6	-1.8764	-2.55584	-2.62274	-0.679439	-0.746344	-0.0669042	0.00664951	0.00609183	0.000451947	0.0987434	0.020809	0.797202
evm.model.supercontig_170.36	non-specific lipid-transfer protein 2-like	AT1G48750	5	2718.14	15.24	18359.9	Down	Unchanged	Down	Unchanged	Unchanged	Unchanged	29764.3	40801.7	28174	68400.7	70321	63491.3	122709	36762	50563	80083.3	81208.7	85698	32913.3	67404.3	70011.4	82330	-1.03417	-1.08892	-1.32275	-0.0547494	-0.288577	-0.233827	0.00150727	0.240573	0.000334871	0.926982	0.00495755	0.668548
evm.model.supercontig_171.16	Mitochondrial import receptor subunit TOM20	TOM20-3	2	1096.62	22.84	21917.8	Unique T7	Unique T14	Unique T21	Unchanged	Up	Up				10995	11335	10091	11200.6	9484.92	8225.77	6509.73	6186.46	6035.03	0	10807	9637.1	6243.74	-	-	-	0.165295	0.791484	0.626189	-	-	-	0.280639	0.000326184	0.0177636
evm.model.supercontig_171.20	sulfite oxidase	SOX	5	737.17	21.04	40905.8	Up	Unchanged	Unchanged	Down	Down	Unchanged	14630	15054	15053	8784.33	8761.33	10431	17519.7	15655.5	12393.3	17277	16323.3	13746.3	14912.3	9325.56	15189.5	15782.2	0.677244	-0.0265684	-0.0817943	-0.703813	-0.759039	-0.055226	0.000609445	0.862819	0.459475	0.0213478	0.00560584	0.762497
evm.model.supercontig_171.31	ribulose-phosphate 3-epimerase, cytoplasmic isoform	AT1G63290	2	3883.39	17.7	24450.2	Down	Down	Down	Unchanged	Up	Unchanged	10237.5	10186.5	12323	42678.5	37922.5	45950.5	39792.5	33527	37613.5	31741	20744.5	26384.5	10915.7	42183.8	36977.7	26290	-1.95029	-1.76025	-1.26811	0.190036	0.682176	0.49214	0.000211884	0.000187387	0.00911837	0.154192	0.0156609	0.0435018
evm.model.supercontig_173.13	cullin-associated NEDD8-dissociated protein 1	CAND1	3	1694.74	23.19	37779.9	Unchanged	Unchanged	Unchanged	Unchanged	Unchanged	Unchanged	5701	5746	7464	6125.67	7501.5	4825	10299	8894.67	8006.67	10015	7396	9100.5	6303.67	6150.72	9066.78	8837.17	0.0354354	-0.524399	-0.487393	-0.559834	-0.522828	0.037006	0.881916	0.0353736	0.0579904	0.0461112	0.0691881	0.832441
evm.model.supercontig_173.3	methionine S-methyltransferase	MMT	6	326.016	7.45	120865	Unique T7	Unique T14	Unique T21	Unchanged	Down	Unchanged				8462	10712.3	8430.67	8414.33	12561.3	15573.7	11822.3	13714.7	16050.7	0	9201.67	12183.1	13862.6	-	-	-	-0.404915	-0.591226	-0.186311	-	-	-	0.248365	0.0315933	0.524073
evm.model.supercontig_175.15	2-keto-3-deoxy-L-rhamnonate aldolase	AT4G10750	2	459.889	8.62	37786.9	-	-	-	Unchanged	Unchanged	Unchanged	30430		30169	14238	13003	15716.5	14324	14078.5	13684.5	15191	15434.5	12990	30299.5	14319.2	14029	14538.5	1.08135	1.11088	1.05942	0.0295354	-0.0219309	-0.0514663	0.000560704	8.92732e-06	0.000569129	0.737101	0.852258	0.558565
evm.model.supercontig_175.16	UPF0160 protein	AT5G41970	10	2763.39	63.87	22074.2	Down	Down	Down	Unchanged	Unchanged	Unchanged	13784	7636	12218.5	22222.3	24652.3	27192.7	37030	23602	24310	22694	20767.7	21357.7	11212.8	24689.1	28314	21606.4	-1.13872	-1.33636	-0.946311	-0.197641	0.192413	0.390054	0.00448858	0.0225499	0.00575514	0.474105	0.116564	0.202067
evm.model.supercontig_175.24	protein HLB1	AT5G41950	3	489.398	8.17	58533.1	-	-	-	Unchanged	Unchanged	Unchanged	3655.5	3559		3473.5	8050	3218.5	8253	8937	8538	8475.67	5773	12530.5	3607.25	4914	8576	8926.39	-0.445998	-1.24941	-1.30718	-0.803407	-0.861179	-0.0577718	0.565013	0.000307898	0.12681	0.0816295	0.185717	0.86772
evm.model.supercontig_1755.1	cytochrome b-c1 complex subunit 7-2, mitochondrial	AT5G25450	5	3498.43	54.92	14738	Down	Down	Down	Unchanged	Unchanged	Unchanged	12838.3	12692	11915.7	41821.7	44608	35039.3	21754	30114.3	31553.7	28872.7	30063.3	41592	12482	40489.7	27807.3	33509.3	-1.6977	-1.15562	-1.42471	0.542088	0.272991	-0.269098	0.000605933	0.00751963	0.00664518	0.0384113	0.231473	0.324308
evm.model.supercontig_1758.1	alanine--tRNA ligase-like	ALATS	10	2589.21	45.04	44675.3	Unchanged	Down	Unchanged	Down	Unchanged	Unchanged	27032.3	24304.3	24915	24725.3	26091.3	27568.3	36945.7	45362.3	42227.7	39032.7	36154.7	37831.7	25417.2	26128.3	41511.9	37673	-0.0398087	-0.707718	-0.567725	-0.667909	-0.527916	0.139994	0.574564	0.00341913	0.00047671	0.00402606	0.000593117	0.212973
evm.model.supercontig_176.25	uncharacterized protein LOC110807331	AT1G16770	4	922.429	19.57	36425.6	Up	Up	-	Up	-	-	25515	22473	20017.7	7726.67	4591	5467	3173	2393	2503	2143			22668.6	5928.22	2689.67	2143	1.93502	3.07519	3.40299	1.14017	1.46797	0.327796	0.000816281	0.000241569	-	0.0284446	-	-
evm.model.supercontig_177.6	Serine hydroxymethyltransferase, mitochondrial	SHM1	8	1547.09	27.04	43686.1	Unique T7	Unique T14	Unique T21	Unchanged	Unchanged	Unchanged				17990	18865.3	21969.3	26646.7	18357.3	21071.7	19757.3	18809.7	20338.3	0	19608.2	22025.2	19635.1	-	-	-	-0.167698	-0.00197702	0.165721	-	-	-	0.424785	0.98433	0.389797
evm.model.supercontig_178.11	isocitrate dehydrogenase [NADP]	cICDH	6	3500.85	33.6	41995.3	Down	Down	Down	Down	Down	Unchanged	18266.4	17608.8	16257.3	37532.1	34934.3	53794.8	138157	96006	98778.1	126776	145604	109990	17377.5	42087.1	110980	127457	-1.27616	-2.67501	-2.87472	-1.39885	-1.59856	-0.199703	0.0140767	0.00235135	0.000434843	0.00970781	0.00197367	0.38888
evm.model.supercontig_178.15	isocitrate dehydrogenase [NADP]	cICDH	23	24077.2	70.63	46658.3	Down	Down	Down	Down	Down	Unchanged	11052	11276	14228	132835	133733	160882	383265	238037	259432	257362	265033	264563	12185.3	142483	293578	262319	-3.54758	-4.59053	-4.42811	-1.04295	-0.880531	0.16242	0.000148012	0.00341186	7.96102e-08	0.0307617	0.000230363	0.52842
evm.model.supercontig_178.2	eukaryotic translation initiation factor 3 subunit J	AT5G37475	3	1576.27	39.55	15323.3	-	-	-	Unchanged	Unchanged	Unchanged		3321	9152	24147.7	21714.7	30481	20593	29976.5	23711.3	27006.5	16124.5	21479.5	6236.5	25447.8	24760.3	21536.8	-2.02873	-1.98922	-1.788	0.0395122	0.240734	0.201221	0.0173269	0.0212489	0.0448753	0.865223	0.392693	0.483745
evm.model.supercontig_178.21	UTP--glucose-1-phosphate uridylyltransferase	UGP1	33	21395.1	86.57	51800.5	Unchanged	Unchanged	Unchanged	Unchanged	Unchanged	Unchanged	211889	216740	228098	224301	227220	236367	280914	272461	276508	281648	267419	235369	218909	229296	276628	261479	-0.0668785	-0.337613	-0.25636	-0.270735	-0.189481	0.0812534	0.159715	0.000430193	0.0426027	0.000415211	0.0854691	0.337084
evm.model.supercontig_179.12	T-complex protein 1 subunit zeta 1	AT3G02530	16	3564.68	57.63	55784.6	Down	Down	Down	Unchanged	Unchanged	Unchanged	13556.7	15842.7	14993.7	53273.3	65802	70131.3	96202.3	64050	61692.7	53650.3	50570	53814.3	14797.7	63068.9	73981.7	52678.2	-2.09156	-2.3218	-1.83184	-0.230239	0.259722	0.489961	0.000694315	0.00605664	7.02667e-06	0.422492	0.114503	0.129443
evm.model.supercontig_179.17	14-3-3-like protein A	RCI1A	14	27128.2	58.82	23129.8	Down	Down	Down	Down	Unchanged	Up	39338.7	33596.2	58260	130073	107311	97445	191624	208764	187469	153179	120548	104123	43731.6	111610	195952	125950	-1.35171	-2.16375	-1.5261	-0.812039	-0.174385	0.637654	0.00511144	0.000104347	0.00714844	0.00193408	0.455067	0.0114699
evm.model.supercontig_179.27	Allene oxide cyclase	AOC4	6	2683.53	27.95	28034.7	Down	Down	Down	Unchanged	Unchanged	Unchanged	7056.5	6931	6172	31291.7	61200.7	54128.3	91769.7	34479.7	44661	32437.3	44440.3	33967.3	6719.83	48873.6	56970.1	36948.3	-2.86256	-3.08371	-2.45901	-0.221151	0.403545	0.624696	0.009528	0.0465229	0.00132856	0.703829	0.289756	0.329402
evm.model.supercontig_18.104	transketolase, chloroplastic	AT2G45290	36	7737.41	76.6	81492	Down	Down	Down	Down	Down	Unchanged	14720.7	15394.3	16499	85238.3	92142.7	91935.7	210315	146552	179625	167714	160031	159610	15538	89772.2	178830	162452	-2.53047	-3.52472	-3.38614	-0.994251	-0.85567	0.138582	5.74779e-06	0.000893958	6.67566e-07	0.00864215	3.09129e-05	0.42824
evm.model.supercontig_18.106	3-phosphoshikimate 1-carboxyvinyltransferase 2	AT2G45300	3	762.58	7.44	56368.8	-	-	-	Unchanged	Unchanged	Unchanged			3548	8953	13775.3	15812.5	19468.3	17848.7	19595.5	19063.7	15677.5	16776.7	3548	12846.9	18970.8	17172.6	-1.85635	-2.41871	-2.27503	-0.562358	-0.418684	0.143674	-	-	-	0.0440242	0.128806	0.191368
evm.model.supercontig_18.139	fasciclin-like arabinogalactan protein 10	FLA10	15	8542.91	59.1	44064.2	Unchanged	Up	Up	Unchanged	Up	Up	139428	133165	152919	110567	82270.3	97449.7	93545.3	82408	75006.7	56159.7	45096	54270	141837	96762.2	83653.3	51841.9	0.551722	0.761742	1.45205	0.210021	0.900326	0.690305	0.0109114	0.00184306	0.000183608	0.251649	0.00713299	0.00756371
evm.model.supercontig_18.17	dnaJ protein ERDJ3B-like	ATERDJ3B	3	732.648	17.68	39350.6	-	-	-	Unchanged	Unchanged	Unchanged		3162		16112.3	18795.3	18974.3	21291.7	26596	27092.3	27715.7	24057	24046	3162	17960.7	24993.3	25272.9	-2.50593	-2.98263	-2.99868	-0.476702	-0.49275	-0.0160473	-	-	-	0.0275218	0.00883078	0.905956
evm.model.supercontig_18.179	ATPase GET3A	AT1G01910	4	741.034	17.93	40425.3	-	-	-	Unchanged	Unchanged	Unchanged	4773		4267	9337.33	12975.3	12182.7	19458.7	16675	14451.7	13785	12848	11586	4520	11498.4	16861.8	12739.7	-1.34704	-1.89936	-1.49493	-0.552318	-0.147889	0.404429	0.0167129	0.00718226	0.00229852	0.0422011	0.385457	0.0597283
evm.model.supercontig_18.186	NAD-dependent malic enzyme 59 kDa isoform, mitochondrial	NAD-ME2	11	1022.24	35.16	66794.9	Unique T7	Unique T14	Unique T21	Down	Down	Unchanged				8242	10304.7	10738.3	29056	17031.3	19123	19796.3	21540	21583	0	9761.67	21736.8	20973.1	-	-	-	-1.15494	-1.10334	0.0515972	-	-	-	0.0341456	0.000319043	0.84879
evm.model.supercontig_18.192	peroxisomal membrane protein 11C	PEX11C	2	449.451	11.06	25951.4	Unchanged	Up	Unchanged	Unchanged	Unchanged	Down	22718	21554.5	22561	18756	15500.5	13316	13490	14192	16128.5	21388	23211.5	22915	22277.8	15857.5	14603.5	22504.8	0.490444	0.609295	-0.014626	0.118851	-0.50507	-0.623921	0.0167013	0.000907849	0.752611	0.516968	0.0166716	0.00123781
evm.model.supercontig_18.207	16 KDA PHLOEM PROTEIN 2	AT1G63220	6	8552.37	62.07	16330	Down	Down	Down	Down	Unchanged	Up	6236	6949	5404.5	42615.7	37347.7	42680.7	65474.3	70183	65906.7	50760	33467.7	35807	6196.5	40881.3	67188	40011.6	-2.72192	-3.43868	-2.69089	-0.716761	0.0310255	0.747787	4.48994e-05	2.60656e-06	0.00339733	0.000344583	0.886056	0.00843215
evm.model.supercontig_18.230	DEAD-box ATP-dependent RNA helicase 8	RH8	2	1413.09	19.27	24948.8	Unique T7	Unique T14	Unique T21	Unchanged	Unchanged	Unchanged				18967	15457.5	28216	28293	21225	16795.5	14694	14870	12358.5	0	20880.2	22104.5	13974.2	-	-	-	-0.0822069	0.579371	0.661578	-	-	-	0.821	0.150534	0.0776308
evm.model.supercontig_18.25	probable beta-D-xylosidase 2	BXL2	4	547.662	9.18	84268.5	Unique T7	Unique T14	Unique T21	Unchanged	Down	Down				2835	3346	3400	7112	6636.67	13390.7	18302.3	16850.3	17429.3	0	3193.67	9046.44	17527.3	-	-	-	-1.50214	-2.45632	-0.954184	-	-	-	0.0552286	6.25534e-06	0.0186911
evm.model.supercontig_18.28	GTP-binding protein SAR1A	AT3G62560	11	3914.76	79.27	22110.5	Up	Up	Up	Unchanged	Unchanged	Unchanged	29273.7	28126.5	33101.4	10790.6	8874.77	7907.6	7245.71	11147.1	9175.25	8508.9	9370.94	9986.35	30167.2	9190.97	9189.35	9288.73	1.71469	1.71495	1.69943	0.000255634	-0.0152635	-0.0155191	0.000263165	0.000366358	0.000182004	0.999133	0.92294	0.938231
evm.model.supercontig_18.45	probable glutamyl endopeptidase, chloroplastic isoform X2	AT2G47390	10	798.582	16.96	108850	Unique T7	Unique T14	Unique T21	Unchanged	Unchanged	Unchanged				14719	105015	11838	26301	22177.3	105563	21334.3	74574	60581	0	43857.3	51347.2	52163.1	-	-	-	-0.227468	-0.250212	-0.0227437	-	-	-	0.863574	0.821545	0.980557
evm.model.supercontig_18.77	nodal modulator 1	AT3G62360	4	476.61	9.43	84311.8	Unchanged	Down	Down	Down	Down	Unchanged	5207	5866.5	4574.67	5438.33	5662.67	6648.33	13729.7	13385	10774.7	11813.7	9205.33	10291	5216.06	5916.44	12629.8	10436.7	-0.181771	-1.2758	-1.00063	-1.09403	-0.818859	0.275168	0.254203	0.00179765	0.00346258	0.00260305	0.00583403	0.141885
evm.model.supercontig_18.79	exportin-2	AT2G46520	2	280.484	7.52	35981.7	Unique T7	Unique T14	Unique T21	Down	Down	Unchanged				3640	7484	7047.5	16297	14500.5	10905.5	12404	9249	10256	0	6057.17	13901	10636.3	-	-	-	-1.19847	-0.812286	0.386188	-	-	-	0.0171399	0.0402554	0.150331
evm.model.supercontig_18.9	probable protein disulfide-isomerase A6	UNE5	12	5801.05	56.53	39805.5	Down	Down	Down	Down	Unchanged	Unchanged	22924	22092.7	26329.3	70104.3	62128	78391.3	148202	102181	99171.7	100152	86322.7	81975.7	23782	70207.9	116518	89483.4	-1.56176	-2.29261	-1.91175	-0.730849	-0.349988	0.380862	0.000676496	0.00432438	0.000308492	0.048865	0.0557388	0.182552
evm.model.supercontig_18.90	probable pre-mRNA-splicing factor ATP-dependent RNA helicase DEAH2 isoform X1	AT3G62310	2	560.087	5.74	84106.3	-	-	-	Unchanged	Unchanged	Unchanged	2733			6226	12128	8141.5	8920	7549	7467.5	10286	10872	10821	2733	8831.83	7978.83	10659.7	-1.69223	-1.54569	-1.9636	0.146535	-0.271377	-0.417913	-	-	-	0.660476	0.354847	0.00614156
evm.model.supercontig_180.10	beta-adaptin-like protein B	AT4G23460	3	1658.79	53.27	11943.8	Down	Down	Down	Down	Down	Unchanged	6646	6525	6835	14693.3	17489	15384	21230.5	26690	25351.3	24833.3	31172	32700.5	6668.67	15855.4	24423.9	29568.6	-1.24951	-1.87283	-2.1486	-0.623318	-0.899088	-0.27577	0.00040737	0.000418172	0.000684763	0.00971212	0.00578509	0.152382
evm.model.supercontig_180.29	40S ribosomal protein S10-1	AT4G25740	10	7057.58	56.18	19859.5	Down	Down	Down	Unchanged	Unchanged	Unchanged	9867.67	11986	12093.3	68079.3	92605.1	79618.8	67003.5	60973.3	52289.4	62616.3	63488.7	62445.1	11315.7	80101.1	60088.7	62850	-2.8235	-2.40877	-2.47359	0.414727	0.349908	-0.064819	0.000642593	0.000354429	3.36616e-07	0.0728139	0.0717755	0.554206
evm.model.supercontig_1815.1	NAP1-related protein 2-like	NRP2	6	4103.11	52.85	30534.1	Down	Down	Down	Unchanged	Unchanged	Unchanged	10593.7	17134.3	17090	77008.3	75874.3	78256	70785	96372.7	79693	69105	64074.7	60412.7	14939.3	77046.2	82283.6	64530.8	-2.36661	-2.46149	-2.11087	-0.0948799	0.255737	0.350617	1.07839e-05	0.000993321	0.000117999	0.525053	0.00869946	0.0882288
evm.model.supercontig_182.1	glycine--tRNA ligase, mitochondrial 1-like	AT1G29880	7	2451.9	48.55	26596.2	Down	Down	Unchanged	Unchanged	Up	Up	13459.7	12377.3	11666.3	32340.7	30757	31155.3	37948.3	25156	27184.3	17297	12216.7	17847.3	12501.1	31417.7	30096.2	15787	-1.32952	-1.26753	-0.336681	0.0619936	0.992839	0.930845	1.15157e-05	0.0117381	0.153139	0.757583	0.00108451	0.0303447
evm.model.supercontig_182.15	S-formylglutathione hydrolase	SFGH	6	2954.53	46.71	37183.6	Down	Unchanged	Down	Unchanged	Unchanged	Unchanged	21092	22491.7	23183.7	35702	34442.5	38964	31148.7	27477.3	39245.5	42433.5	34822	37750	22255.8	36369.5	32623.8	38335.2	-0.708549	-0.551746	-0.784489	0.156803	-0.0759394	-0.232742	0.000677099	0.0425229	0.00220425	0.371901	0.490768	0.238213
evm.model.supercontig_182.24	4-hydroxy-tetrahydrodipicolinate reductase 2, chloroplastic-like	AT3G59890	5	1324.6	28.76	43245	Down	Down	Down	Unchanged	Unchanged	Unchanged	8226.5	8018	9212.5	26974.7	34589.3	26773.7	27705	27452.7	29044.3	26107.7	26890	30624	8485.67	29445.9	28067.3	27873.9	-1.79497	-1.72579	-1.71581	0.0691742	0.0791519	0.0099777	0.0012832	5.84277e-06	0.0001767	0.626515	0.619536	0.902214
evm.model.supercontig_182.25	eukaryotic translation initiation factor 3 subunit E	EIF3E	8	1147.11	34.88	45514.7	Down	Down	Down	Unchanged	Up	Unchanged	11476.7	10326.3	12704.3	42058.3	52554	35543.3	58335.3	40013	33419.3	28529.7	28211.3	28612	11502.4	43385.2	43922.6	28451	-1.91526	-1.93302	-1.30654	-0.0177583	0.608724	0.626483	0.00310858	0.0123371	1.70059e-05	0.955008	0.0394357	0.106569
evm.model.supercontig_183.14	60S ribosomal protein L9	AT4G10450	11	19426	63.92	22092.7	Down	Down	Down	Unchanged	Up	Unchanged	46025.5	34708	50861.6	109638	126657	125193	268321	116507	153496	76111.2	80638	73231.9	43865	120496	179441	76660.3	-1.45784	-2.03237	-0.805409	-0.574528	0.652431	1.22696	0.00045336	0.04196	0.00334679	0.269532	0.00170383	0.0880038
evm.model.supercontig_183.15	60S ribosomal protein L9	PGY2	16	31523.3	81.32	29022.4	Down	Down	Down	Up	Up	Unchanged	37629.4	34806.7	51176.3	142446	128939	153634	101218	71267.9	78991.6	77847.6	80688.7	84547.2	41204.1	141673	83825.9	81027.8	-1.78171	-1.02461	-0.975629	0.757098	0.806076	0.0489781	0.000327834	0.0144061	0.00181748	0.00726518	0.00120682	0.775837
evm.model.supercontig_183.19	SNF1-related protein kinase regulatory subunit gamma-1-like	AT1G69800	3	935.568	15.35	48376.5	Up	Up	Up	Unchanged	Unchanged	Unchanged	14145.3	12271	13242.7	6741.5	6446	6261	6849	9118	8415	8948	4674.5	5227.5	13219.7	6482.83	8127.33	6283.33	1.02799	0.701832	1.07308	-0.326158	0.0450944	0.371252	0.000271816	0.00410516	0.00868637	0.0743124	0.889598	0.286345
evm.model.supercontig_183.5	nucleolin 1-like isoform X1	NUC-L1	17	3409.55	28.07	82496.1	Down	Down	Down	Unchanged	Up	Unchanged	4431.33	6804	5525.5	91960	105434	98098	155480	121906	73790	64760	60149.3	52674.3	5586.94	98497.4	117059	59194.6	-4.13995	-4.38903	-3.40533	-0.249076	0.734622	0.983698	1.94592e-05	0.00930659	0.000116826	0.482863	0.00170344	0.0732049
evm.model.supercontig_183.6	endochitinase CH5B	HCHIB	2	3810.24	10.58	21154.3	-	-	-	Down	Down	Down		2574		9675	7271	6326	58273	49374.5	55878.5	118366	150952	93444	2574	7757.33	54508.7	120921	-1.59155	-4.4044	-5.55391	-2.81285	-3.96236	-1.14951	-	-	-	7.96531e-05	0.00246426	0.0169772
evm.model.supercontig_184.10	acidic endochitinase-like	CHIA	10	35506.1	46.28	31523.7	Down	Down	Down	Down	Down	Down	11492	11354	12384	31884.6	28428.3	29767.8	91352.7	96381.6	134094	193928	405946	345856	11743.3	30026.9	107276	315243	-1.35441	-3.19141	-4.74655	-1.837	-3.39214	-1.55514	6.54592e-05	0.0020994	0.00858163	0.00464703	0.0106561	0.0321715
evm.model.supercontig_184.32	exocyst complex component SEC10b	SEC10	4	492.949	9.3	92387.1	Unchanged	Down	Unchanged	Unchanged	Unchanged	Unchanged	3768	3765	3537.33	4498	3154	3915	11212.3	6930	6418.67	5752.67	4898	5333.67	3690.11	3855.67	8187	5328.11	-0.0633161	-1.14967	-0.52996	-1.08635	-0.466644	0.619711	0.697749	0.0417597	0.00316645	0.0508081	0.0330334	0.136919
evm.model.supercontig_1855.1	chalcone isomerase	TT5	3	1304.65	27.27	18174	-	-	-	Down	Down	Unchanged			2028	3356	4934	5233	7035.5	6716.67	8353	8273.33	8948	8404.33	2028	4507.67	7368.39	8541.89	-1.15232	-1.86129	-2.0745	-0.708968	-0.922174	-0.213206	-	-	-	0.0203899	0.00284132	0.0962281
evm.model.supercontig_186.1	ADP-ribosylation factor isoform X1	ARFA1F	9	24931.1	66.51	23770.5	Down	Down	Down	Unchanged	Unchanged	Unchanged	3332.17	3745.8	4088.06	19908.9	21198.4	19498.6	15461.8	16254.1	13474.2	14506	14473.5	13460	3722.01	20202	15063.4	14146.5	-2.44034	-2.01689	-1.92629	0.42345	0.514053	0.0906026	7.75753e-06	0.000186896	1.38045e-05	0.00615618	0.000602591	0.363686
evm.model.supercontig_1868.2	oleosin 1	AT2G25890	2	3990.2	8.4	13736.1	Unchanged	Unchanged	Unchanged	Unchanged	Unchanged	Unchanged	79572.5	88879	91458.5	91152.5	71875.5	64549	69887	96594	80629	83743.5	72095	69582.5	86636.7	75859	82370	75140.3	0.191657	0.0728587	0.20539	-0.118799	0.0137328	0.132531	0.283921	0.644231	0.112163	0.588897	0.940547	0.462226
evm.model.supercontig_187.18	40S ribosomal protein S11-like	EMB1080	3	1774.41	27.97	15968.7	Down	Unchanged	Down	Unchanged	Unchanged	Unchanged	3917	7709	6595	27439	34703	32999	138332	27883.7	40962.7	36846	64611	44271.7	6073.67	31713.7	69059.4	48576.2	-2.38447	-3.5072	-2.99961	-1.12273	-0.615146	0.507588	0.000482471	0.145079	0.00710571	0.344985	0.120938	0.597996
evm.model.supercontig_188.19	soluble inorganic pyrophosphatase 4	PPa4	4	2257.86	27.18	22232.8	Unique T7	Unique T14	Unique T21	Up	Up	Unchanged				15557	13789.4	21865.4	8860.88	9063.72	6462.53	7934.12	6197.91	8664.84	0	17070.6	8129.04	7598.96	-	-	-	1.07035	1.16764	0.0972843	-	-	-	0.0259843	0.0207844	0.658001
evm.model.supercontig_189.5	citrate synthase, mitochondrial	ATCS	22	7140.88	65.54	53110.1	Unchanged	Down	Down	Unchanged	Down	Unchanged	53532.3	70335.3	62446.3	100058	79940	78661.3	113443	119523	111166	130899	140036	142709	62104.7	86219.7	114711	137881	-0.473315	-0.885225	-1.15065	-0.411909	-0.677339	-0.26543	0.0463688	0.000647574	0.000230523	0.0180103	0.00269123	0.00602563
evm.model.supercontig_19.103	Alpha-soluble NSF attachment protein 2	ASNAP2	13	2487.17	70.24	33209.4	Down	Down	Down	Unchanged	Unchanged	Unchanged	7304.33	8260.33	8485	28329.3	20322.7	25735	27595.7	27633.3	25959	24130	20159	20582.3	8016.56	24795.7	27062.7	21623.8	-1.62903	-1.75525	-1.43156	-0.126216	0.197469	0.323685	0.0021552	8.58522e-06	0.000485132	0.402312	0.301122	0.0167286
evm.model.supercontig_19.114	biotin/lipoyl attachment domain-containing family protein	AT3G56130	3	5240.56	20.22	19297.2	Down	Down	Unchanged	Unchanged	Unchanged	Unchanged	10752	10293	16311	23745	18108	30673	28469	22598	27014	28253	22295	16335	12452	24175.3	26027	22294.3	-0.957158	-1.06363	-0.8403	-0.106473	0.116859	0.223332	0.0464865	0.00658681	0.0672134	0.670483	0.726075	0.389058
evm.model.supercontig_19.134	ferritin-3, chloroplastic	FER4	4	1330.15	30.39	31832.1	Down	Unchanged	Unchanged	Unchanged	Up	Unchanged	20985	22159	23294	33862	38247	34306	49334	25176.5	23484	23620.5	17314	19719.5	22146	35471.7	32664.8	20218	-0.679621	-0.560692	0.131406	0.118929	0.811027	0.692098	0.000992963	0.277502	0.379802	0.756834	0.00270887	0.219106
evm.model.supercontig_19.146	sorting and assembly machinery component 50 homolog	AT5G05520	3	521.818	9.01	61161.8	Unique T7	Unique T14	Unique T21	Unchanged	Unchanged	Unchanged				12417.5	9575.5	12437.3	13497.3	17920.3	15560	17248.7	15916.3	15263.7	0	11476.8	15659.2	16142.9	-	-	-	-0.448295	-0.492181	-0.0438862	-	-	-	0.0584224	0.013896	0.747989
evm.model.supercontig_19.158	clathrin heavy chain 1	AT3G11130	59	5351.14	62.23	152851	Down	Down	Down	Down	Unchanged	Unchanged	24159	32817.7	32843	83714.3	81878.7	72109.7	110356	139713	117072	124961	111275	102317	29939.9	79234.2	122380	112851	-1.40405	-2.03123	-1.91428	-0.627177	-0.510224	0.116954	0.000436279	0.000584692	0.000323087	0.010803	0.0109953	0.437301
evm.model.supercontig_19.160	late embryogenesis abundant protein EMB564	GEA6	6	33117.4	75.28	9641.47	Up	Up	Unique T0	Up	Unique T7	Unique T14	252539	265818	214160	92732.7	105822	100910	8506.05	5379.61	3989.56				244173	99821.5	5958.41	0	1.29048	5.35683	#DIV/0!	4.06635	#DIV/0!	#DIV/0!	0.000826283	0.000105796	-	2.04278e-05	-	-
evm.model.supercontig_19.202	eukaryotic translation initiation factor 3 subunit F	EIF2	13	3645.88	74.15	32281.6	Down	Down	Down	Unchanged	Unchanged	Unchanged	9102	7805	10544.7	39312	38720.7	46067	60968	50981	42115.3	40848.7	33572.7	33300.7	9150.56	41366.6	51354.8	35907.3	-2.17653	-2.48857	-1.97235	-0.312034	0.204186	0.51622	0.000204467	0.00155362	0.000499473	0.167592	0.185166	0.0611297
evm.model.supercontig_19.207	60S acidic ribosomal protein P0	AT2G40010	13	19870.2	59.03	33177.3	Down	Down	Down	Unchanged	Unchanged	Unchanged	43343	55422.7	57890.7	182187	197876	198284	175072	206972	244617	203152	222277	230781	52218.8	192782	208887	218737	-1.88433	-2.00008	-2.06656	-0.115752	-0.182225	-0.0664739	3.52521e-05	0.00160264	5.77867e-05	0.481701	0.0560783	0.67337
evm.model.supercontig_19.222	Adenylosuccinate lyase	AT1G36280	2	545.101	6.39	63866.1	Unchanged	Unchanged	Unchanged	Unchanged	Unchanged	Unchanged	7201	7219	7530	8962	9224	13370	9486	10474	9083	10730.5	9379.5	9061	7316.67	10518.7	9681	9723.67	-0.523693	-0.40397	-0.410314	0.119724	0.113379	-0.00634436	0.0889603	0.00519124	0.00999819	0.603121	0.627849	0.951392
evm.model.supercontig_19.232	60S ribosomal protein L35a-1	AT1G74270	4	3138.16	40.18	12910.1	Down	Down	Down	Unchanged	Unchanged	Unchanged	8310.5	11227.5	9812	20374.3	26492.7	32539	25816.3	17194.7	17541.7	15943	26732.7	22652.5	9783.33	26468.7	20184.2	21776.1	-1.43589	-1.04483	-1.15434	0.391058	0.281543	-0.109515	0.00987816	0.0240888	0.021147	0.235269	0.375886	0.725359
evm.model.supercontig_19.241	HSP20-like chaperones superfamily protein	AT1G53540	10	46174.1	89.87	18068.6	Up	Up	Up	Up	Up	Up	818288	807955	835334	391387	326115	325106	253816	142867	146772	60928	44053.3	45789	820526	347536	181152	50256.8	1.23939	2.17935	4.02916	0.939965	2.78977	1.84981	3.49755e-05	6.73447e-05	1.45484e-07	0.0172563	0.000192007	0.0235341
evm.model.supercontig_19.264	eukaryotic translation initiation factor 3 subunit G-like	EIF3G1	8	1782.19	30.64	33094.2	Down	Down	Down	Unchanged	Unchanged	Unchanged	9064	5796.5	7921	43558.3	43312.7	52903.7	64006	48783.7	46443.7	42794.3	40631	39872.7	7593.83	46591.6	53077.8	41099.3	-2.61717	-2.80521	-2.43621	-0.188039	0.180954	0.368993	0.000293082	0.00123981	1.33459e-05	0.364555	0.168942	0.0981294
evm.model.supercontig_19.276	tropinone reductase homolog At5g06060	AT5G06060	5	634.546	28.47	29856.9	Down	Unchanged	Down	Unchanged	Unchanged	Unchanged	19873	8322.67	13712	29996	23318.7	26860	39108.3	18973	28680	25003	26134.5	35331.5	13969.2	26724.9	28920.4	28823	-0.935932	-1.04984	-1.04497	-0.113906	-0.109037	0.00486922	0.0296649	0.089569	0.0335648	0.738135	0.609978	0.989044
evm.model.supercontig_19.278	serine/arginine-rich-splicing factor SR34-like	SR34	8	2458.56	31.82	35024.8	Down	Down	Down	Unchanged	Unchanged	Unchanged	9170	8078	8287	35295	33635.3	38013	44333.3	31919.7	35228.7	27485.3	25521.7	27340.7	8511.67	35647.8	37160.6	26782.6	-2.0663	-2.12626	-1.65378	-0.0599599	0.412519	0.472478	3.29836e-05	0.00153975	1.39272e-05	0.71952	0.00338852	0.0510287
evm.model.supercontig_19.34	hydroxyacylglutathione hydrolase cytoplasmic	GLY2	3	722.149	17.83	29180.9	Up	Up	Up	Unchanged	Unchanged	Unchanged	21844	24251	24354.3	10506	6636.5	8281	7551	4357	5257.5	4699	6413	6979	23483.1	8474.5	5721.83	6030.33	1.47042	2.03707	1.96131	0.566651	0.490891	-0.0757603	0.000416249	0.000144999	8.23237e-05	0.134449	0.136413	0.805398
evm.model.supercontig_19.53	aminoacyl tRNA synthase complex-interacting multifunctional protein 1	AT2G40660	2	1792.38	23.49	30981	Unique T7	Unique T14	-	Unchanged	Unique T7	Unique T14				25785	20801	28832	21265.5	5909	5724				0	25139.3	10966.2	0	-	-	#DIV/0!	1.19689	#DIV/0!	#DIV/0!	-	-	-	0.0663789	-	-
evm.model.supercontig_19.67	superoxide dismutase [Mn], mitochondrial-like	MSD1	11	11744.1	77.39	25912.3	Up	Up	Up	Unchanged	Up	Unchanged	193164	191079	234549	128173	91872.7	78220.3	67339.7	48951	57603.7	58203	49995	54709.7	206264	99422.1	57964.8	54302.6	1.05285	1.83124	1.9254	0.77839	0.872547	0.0941564	0.00652707	0.000605554	0.000450448	0.0588062	0.040373	0.563306
evm.model.supercontig_19.68	40S ribosomal protein S26-1-like	AT3G56340	3	3641.34	40.31	15159.4	Down	Unchanged	Down	Unchanged	Unchanged	Unchanged	4958	8899	8613.5	11889.5	11953	14330.4	41810.4	15231.4	20236.8	18724.9	20552	16373.9	7490.17	12724.3	25759.5	18550.2	-0.764518	-1.78204	-1.30837	-1.01752	-0.54385	0.473668	0.0252242	0.0912425	0.0032252	0.186856	0.015956	0.431199
evm.model.supercontig_19.93	peroxidase 4	PRX52	11	15690.3	64.71	35496.7	Unique T7	Unique T14	Unique T21	Down	Down	Down				8278	4933.67	8211.67	68426	54744	71758.3	171526	239759	206495	0	7141.11	64976.1	205927	-	-	-	-3.18569	-4.84984	-1.66415	-	-	-	0.000406808	0.000545948	0.00229152
evm.model.supercontig_190.10	ATP synthase small subunit 6, mitochondrial-like	AT3G46430	2	1792.76	33.33	7202.41	Down	Down	Down	Unchanged	Unchanged	Unchanged	4480	6126.5	4024	27606	38630.5	30446	19772.5	28505.5	29619	27276	40581.5	30848.5	4876.83	32227.5	25965.7	32902	-2.72428	-2.41259	-2.75416	0.311687	-0.029883	-0.34157	0.0012476	0.00267625	0.00224007	0.239933	0.902497	0.241517
evm.model.supercontig_190.14	THO complex subunit 4A	AT5G59950	2	1229.74	22.67	24830.8	-	-	-	Unchanged	Up	Unchanged			3191	31435	31654	36989	25429	23591.5	20194.5	20757	19061.5	15572	3191	33359.3	23071.7	18463.5	-3.38601	-2.85404	-2.5326	0.531968	0.853414	0.321446	-	-	-	0.0123631	0.00328415	0.10021
evm.model.supercontig_190.21	actin-depolymerizing factor 2	ADF4	4	8806.1	46.04	16145.3	Unique T7	Unique T14	Unique T21	Down	Down	Unchanged				8125.07	17842.8	16143.8	30467.4	21854.9	25712.7	23802.4	24689.8	27179.4	0	14037.3	26011.7	25223.9	-	-	-	-0.8899	-0.84553	0.0443698	-	-	-	0.037179	0.0240697	0.784033
evm.model.supercontig_190.23	putative transcription factor Hap3/NF-YB family	HTA12	3	3314.97	45.03	15946.7	Unchanged	Up	Unchanged	Up	Unchanged	Down	23299.8	32504.5	27411.3	33546.9	32362.2	51567.6	14629.3	10891.3	11738	20809.8	24603	26350.9	27738.5	39158.9	12419.6	23921.2	-0.497449	1.15928	0.2136	1.65673	0.711049	-0.945677	0.166412	0.00610497	0.288879	0.0133315	0.0766977	0.00444136
evm.model.supercontig_190.4	osmotin-like protein	AT2G28790	13	25553.4	84.65	28433.6	Unchanged	Up	Up	Up	Up	Unchanged	445247	445011	532266	406281	380284	421563	244987	185981	209528	223309	211878	261369	474175	402709	213499	232185	0.23568	1.15119	1.03014	0.915513	0.794465	-0.121048	0.0854759	0.0015095	0.00177274	0.000833888	0.000889557	0.457696
evm.model.supercontig_190.9	UDP-glucuronic acid decarboxylase 6	UXS5	18	5256.65	74.42	39014.7	Down	Down	Down	Unchanged	Unchanged	Unchanged	17377.3	16640.7	16008.7	68949.3	68151	73006.1	54184.6	55616.7	57471.3	69402.4	52403.5	71065.3	16675.6	70035.5	55757.5	64290.4	-2.07035	-1.74143	-1.94687	0.328919	0.123483	-0.205436	4.29468e-06	2.88496e-06	0.00134436	0.00130749	0.403061	0.230493
evm.model.supercontig_193.13	pyruvate dehydrogenase E1 component subunit alpha-3, chloroplastic	At1g01090	5	773.703	25.17	48636.1	Unchanged	Unchanged	Unchanged	Unchanged	Unchanged	Unchanged	14824.3	15784.7	17008.3	21600	21858	23896.3	20085.3	18397	18708.3	18019.3	14962.3	15014.3	15872.4	22451.4	19063.6	15998.7	-0.500284	-0.264293	-0.0114273	0.235991	0.488857	0.252866	0.00239869	0.017498	0.920754	0.0191704	0.00658113	0.0541842
evm.model.supercontig_193.5	60S acidic ribosomal protein P1	AT5G24510	7	61865	95.5	11504.8	Down	Down	Down	Unchanged	Unchanged	Unchanged	42550	44678	49160.7	173893	182059	229365	345331	226213	210447	167245	138809	126202	45462.9	195106	260664	144085	-2.10149	-2.51943	-1.66416	-0.417935	0.437332	0.855267	0.00100466	0.0072361	0.00130995	0.22686	0.0731563	0.0579975
evm.model.supercontig_195.1	N-carbamoylputrescine amidase	NLP1	4	926.228	21.3	36777.4	Down	Down	Down	Unchanged	Unchanged	Unchanged	5615.33	7420	6620.5	14472.7	13330.7	13307.3	15513.5	18252	18191.7	16772.7	14079.3	12274	6551.94	13703.6	17319.1	14375.3	-1.06456	-1.40237	-1.1336	-0.33781	-0.0690451	0.268765	0.000384274	0.000496856	0.00512846	0.0211325	0.647814	0.13751
evm.model.supercontig_195.23	nicalin-1 isoform X2	AT3G44330	2	371.615	5.85	62518.7	Unchanged	Unchanged	Unchanged	Unchanged	Unchanged	Unchanged	11368.5	12463.5	12660.5	13270	12807.5	14543.5	9286	13897.5	13155.5	11518	13317	12863.5	12164.2	13540.3	12113	12566.2	-0.154626	0.00608127	-0.0469071	0.160707	0.107719	-0.0529884	0.104075	0.974165	0.582611	0.401145	0.263334	0.781592
evm.model.supercontig_195.28	ruvB-like protein 1	RIN1	8	1388.54	36.9	50435.2	Down	Down	Down	Unchanged	Unchanged	Unchanged	4954.5	5513.5	4999.5	23228.7	27363.7	26406.7	28096.3	32751.7	27181	23167.7	20759.7	19008	5155.83	25666.3	29343	20978.4	-2.3156	-2.50874	-2.02463	-0.193139	0.29097	0.484109	8.40127e-05	0.000153201	0.00020328	0.159386	0.0541235	0.0164722
evm.model.supercontig_195.34	bifunctional nitrilase/nitrile hydratase NIT4A	NIT4	2	726.7	11.17	37973.2	Unchanged	Unchanged	Unchanged	Unchanged	Down	Unchanged	13317	16438	11977	7326	12233	12003	13807	16624	14308	16382	18789	20420	13910.7	10520.7	14913	18530.3	0.402965	-0.100379	-0.413697	-0.503344	-0.816663	-0.313318	0.177524	0.560513	0.0591377	0.0731794	0.0156088	0.0682448
evm.model.supercontig_198.30	pentatricopeptide repeat-containing protein At1g61870, mitochondrial-like	PPR336	2	544.222	7.75	45546.2	-	-	-	Unchanged	Unchanged	Unchanged		2983		23226	19953	14173	9523.5	12256	14919	13385	7714	12293	2983	19117.3	12232.8	11130.7	-2.68005	-2.03592	-1.8997	0.644123	0.780341	0.136219	-	-	-	0.08844	0.0651607	0.661273
evm.model.supercontig_198.41	polyadenylate-binding protein RBP45	RBP45B	9	1847.48	34.76	47156.6	Down	Down	Down	Unchanged	Up	Unchanged	3731	5058	3757.67	44537	46893.3	47519	68450	36754	35710	25293.3	25770.3	23446	4182.22	46316.4	46971.3	24836.6	-3.46918	-3.48944	-2.57012	-0.020256	0.899059	0.919315	1.95782e-06	0.0164085	1.57163e-05	0.95448	4.86657e-05	0.108969
evm.model.supercontig_2.167	small nuclear ribonucleoprotein Sm D2-like	F17A22.3	2	1604.64	19.42	11962	-	-	-	-	-	-				24377	26379.5			29661	28971	27229		37588	0	25378.2	29316	32408.5	-	-	-	-0.208096	-0.35278	-0.144684	-	-	-	0.0653219	0.314192	0.611784
evm.model.supercontig_2.174	40S ribosomal protein S7	AT3G02560	10	5673.78	64.4	22164.7	Down	Down	Down	Unchanged	Up	Unchanged	10215.7	9575.67	14000	47518	57373	59924.7	44904.3	45280	32509.3	33142.3	25582.7	38414	11263.8	54938.6	40897.9	32379.7	-2.28613	-1.86034	-1.5234	0.425793	0.762731	0.336938	0.000410036	0.0025689	0.00601744	0.0678129	0.0131579	0.203512
evm.model.supercontig_2.184	Semialdehyde dehydrogenase NAD-binding	AT1G14810	9	2203.2	45.36	41329.4	Down	Unchanged	Down	Unchanged	Unchanged	Unchanged	13067.7	11593.3	13966.7	29172.7	26817.3	35217.7	43006.7	19351.7	24465	22083.3	21879.7	24313.3	12875.9	30402.6	28941.1	22758.8	-1.23952	-1.16845	-0.821751	0.0710723	0.41777	0.346697	0.00250807	0.0900765	0.000690093	0.857046	0.0433698	0.440586
evm.model.supercontig_2.194	putative nucleoporin, nucleoporin, nucleoporin, subdomain 1	NUP155	3	438.965	3.6	156879	Unchanged	Down	Down	Down	Unchanged	Unchanged	5748	4255	4999	5180	7073	6701.5	10624.7	10633.3	9304	8251	9459.5	8745.33	5000.67	6318.17	10187.3	8818.61	-0.337386	-1.02658	-0.818431	-0.689199	-0.481045	0.208153	0.142034	0.00109685	0.00235083	0.00603584	0.0209615	0.0722376
evm.model.supercontig_2.211	probable peroxygenase 4 isoform X2	CLO4	5	1807.09	43.35	22654.5	Up	Up	Unchanged	Unchanged	Down	Down	20028.3	27951	29281	15863.7	11341	11503.7	8820	15545.7	14524.3	18166	22552.7	21457	25753.4	12902.8	12963.3	20725.2	0.997084	0.990329	0.313378	-0.00675504	-0.683706	-0.676951	0.0166902	0.0230415	0.188409	0.982287	0.0168857	0.0348968
evm.model.supercontig_2.232	phosphoglucomutase, cytoplasmic	PGM3	35	10454.5	78.39	63679.1	Unchanged	Down	Down	Unchanged	Unchanged	Unchanged	66884	67337.3	73928.3	85477.7	78628.7	94765	110565	135691	135504	137741	129238	119722	69383.2	86290.4	127253	128901	-0.314614	-0.875045	-0.8936	-0.560431	-0.578986	-0.018555	0.0313439	0.0025955	0.000469032	0.0128226	0.00367553	0.875108
evm.model.supercontig_2.269	60S ribosomal protein L10	SAC52	7	2157.46	30.45	25304.3	Down	Down	Down	Down	Down	Unchanged	9197	9925.5	9684	16139.7	15745.3	20066	36816.3	26423.7	36287.3	32332.3	48073.3	36971.7	9602.17	17317	33175.8	39125.8	-0.850757	-1.7887	-2.02669	-0.937941	-1.17593	-0.237989	0.00523343	0.00223791	0.00321534	0.0122074	0.0110001	0.360306
evm.model.supercontig_2.273	26S proteasome regulatory subunit 6B homolog	RPT3	17	3304.42	59.95	48966.8	Down	Down	Down	Unchanged	Up	Unchanged	15927	14473	17149.3	51637.3	52985	51552.3	48831	38332	39799.3	36075	23173	35258.7	15849.8	52058.2	42320.8	31502.2	-1.71566	-1.4169	-0.990991	0.29876	0.724672	0.425913	2.30179e-06	0.00142322	0.0210274	0.0425068	0.00805685	0.111175
evm.model.supercontig_2.283	eukaryotic translation initiation factor 2 subunit beta-like	EIF2B	5	2727.41	30.22	30384.4	Down	Down	Down	Unchanged	Unchanged	Unchanged	10968.8	12298	12410	21716	19315.7	22648.4	19320.1	19618.1	22400.4	23651.5	20167.4	18611.6	11892.3	21226.7	20446.2	20810.2	-0.835856	-0.781809	-0.807265	0.0540469	0.0285904	-0.0254564	0.00104002	0.00139755	0.00463445	0.605802	0.827455	0.848281
evm.model.supercontig_2.290	trans-cinnamate 4-monooxygenase	C4H	13	1240.79	43.37	58395.8	Unique T7	Unique T14	Unique T21	Down	Down	Unchanged				5407.67	3926	3740	35744.7	32488.3	32064	43014.3	52550.3	44697.3	0	4357.89	33432.3	46754	-	-	-	-2.93954	-3.42339	-0.483846	-	-	-	2.20283e-05	0.000142807	0.0135275
evm.model.supercontig_2.291	probable glutathione S-transferase parA	GSTU25	3	2836.54	15.53	25293.2	Unique T7	Unique T14	Unique T21	Unchanged	Unchanged	Unchanged				24679	23279.5	17274.5	27623	28573.3	23872.3	26012	28555.5	24860.7	0	21744.3	26689.6	26476.1	-	-	-	-0.295636	-0.284049	0.0115871	-	-	-	0.139479	0.133622	0.91145
evm.model.supercontig_2.300	40S ribosomal protein S26-3-like	AT3G56340	2	2160.48	16.33	17038.7	Unique T7	Unique T14	Unique T21	Unchanged	Down	Unchanged				15584.3	16010	18609.9	29990.3	16165.9	19528.9	22368.7	32313.1	23530.3	0	16734.7	21895	26070.7	-	-	-	-0.387761	-0.639586	-0.251825	-	-	-	0.29326	0.0465055	0.468042
evm.model.supercontig_2.301	superoxide dismutase [Mn], mitochondrial-like	MSD1	8	9494.06	61.3	25715.2	Down	Down	Down	Unchanged	Down	Unchanged	17555.7	16730.3	20621.3	54456.7	44564.7	57677.3	116694	64191.3	72648.3	89249.3	83584.3	70124	18302.4	52232.9	84511.2	80985.9	-1.51292	-2.20711	-2.14563	-0.694184	-0.632712	0.0614724	0.00118424	0.0153831	0.000414111	0.126189	0.014126	0.847918
evm.model.supercontig_2.304	nardilysin-like	AT1G06900	3	601.167	13.65	39442	Unique T7	Unique T14	Unique T21	Unchanged	Unchanged	Up				4777.5	7063.5	6751	8887.5	10032	6827	5409.33	5360	5505	0	6197.33	8582.17	5424.78	-	-	-	-0.469694	0.192084	0.661778	-	-	-	0.113272	0.341844	0.0282093
evm.model.supercontig_2.330	peroxidase 4-like	AT5G58390	2	1042.31	11.89	36319.7	-	Unique T14	Unique T21	Unique T14	Unique T21	Unchanged							6233.5	7604	6119.5	11560.5	16416.5	26259	0	0	6652.33	18078.7	#DIV/0!	-	-	-	-	-1.44236	-	-	-	-	-	0.0583831
evm.model.supercontig_2.354	sorting nexin 2A	SNX2a	2	685.27	6.63	63850.6	Unique T7	Unique T14	Unique T21	Unchanged	Unchanged	Unchanged				13236.5	12303	9560.5	8530	9910	12319.5	13678.5	9486	12761.5	0	11700	10253.2	11975.3	-	-	-	0.190439	-0.0335573	-0.223996	-	-	-	0.407019	0.878062	0.365002
evm.model.supercontig_2.361	Crystal structure of a papaya latex serine protease inhibitor (PPI) at 2.6A resolution	AT1G73325	13	50910.9	70.05	23822.5	Unchanged	Unchanged	Up	Unchanged	Unchanged	Up	643498	645584	642945	502508	425121	461664	580236	517376	428279	337627	289327	331236	644009	463098	508630	319397	0.475765	0.340464	1.01173	-0.135301	0.535966	0.671267	0.00126941	0.0372768	2.81973e-05	0.409066	0.00599678	0.0153534
evm.model.supercontig_2.384	gamma-interferon-responsive lysosomal thiol protein-like	AT1G07080	3	6140.62	23.5	27417.1	Unchanged	Unchanged	Up	Unchanged	Up	Unchanged	75392.3	69375.3	95601.3	63949	70221	60219.5	83847	66678.5	47728	51590	19167	13832	80123	64796.5	66084.5	28196.3	0.306301	0.277905	1.50671	-0.028396	1.20041	1.2288	0.143965	0.344365	0.0217207	0.911076	0.0394906	0.0738787
evm.model.supercontig_2.388	ubiquitin-activating enzyme E1 1 isoform X1	UBA1	29	4529.55	47.6	107859	Unchanged	Unchanged	Down	Unchanged	Unchanged	Unchanged	70925.3	68799.9	73392.4	81832.1	71500.4	94067.8	75726	86621.8	101564	108755	121461	114205	71039.2	82466.7	87970.7	114807	-0.215198	-0.308408	-0.692522	-0.0932106	-0.477324	-0.384114	0.161136	0.0900006	0.000363467	0.608963	0.0124641	0.0324053
evm.model.supercontig_2.389	ubiquitin-activating enzyme E1 1-like isoform X2	UBA1	34	5306.42	53.38	123710	Down	Down	Down	Unchanged	Unchanged	Unchanged	14514.7	18001	15349.3	66047.9	79686.3	75722.9	112708	113200	105831	89493.7	74055.8	76341.6	15955	73819	110579	79963.7	-2.20998	-2.793	-2.32534	-0.583018	-0.115353	0.467665	0.000158547	3.40513e-06	0.000202071	0.00143932	0.383841	0.00466667
evm.model.supercontig_2.431	ran-binding protein 1 homolog a-like	RANBP1	8	6211.33	56.5	25076.8	Down	Down	Down	Unchanged	Unchanged	Unchanged	31569.7	25028.5	30820.4	145753	144112	146890	141913	155897	160967	149923	101370	95758.7	29139.6	145585	152926	115684	-2.32081	-2.39178	-1.98913	-0.0709657	0.331678	0.402644	7.88679e-07	3.39379e-05	0.00750709	0.271131	0.157396	0.108967
evm.model.supercontig_2.435	60S ribosomal protein L30-like	AT1G36240	7	15250.4	70.54	12526.6	Down	Down	Down	Up	Up	Unchanged	23535.3	19301.7	21726.3	128239	153407	148110	86791.9	52045.1	63617.4	63445	63231	66720.2	21521.1	143252	67484.8	64465.4	-2.73473	-1.64881	-1.58277	1.08592	1.15196	0.0660379	9.63707e-05	0.0110964	1.34887e-05	0.00404335	0.000525567	0.783531
evm.model.supercontig_2.45	actin-101	ACT7	29	44374.4	81.96	41845.9	Unchanged	Unchanged	Down	Unchanged	Unchanged	Unchanged	187276	203495	164981	327244	247153	251031	935239	563244	360042	331786	332942	405530	185251	275142	619508	356753	-0.570701	-1.74165	-0.945447	-1.17095	-0.374747	0.796199	0.0338833	0.0617884	0.0030725	0.113405	0.0842532	0.197446
evm.model.supercontig_2.51	glycine-rich RNA-binding protein RZ1A	ATRZ-1A	4	1824.62	16.74	23204.9	Unchanged	Unchanged	Down	Unchanged	Down	Unchanged	8865.5	8444	8598	12136.3	11053.3	11952.3	52185.3	17420	16439.7	19550.7	19303.7	16442.7	8635.83	11714	28681.7	18432.3	-0.439826	-1.73172	-1.09383	-1.2919	-0.654005	0.63789	0.000989533	0.163362	0.000620282	0.222542	0.00308549	0.433991
evm.model.supercontig_2.74	valine--tRNA ligase, mitochondrial 1 isoform X1	TWN2	18	850.253	27.12	125643	Down	Down	Down	Unchanged	Unchanged	Unchanged	43567	32127.7	41967.3	116676	101501	132031	177189	118982	133982	111076	88432.3	68271	39220.7	116736	143384	89259.7	-1.57356	-1.8702	-1.18639	-0.296636	0.387169	0.683805	0.00123358	0.00426376	0.0177222	0.244497	0.144606	0.0645948
evm.model.supercontig_2.75	glutamate decarboxylase	GAD4	13	10986.7	36.8	56797	Down	Down	Down	Unchanged	Unchanged	Unchanged	2460.26	2866.58	3820.63	25314.2	35768.3	35802.5	101939	53860.6	48829	42752.7	46398.9	36748.9	3049.16	32295	68209.6	41966.8	-3.40483	-4.48349	-3.78277	-1.07866	-0.37794	0.700725	0.00113823	0.0183283	0.00016474	0.106264	0.0971671	0.200913
evm.model.supercontig_20.109	V-type proton ATPase subunit B 2	VAB2	26	15834.7	79.71	54482	Down	Down	Down	Unchanged	Unchanged	Unchanged	60561.7	56040	51442	130017	125739	127769	160885	184140	178256	190908	167738	155336	56014.6	127842	174427	171327	-1.19049	-1.63875	-1.61288	-0.448263	-0.422395	0.0258681	1.59487e-05	9.2103e-05	0.000428316	0.00277538	0.0143464	0.817017
evm.model.supercontig_20.112	transportin-1-like isoform X2	At2g16950	2	888.559	13.33	32185	Down	Down	Down	Unchanged	Unchanged	Unchanged	4561	3537	6156	15038	15121.5	11444.5	20859	21162	17761.5	17149	16664	17725	4751.33	13868	19927.5	17179.3	-1.54536	-2.06836	-1.85427	-0.523001	-0.308914	0.214087	0.00311823	0.000333653	0.000111229	0.0204264	0.0570605	0.0716539
evm.model.supercontig_20.137	L-ascorbate oxidase homolog	sks5	22	16534.4	63.75	52661.6	Down	Down	Down	Down	Down	Down	9066.05	16505.7	10758.9	69443.3	89330.7	79983.7	303401	221511	284291	461935	478002	413141	12110.2	79585.9	269735	451026	-2.71629	-4.47725	-5.21892	-1.76096	-2.50263	-0.74167	0.000397042	0.00048771	2.36971e-05	0.00170095	5.27933e-05	0.00451944
evm.model.supercontig_20.188	lysM domain-containing GPI-anchored protein 2	LYM2	2	734.287	6.63	39765.9	Up	Unchanged	Unchanged	Down	Down	Unchanged	14038	16306	14131	9332.5	6104.5	6397	14487	16143.5	17649.5	17792	19514.5	19127.5	14825	7278	16093.3	18811.3	1.02642	-0.118431	-0.34357	-1.14485	-1.36999	-0.225139	0.00401516	0.341526	0.0117032	0.00305866	0.000565637	0.0610628
evm.model.supercontig_20.195	isocitrate dehydrogenase [NAD] regulatory subunit 1, mitochondrial	IDH1	10	3840.79	42.09	41238.4	Down	Down	Down	Unchanged	Unchanged	Unchanged	24580.7	22223.7	24876.3	57402	59120.3	62183.7	71956	53021.7	66494.3	70045	66757.7	69923.7	23893.6	59568.7	63824	68908.8	-1.31793	-1.41748	-1.52807	-0.0995454	-0.210134	-0.110589	2.58485e-05	0.00216987	5.03771e-06	0.503673	0.00611532	0.424896
evm.model.supercontig_20.203	ubiquitin domain-containing protein DSK2b-like	DSK2	4	875.024	11.86	60046.4	Unchanged	Unchanged	Unchanged	Unchanged	Unchanged	Unchanged	5236	4699	2265	6908.67	7214	5760.33	26584.7	9598.33	7261.67	6910.67	4807.33	4640	4066.67	6627.67	14481.6	5452.67	-0.704654	-1.8323	-0.423115	-1.12764	0.281539	1.40918	0.0652347	0.166004	0.301808	0.267696	0.240951	0.214934
evm.model.supercontig_20.223	3-hydroxyacyl-[acyl-carrier-protein] dehydratase FabZ	AT5G10160	9	3802.64	55.61	24661.7	Unchanged	Unchanged	Unchanged	Unchanged	Unchanged	Unchanged	55459	56311	78946	54514	60817.3	58378	118443	54849	59524.7	70950	81140.3	77191.3	63572	57903.1	77605.4	76427.2	0.134751	-0.287766	-0.265695	-0.422517	-0.400446	0.0220713	0.513034	0.555848	0.193889	0.391879	0.00604358	0.957292
evm.model.supercontig_20.227	bifunctional aspartate aminotransferase and glutamate/aspartate-prephenate aminotransferase	AAT	9	3489.94	52.71	38189.5	Down	Down	Down	Unchanged	Unchanged	Unchanged	9928.33	11649.5	10861.3	31454	28861.7	32888	48845.7	37136	44817	38936.7	30258.7	31440.3	10813.1	31067.9	43599.6	33545.2	-1.52265	-2.01154	-1.63333	-0.488889	-0.110683	0.378206	9.28904e-05	0.000700123	0.00118886	0.0260265	0.449953	0.0833267
evm.model.supercontig_20.27	methylmalonate-semialdehyde dehydrogenase [acylating], mitochondrial	ALDH6B2	4	851.323	13.7	58421.9	Up	Unchanged	Unchanged	Down	Down	Unchanged	8257.33	7021	8605	5884.5	3278	2850	23299	12525.7	12310	19484.3	11723	10689.7	7961.11	4004.17	16044.9	13965.7	0.991468	-1.01107	-0.810843	-2.00254	-1.80231	0.200229	0.020438	0.0917171	0.100011	0.0325484	0.0273672	0.672566
evm.model.supercontig_20.39	heat shock 70 kDa protein, mitochondrial	MTHSC70-2	38	11051	77.35	73370.3	Down	Down	Down	Unchanged	Unchanged	Unchanged	70497.7	71386.3	55444	126506	110846	113484	134409	145155	137908	138900	102248	99345.3	65776	116945	139158	113498	-0.8302	-1.08109	-0.787033	-0.250885	0.0431672	0.294053	0.00194854	0.000267432	0.0255069	0.0184466	0.812638	0.122071
evm.model.supercontig_20.44	dolichyl-diphosphooligosaccharide--protein glycosyltransferase subunit 2-like	HAP6	6	974.494	25.56	58403	Down	Down	Down	Down	Unchanged	Unchanged	11882.3	16160.3	17136.7	49887	50694.7	38042.7	88696.3	75369	69988.3	70148.7	60082.7	57804.3	15059.8	46208.1	78017.9	62678.6	-1.61745	-2.3731	-2.05727	-0.755659	-0.439826	0.315833	0.00209477	0.000406015	0.000320532	0.00996674	0.0418392	0.0848811
evm.model.supercontig_20.69	proline iminopeptidase-like isoform X1	PIP	2	388.722	9.95	44632.4	-	-	-	Unchanged	Unchanged	Unchanged	6193	3424		8181	11306	10043	8025	13388.5	11613.5	9975	7967	9139	4808.5	9843.33	11009	9027	-1.03356	-1.19502	-0.90866	-0.161465	0.1249	0.286365	0.048413	0.0728064	0.0455953	0.556711	0.491193	0.303865
evm.model.supercontig_20.71	LL-diaminopimelate aminotransferase, chloroplastic	DAP	14	3211.45	51.73	51172.8	Down	Down	Down	Unchanged	Unchanged	Unchanged	11031.7	9238	11587.7	35911.3	35443.7	42533	39685	36497	43194.7	35874.3	31599	34060	10619.1	37962.7	39792.2	33844.4	-1.83792	-1.90582	-1.67226	-0.0679051	0.165662	0.233567	0.000336564	0.000144349	8.34872e-05	0.574524	0.188773	0.0607199
evm.model.supercontig_20.79	pathogenesis-related protein 1-like	AT4G33720	4	2927.92	47.85	17701.9	Down	Down	Down	Unchanged	Down	Down	10975	17638	17096	19743	25605	23721	23447.5	24618	27716	49057.3	68605.7	52736.3	15236.3	23023	25260.5	56799.8	-0.59556	-0.729367	-1.89837	-0.133807	-1.30281	-1.169	0.0471567	0.0157279	0.00284411	0.356059	0.00564873	0.00677304
evm.model.supercontig_20.89	SKP1-like protein 1B	ASK2	6	4992.39	61.49	19473.1	Down	Down	Down	Unchanged	Unchanged	Unchanged	18243	13006	16754	32576.8	31023.3	36567.5	37870.6	43120.5	39949.8	34917.7	28153.4	25635.5	16001	33389.2	40313.6	29568.9	-1.06122	-1.3331	-0.885917	-0.271885	0.175303	0.447188	0.00156162	0.000368619	0.0129756	0.036955	0.301887	0.0273793
evm.model.supercontig_200.20	scopoletin glucosyltransferase-like	UGT73B3	17	12614.6	52.93	55979.9	Down	Down	Down	Unchanged	Unchanged	Unchanged	3562	11265.7	10503.3	155538	116660	110606	199822	196443	172020	160024	144910	143035	8443.67	127601	189428	149323	-3.91763	-4.48764	-4.14442	-0.570008	-0.226793	0.343215	0.00113018	3.76308e-05	1.83681e-05	0.0203132	0.222913	0.0175114
evm.model.supercontig_200.24	polyadenylate-binding protein 8-like	PAB2	8	1402.09	32.76	70637.3	Unchanged	Unchanged	Unchanged	Unchanged	Up	Unchanged	12633.4	13836.9	15341.6	17943.9	16941.8	19005.2	18876.2	12139	12971.6	11221.3	9468.45	10822.1	13937.3	17963.6	14662.3	10504	-0.366131	-0.0731587	0.408016	0.292972	0.774146	0.481174	0.0149629	0.7645	0.0221803	0.208299	0.000728032	0.129895
evm.model.supercontig_200.28	caffeoyl-CoA O-methyltransferase 2	CCoAOMT1	13	5134.41	67.48	32092.8	-	-	-	Down	Down	Unchanged	2086			34814.3	28507	24996	80142	74436	67094.3	65947.3	61509.3	58011	2086	29439.1	73890.8	61822.6	-3.81892	-5.14658	-4.88932	-1.32766	-1.0704	0.257261	-	-	-	0.000722981	0.000917515	0.0524157
evm.model.supercontig_203.3	glucan endo-1,3-beta-glucosidase, basic isoform-like	BG1	13	23504.5	67.33	34059.9	-	-	-	Down	Down	Down		3440		10098.7	9540.33	9256	81609.9	113153	113154	229325	279382	215131	3440	9631.67	102639	241279	-1.48538	-4.89903	-6.13215	-3.41365	-4.64678	-1.23312	-	-	-	0.000902792	0.000286913	0.00331939
evm.model.supercontig_2044.1	phosphoglycerate kinase, chloroplastic	AT1G56190	18	7428.2	62.63	51192.1	Down	Down	Down	Unchanged	Unchanged	Unchanged	12846.3	14319.3	14240.1	29070.8	28920	25734.3	23183.2	36488.8	36876.7	33023.6	30651	27978.6	13801.9	27908.4	32182.9	30551.1	-1.01583	-1.22142	-1.14635	-0.205596	-0.130526	0.0750703	0.000288449	0.0153403	0.000399271	0.408219	0.219822	0.747542
evm.model.supercontig_2085.2	Nop domain-containing protein	NOP56	15	2809.2	50.37	45520.2	Unchanged	Unchanged	Up	Unchanged	Up	Unchanged	75075	104931	121867	72274.7	62568	65100.3	92361.7	52222.3	37080.7	28427	28875	27901.3	100624	66647.7	60554.9	28401.1	0.594351	0.732662	1.82496	0.138311	1.23061	1.0923	0.0720015	0.134825	0.00617407	0.734417	0.000196299	0.123064
evm.model.supercontig_209.19	seed biotin-containing protein SBP65 isoform X2	AT2G42560	33	8340.88	64.54	61567.7	Unchanged	Unchanged	Up	Unchanged	Up	Up	164776	140650	154701	205472	152157	194665	119194	131812	125660	105469	80115	50996.3	153376	184098	125555	78860.1	-0.263404	0.288748	0.959702	0.552152	1.22311	0.670954	0.157846	0.0242921	0.012382	0.0246535	0.00966969	0.0445312
evm.model.supercontig_209.28	40S ribosomal protein S6	EMB3010	2	1385.2	22.61	23342.3	Unique T7	Unique T14	Unique T21	Unchanged	Unchanged	Unchanged				10913.6	9829.7	15260.6	26421.1	13016.9	14252.3	15406.7	17444	14972.5	0	12001.3	17896.8	15941.1	-	-	-	-0.576507	-0.409555	0.166952	-	-	-	0.268134	0.0971446	0.675907
evm.model.supercontig_209.33	ketol-acid reductoisomerase, chloroplastic	AT3G58610	13	5303.39	37.04	50204.1	Down	Down	Down	Unchanged	Unchanged	Unchanged	19408.7	27912.7	34581	102440	126633	113268	176680	135017	136126	121284	97638.3	104081	27300.8	114114	149274	107668	-2.06346	-2.45095	-1.97957	-0.387492	0.0838864	0.471378	0.000463435	0.00106262	0.00064017	0.0843424	0.55194	0.0541648
evm.model.supercontig_209.40	protein EXORDIUM-like 2	EXL2	7	4542.23	36.91	32471.1	Unchanged	Up	Up	Up	Up	Unchanged	54677.7	51502	51346.7	69081.7	69394.3	80708.3	25501	20772.3	24853	27580	30390.3	37114.3	52508.8	73061.4	23708.8	31694.9	-0.476552	1.14714	0.728308	1.62369	1.20486	-0.418829	0.00665298	9.63468e-05	0.0023514	0.00027334	0.000962686	0.0666525
evm.model.supercontig_21.119	3-oxo-Delta(4,5)-steroid 5-beta-reductase	VEP1	4	1068.42	18.51	44765.8	Unchanged	Down	Down	Down	Down	Unchanged	8534	10967	8736.67	8847.67	6483.33	6183	14089.7	25501.7	20402.7	17789	22517	20461.7	9412.56	7171.33	19998	20255.9	0.392345	-1.0872	-1.10568	-1.47954	-1.49803	-0.0184857	0.122597	0.0354818	0.00233332	0.0196822	0.00123892	0.945928
evm.model.supercontig_21.138	MFP1 attachment factor 1-like	WPP2	4	6713.05	36.77	16556.3	Down	Unchanged	Down	Unchanged	Unchanged	Unchanged	13297	15596.5	13683	33455.3	31530	36358.5	96253	42434.7	40306.7	32644.7	23488	22943	14192.2	33781.3	59664.8	26358.6	-1.25113	-2.07178	-0.893176	-0.820656	0.357953	1.17861	0.000239197	0.0680381	0.0195874	0.231371	0.0975225	0.14739
evm.model.supercontig_21.148	D-3-phosphoglycerate dehydrogenase 3, chloroplastic-like	EDA9	3	1250.89	7.69	64639.5	-	-	Unique T21	-	Unique T21	Unique T21										1728.57	1429.02	1893.56	0	0	0	1683.72	#DIV/0!	#DIV/0!	-	#DIV/0!	-	-	-	-	-	-	-	-
evm.model.supercontig_21.158	cysteine proteinase RD21A	RD21B	7	2511.54	24.65	39417.1	Down	Down	Down	Down	Down	Unchanged	13257	13736.3	13313.7	29312.7	30320.3	19245	69819.3	95172.7	74968	85047.7	73343	62385	13435.7	26292.7	79986.7	73591.9	-0.968593	-2.57369	-2.45348	-1.6051	-1.48489	0.120213	0.0221032	0.00100464	0.00077834	0.0032219	0.00313368	0.562249
evm.model.supercontig_21.171	polyadenylate-binding protein 2-like	PAB2	6	952.732	17.77	71258	Unique T7	Unique T14	Unique T21	Unchanged	Unchanged	Unchanged				12218.5	11405.9	13248.4	7608.58	8633.97	8726.37	8731.67	7153.36	9068.7	0	12290.9	8322.97	8317.91	-	-	-	0.562423	0.563301	0.000878306	-	-	-	0.00348759	0.00751891	0.994498
evm.model.supercontig_21.21	argininosuccinate lyase, chloroplastic	AT5G10920	7	700.511	22.98	54462.3	Down	Down	Down	Unchanged	Unchanged	Unchanged	5887	5024	6293	10653.7	11165.7	11898	12504	15186.3	14149.7	14006.7	14516.7	14921	5734.67	11239.1	13946.7	14481.4	-0.970746	-1.28214	-1.33642	-0.311392	-0.365678	-0.0542852	0.000450643	0.000689933	4.43804e-05	0.0346163	0.00192782	0.551963
evm.model.supercontig_21.227	22.0 kDa class IV heat shock protein	ATHSP22.0	5	6261.82	37	22684.2	Up	Up	Up	Unchanged	Up	Unchanged	117839	95022	105755	40778.3	27747.3	30641.7	28583	9947.5	14394	14496	13797	20602	106205	33055.8	17641.5	16298.3	1.68388	2.58981	2.70406	0.905929	1.02018	0.114249	0.00067973	0.000515447	0.000204328	0.0882289	0.0204523	0.834392
evm.model.supercontig_21.235	60S ribosomal protein L7-2	AT2G01250	15	11740.9	71.9	28473.4	Down	Unchanged	Down	Unchanged	Up	Unchanged	45627.1	33413.1	42098.2	121797	152470	142221	222293	83624	93543.7	81603.7	92198	94529.7	40379.4	138829	133154	89443.8	-1.78162	-1.7214	-1.14736	0.0602216	0.634261	0.574039	0.000534547	0.107177	0.000804459	0.906872	0.00742821	0.384844
evm.model.supercontig_21.44	stress response protein NST1 isoform X2	AT2G38465	3	1509.07	34.62	11300.6	Up	Up	Unique T0	Unchanged	Unique T7	Unique T14	24134.3	21650.3	22057.3	7091	3669	5488	3047	3577	2049				22614	5416	2891	0	2.06192	2.96758	#DIV/0!	0.905659	#DIV/0!	#DIV/0!	0.000162993	2.45568e-05	-	0.0805485	-	-
evm.model.supercontig_21.47	12-oxophytodienoate reductase 2	OPR2	2	380.515	11.23	42291.9	Unique T7	Unique T14	Unique T21	Unchanged	Unchanged	Unchanged				15817.5	9538.5	11702	7717	13656	13832	10011	7180.5	7927.5	0	12352.7	11735	8373	-	-	-	0.0740047	0.561006	0.487001	-	-	-	0.831844	0.121087	0.198021
evm.model.supercontig_21.62	11-beta-hydroxysteroid dehydrogenase-like 5	HSD5	15	11364	66.49	41526.6	Up	Up	Up	Unchanged	Unchanged	Unchanged	197692	191861	182529	47125.3	32850.7	32866.3	59080.3	44734.7	54579.7	53905.7	49062.3	47297.3	190694	37614.1	52798.2	50088.4	2.34191	1.8527	1.92871	-0.489215	-0.413204	0.0760115	1.91509e-05	2.29625e-05	8.3416e-06	0.0756418	0.0725749	0.593161
evm.model.supercontig_21.81	far upstream element-binding protein 2 isoform X4	AT4G10070	6	867.543	18.74	81613.4	-	-	-	Unchanged	Up	Unchanged	4754.5	5335		19773.3	19783.3	23936.3	19552.7	31057.7	19208.3	16970.3	13157.3	10483.7	5044.75	21164.3	23272.9	13537.1	-2.06878	-2.2058	-1.42407	-0.137015	0.644715	0.78173	0.00294931	0.0361731	0.0400187	0.63679	0.0309896	0.0875285
evm.model.supercontig_21.85	bifunctional aspartokinase/homoserine dehydrogenase 2, chloroplastic	AKHSDH2	6	828.046	16.84	97706.3	Unique T7	Unique T14	Unique T21	Down	Unchanged	Up				7033	9933.67	8378	16169.3	16607.3	13988	12696	8568.67	7770.5	0	8448.22	15588.2	9678.39	-	-	-	-0.883737	-0.196119	0.687618	-	-	-	0.00359784	0.518867	0.0267758
evm.model.supercontig_21.97	endoglucanase 9-like	CEL3	14	3069.32	48.68	54911.8	Unique T7	Unique T14	Unique T21	Down	Down	Down				15690.7	23590.3	21909	42337	29515.3	46894	56830.7	70820	66767.7	0	20396.7	39582.1	64806.1	-	-	-	-0.956515	-1.6678	-0.711281	-	-	-	0.028622	0.00075896	0.0192983
evm.model.supercontig_211.35	acetyl-CoA acetyltransferase, cytosolic 1	ACAT2	7	3597.26	49.38	25179.2	Down	Down	Down	Down	Down	Unchanged	6612	5596.67	6975	28838	32341.3	31595	79846.3	49191	49730	56629.7	51945.7	53254.3	6394.56	30924.8	59589.1	53943.2	-2.27385	-3.22013	-3.07653	-0.946285	-0.802678	0.143607	2.78263e-05	0.00631033	5.22847e-06	0.0481119	0.000195374	0.61025
evm.model.supercontig_213.13	annexin D2-like	ANNAT2	18	8526.14	76.58	36301.2	Down	Down	Down	Down	Down	Unchanged	12722.3	13581.7	12645.3	47163.3	61722.3	65394.3	94817	83515	96447.3	116207	109247	116783	12983.1	58093.3	91593.1	114079	-2.16174	-2.8186	-3.13533	-0.656866	-0.973589	-0.316722	0.00126776	4.2662e-05	2.02943e-06	0.0082831	0.000768325	0.00896489
evm.model.supercontig_214.14	puromycin-sensitive aminopeptidase	AT1G63770	28	1958.76	54.14	95474.6	Unchanged	Unchanged	Unchanged	Unchanged	Unchanged	Unchanged	9368	64201.3	10238.7	82260	68869.3	73739.7	58578.3	67571.3	81114	45350.7	76633	74683.7	27936	74956.3	69087.9	65555.8	-1.42392	-1.30631	-1.2306	0.117618	0.193327	0.0757099	0.064353	0.0997207	0.144281	0.484688	0.435086	0.784059
evm.model.supercontig_216.11	protein disulfide isomerase-like 1-4	PDIL1-4	29	4841.72	74.22	64644.3	Unchanged	Unchanged	Unchanged	Unchanged	Unchanged	Unchanged	82154.7	74047.7	96194.3	90304.3	64953	68252.7	99677.3	97272.7	72844.3	86296.3	71833.3	61477	84132.2	74503.3	89931.4	73202.2	0.175353	-0.0961672	0.200771	-0.271521	0.0254175	0.296938	0.400941	0.617845	0.321858	0.257587	0.909331	0.209317
evm.model.supercontig_216.20	Late embryogenesis abundant (LEA) protein-related	AT5G60520	10	3809.08	42.86	42309.7	Unique T7	Unique T14	Unique T21	Down	Down	Down				14609.3	22531.3	19620.3	83517	64257.3	91323.7	138223	179582	118128	0	18920.3	79699.3	145311	-	-	-	-2.07463	-2.94114	-0.866507	-	-	-	0.00190938	0.00227617	0.0295429
evm.model.supercontig_216.4	60S ribosomal protein L12	AT5G60670	11	11099.4	60.84	17986.8	Unique T7	Unique T14	Unique T21	Up	Unchanged	Unchanged				79369.3	90517.3	90509.5	53652.6	49076.1	58538.9	59257.6	49961.2	72214	0	86798.7	53755.8	60477.6	-	-	-	0.691252	0.521273	-0.169979	-	-	-	0.00200788	0.024119	0.391756
evm.model.supercontig_218.3	elongation factor G-1, mitochondrial	AT2G45030	3	712.207	11.48	54034.7	Unique T7	Unique T14	Unique T21	Unchanged	Unchanged	Unchanged				10605	10539	11716.5	13424.5	12762	11515	11181.7	10792	7795	0	10953.5	12567.2	9922.89	-	-	-	-0.198267	0.14256	0.340827	-	-	-	0.075892	0.415605	0.0936981
evm.model.supercontig_22.26	protein mago nashi homolog	MAGO	3	1478.58	30.46	17824.2	Down	Down	Down	Unchanged	Unchanged	Unchanged	6396	7545	10870	14145	14306	12368	28218.3	17085	20214.5	20587	22096	18066	8270.33	13606.3	21839.3	20249.7	-0.718261	-1.40091	-1.29188	-0.682647	-0.57362	0.109027	0.0225613	0.0191977	0.00255894	0.0711247	0.00750567	0.674731
evm.model.supercontig_22.47	nucleoside diphosphate kinase 1	NDPK1	10	19510.2	69.59	16251.6	Down	Down	Down	Unchanged	Unchanged	Unchanged	99531.7	84449	97107	210224	224418	248018	215178	183252	182373	164073	165363	153150	93695.9	227553	193601	160862	-1.28015	-1.04703	-0.779764	0.233118	0.500383	0.267265	0.000364428	0.0010532	0.000379923	0.092547	0.00465716	0.0461458
evm.model.supercontig_22.60	RGG repeats nuclear RNA binding protein A-like	AT4G16830	10	3093.39	54.64	39693.6	Down	Unchanged	Down	Unchanged	Unchanged	Unchanged	16288	10746.3	17579	40336	38308.7	44862.7	149452	57669	53545.7	54813	44107.3	39204.3	14871.1	41169.1	86888.8	46041.6	-1.46905	-2.54666	-1.63042	-1.07761	-0.161374	0.916233	0.000770791	0.0833558	0.00353119	0.21866	0.384916	0.266282
evm.model.supercontig_22.63	GTP-binding protein YPTM2	RA-5	11	16558.8	61.08	22793.6	Down	Down	Down	Unchanged	Unchanged	Unchanged	6737.74	4707.81	6851.71	21857.1	24786.3	24722.9	28054.9	41237.7	31591.6	29943.1	34205.1	37155.4	6099.09	23788.8	33628	33767.9	-1.96361	-2.463	-2.46899	-0.499385	-0.505372	-0.00598695	0.000119598	0.00233696	0.000232612	0.0723093	0.0123671	0.976495
evm.model.supercontig_221.17	Phytochrome-associated serine/threonine-protein phosphatase 1	FYPP3	5	1605.57	32.74	26025.3	Down	Down	Down	Unchanged	Unchanged	Unchanged	3085.67	3243	3671	11453.3	14455.7	6882	13567.7	18227	16045.3	14326.7	9842	11143.3	3333.22	10930.3	15946.7	11770.7	-1.71335	-2.25827	-1.82021	-0.544917	-0.106859	0.438059	0.0263081	0.000745862	0.00328244	0.123836	0.760391	0.092112
evm.model.supercontig_223.10	uridine 5'-monophosphate synthase	AT3G54470	7	2939.66	49.23	36403.1	Down	Down	Down	Unchanged	Unchanged	Unchanged	20425	34297.7	22913.7	64197.3	59095	67694	96497.7	62146.7	77286.7	66820	63736.3	80899.3	25878.8	63662.1	78643.7	70485.2	-1.29867	-1.60356	-1.44555	-0.304896	-0.146886	0.15801	0.00157805	0.0081752	0.00278238	0.217589	0.307761	0.508699
evm.model.supercontig_223.9	uridine 5'-monophosphate synthase	AT3G54470	2	1242.58	15.42	22472.4	Unchanged	Down	Down	Unchanged	Unchanged	Unchanged	18793	17041	20994	30810	33158	62541	31896	45828.5	49809.5	43724.5	46498.5	54473.5	18942.7	42169.7	42511.3	48232.2	-1.15457	-1.16621	-1.34836	-0.0116419	-0.19379	-0.182148	0.086567	0.0131918	0.0010193	0.977843	0.601422	0.416178
evm.model.supercontig_2231.1	monodehydroascorbate reductase 5, mitochondrial	MDAR6	21	4503.11	74.49	48406	Down	Down	Down	Unchanged	Unchanged	Unchanged	25547	24215	27066.7	48202.7	47811.3	56428	91334	57622	63162.7	70117.7	72058.3	76585	25609.6	50814	70706.2	72920.3	-0.988544	-1.46515	-1.50964	-0.476611	-0.521095	-0.044484	0.00100043	0.0125721	2.23703e-05	0.139534	0.00288847	0.844916
evm.model.supercontig_228.9	cysteine proteinase inhibitor 6-like	CYSB	12	4965.46	45.15	26795.6	Down	Down	Unchanged	Unchanged	Unchanged	Unchanged	64752.3	42937.3	49347.3	199572	114186	122666	94473.7	94022	95536	85561	52397	57990.3	52345.7	145474	94677.2	65316.1	-1.47462	-0.854947	-0.319369	0.619676	1.15525	0.535578	0.0289552	0.00285136	0.344941	0.134816	0.0507815	0.0458534
evm.model.supercontig_23.10	plasma membrane ATPase 4	HA1	13	1647.42	39.9	64451.2	Down	Down	Down	Down	Down	Unchanged	6323.72	7384.71	5262.49	10427.3	8588.99	9492.21	23962.7	26218	21090.7	23953.5	27592.8	27495	6323.64	9502.82	23757.1	26347.1	-0.587601	-1.90953	-2.05882	-1.32193	-1.47122	-0.149285	0.0172134	0.000407919	0.000118484	0.000827439	0.000210598	0.245852
evm.model.supercontig_23.137	3-hydroxyisobutyryl-CoA hydrolase-like protein 3, mitochondrial isoform X1	AT4G13360	14	2609.45	61.36	41752.6	Down	Unchanged	Down	Unchanged	Unchanged	Unchanged	16588.3	15007	17766.3	33040	34515.7	37883.7	68812	30306	34106.7	28697.7	26002.7	30561	16453.9	35146.4	44408.2	28420.4	-1.09495	-1.4324	-0.788501	-0.337448	0.30645	0.643898	0.000338952	0.0850736	0.00150019	0.494489	0.0261031	0.264242
evm.model.supercontig_23.22	coatomer subunit beta-1	AT4G31480	2	507.379	4.94	59193.5	Unique T7	Unique T14	Unique T21	Unchanged	Down	Unchanged				9761.74	10711.5	10827	11596.6	23176.7	20163.4	24815.1	25292.2	22475.6	0	10433.4	18312.2	24194.3	-	-	-	-0.811593	-1.21346	-0.401862	-	-	-	0.0866097	0.000123235	0.175357
evm.model.supercontig_23.23	coatomer subunit beta-1-like	AT4G31480	2	1253.66	14.67	16783.1	Unique T7	Unique T14	Unique T21	Unchanged	Unchanged	Unchanged				4835.45	4042.5	7756.29	19439	12051.3	8380.63	11467.9	8199.65	3096.4	0	5544.75	13290.3	7587.98	-	-	-	-1.26118	-0.452593	0.808587	-	-	-	0.0876356	0.489048	0.233142
evm.model.supercontig_23.36	serine/arginine-rich splicing factor RSZ22-like isoform X1	RSZ21	5	1584.23	28.89	20652.6	Down	Down	Down	Unchanged	Unchanged	Unchanged	8442.33	8559	8046.67	21980.3	23968	24114.7	47511.3	27299.7	30221	30564	22580	19069.3	8349.33	23354.3	35010.7	24071.1	-1.48396	-2.06806	-1.52757	-0.584104	-0.0436125	0.540492	2.89027e-05	0.0134129	0.00989622	0.140043	0.846435	0.201543
evm.model.supercontig_230.2	ras-related protein RABH1e	RABH1e	6	4167	34.78	23260.5	Unique T7	Unique T14	Unique T21	Down	Unchanged	Unchanged				10833.4	12720.8	10458.3	20073.4	23700.5	15059.3	18108.6	29829	14405.9	0	11337.5	19611.1	20781.2	-	-	-	-0.790569	-0.87418	-0.0836104	-	-	-	0.0335127	0.11494	0.835485
evm.model.supercontig_231.10	apoptotic chromatin condensation inducer in the nucleus-like	AT4G39680	4	628.405	11.26	83015.6	Down	Down	Down	Unchanged	Unchanged	Up	8338	5996	9555	22620.7	18276	19429.7	26667	26544	23648	20390.7	13287	15715.3	7963	20108.8	25619.7	16464.3	-1.33644	-1.68587	-1.04796	-0.349426	0.288481	0.637908	0.0018861	0.00025173	0.0218443	0.0278361	0.212052	0.0165403
evm.model.supercontig_232.5	damage-control phosphatase At2g17340	AT4G35360	4	836.113	36.78	41483.4	-	-	-	Down	Down	Unchanged	3254		3607	8745.67	9712.33	8599	17813.7	24270	22972.7	26702.3	25403.3	22168	3430.5	9019	21685.4	24757.9	-1.39455	-2.66024	-2.8514	-1.26569	-1.45685	-0.191161	0.00127653	0.00560717	0.00118026	0.00319661	0.000349369	0.267744
evm.model.supercontig_233.12	(DL)-glycerol-3-phosphatase 2	GS1	2	1410.5	12.03	26910	-	Unique T14	-	-	-	-				18452		19035	38069.5	18153	22071	14585	13741		0	18743.5	26097.8	14163	-	-	-	-0.47754	0.404263	0.881803	-	-	-	0.418857	0.0123069	0.226693
evm.model.supercontig_233.22	probable xyloglucan endotransglucosylase/hydrolase protein 23	XTH25	7	2010.32	32.43	33678.8	-	Up	Up	-	-	Down	26924.3	27947	25031.7	5255.67	2321		2200	6338	6433	7979	10171	11020	26634.3	3788.33	4990.33	9723.33	2.81365	2.41608	1.45376	-0.397573	-1.35989	-0.962315	0.000681285	0.000188618	0.000170068	0.608363	0.0341254	0.0466395
evm.model.supercontig_233.8	NADPH--cytochrome P450 reductase	ATR2	3	555.219	8.62	79363.6	Unique T7	Unique T14	Unique T21	Unchanged	Unchanged	Unchanged				16287	14885	16457.5	24526	23023	17661.5	15985.5	14573	14464.5	0	15876.5	21736.8	15007.7	-	-	-	-0.453249	0.0811932	0.534442	-	-	-	0.05213	0.281598	0.0347068
evm.model.supercontig_234.11	DNA damage-repair/toleration protein DRT100-like	-	8	3557.67	56.89	24647.4	Unique T7	Unique T14	Unique T21	Down	Down	Down				10626.3	12497	13750.3	22783	24980.7	37040.7	47876.3	50909.3	44510.3	0	12291.2	28268.1	47765.3	-	-	-	-1.20155	-1.95834	-0.756788	-	-	-	0.0241945	6.65863e-05	0.0153436
evm.model.supercontig_235.5	zinc finger CCCH domain-containing protein 14-like	AT3G12130	3	727.72	12.96	29139.8	Unique T7	Unique T14	Unique T21	Unchanged	Unchanged	Unchanged				15095.7	13079.3	16454.3	16687	9936.5	9957.33	9815.67	10158.3	11385.7	0	14876.4	12193.6	10453.2	-	-	-	0.286904	0.509082	0.222178	-	-	-	0.33524	0.0153801	0.490774
evm.model.supercontig_238.6	isoflavone reductase homolog	PRR1	4	1797.32	17.63	35190.6	-	Unique T14	Unique T21	-	-	Unchanged					2815		26112.3	27145	30849.7	38985.7	32687	36807.7	0	2815	28035.7	36160.1	-	-	-	-3.31606	-3.68319	-0.367136	-	-	-	-	-	0.0255658
evm.model.supercontig_239.6	acetylornithine deacetylase	AT4G17830	6	569.606	30.32	48187.8	Unchanged	Down	Unchanged	Unchanged	Unchanged	Unchanged	15915	11242	12106.5	17415.7	15654.3	16162.7	26738	20923	26120	22908.7	16761.7	18281.3	13087.8	16410.9	24593.7	19317.2	-0.326427	-0.910061	-0.561661	-0.583633	-0.235234	0.348399	0.0952819	0.00790845	0.0562932	0.0129611	0.204885	0.113388
evm.model.supercontig_2443.2	phenylalanine ammonia-lyase	PAL1	15	3094.36	49.55	61535.4	Unique T7	Unique T14	Unique T21	Down	Down	Unchanged				6725.18	5979.44	6861.32	77378.6	40982.6	43267.9	59846.8	50372.3	50062.7	0	6521.98	53876.4	53427.2	-	-	-	-3.04627	-3.03419	0.0120772	-	-	-	0.0158335	0.000129596	0.972397
evm.model.supercontig_245.17	ATP synthase subunit O, mitochondrial	ATP5	8	6484.55	58.29	20700	Unchanged	Unchanged	Unchanged	Up	Unchanged	Unchanged	7591.33	158677	166012	137239	89901.3	125458	77938	60258.7	75749.3	74124	78008.3	90008.3	110760	117533	71315.3	80713.6	-0.0856247	0.635156	0.456557	0.72078	0.542182	-0.178599	0.905464	0.489785	0.59332	0.038964	0.0702183	0.269387
evm.model.supercontig_246.12	plastidic ATP/ADP-transporter	NTT1	3	373.483	8.45	68908.2	Down	Down	Down	Unchanged	Unchanged	Unchanged	9274	9273	9471	21667.7	16236.3	15358.7	18682.7	26848	20874	21562.7	20110	17729	9339.33	17754.2	22134.9	19800.6	-0.926771	-1.24493	-1.08415	-0.31816	-0.157379	0.160781	0.0130274	0.00633072	0.000729955	0.235197	0.417846	0.433481
evm.model.supercontig_246.2	pyruvate dehydrogenase E1 component subunit beta-3, chloroplastic	AT2G34590	3	465.155	15.28	40128	Unchanged	Unchanged	Unchanged	Unchanged	Unchanged	Unchanged	22782	9378	20575	33898	22121	18375	24329	16552	20577	19008	14717	8255	17578.3	24798	20486	13993.3	-0.496425	-0.22084	0.329059	0.275585	0.825484	0.549899	0.312481	0.571045	0.52806	0.452614	0.12714	0.166842
evm.model.supercontig_247.4	mitochondrial import receptor subunit TOM40-1-like	TOM40	11	3068.91	72.49	34450.2	Down	Down	Down	Unchanged	Unchanged	Unchanged	8802.33	6287.5	9725.33	67766.3	85877	78221.7	63361	67488.7	70203.3	68989.7	65751.3	71083	8271.72	77288.3	67017.7	68608	-3.22399	-3.01828	-3.05212	0.205709	0.171874	-0.0338354	0.000208	1.25344e-05	5.38752e-06	0.14127	0.187931	0.562596
evm.model.supercontig_2471.2	4-coumarate--CoA ligase 1-like	4CL1	5	897.718	21.74	50152.8	Unique T7	Unique T14	Unique T21	Down	Down	Unchanged				3946	2592	3024.5	32357	22416.7	25689	24902.7	16098.7	21112	0	3187.5	26820.9	20704.4	-	-	-	-3.07286	-2.69944	0.373417	-	-	-	0.00132008	0.0024599	0.190071
evm.model.supercontig_248.3	glutamate--tRNA ligase cytoplasmic	AT5G26710	14	1041.7	38.41	84054.5	Down	Down	Down	Unchanged	Unchanged	Unchanged	8762.33	8061.67	11341.7	25369.7	31486	26206	23191.7	27254	23885.3	20600.3	24595.3	26459	9388.56	27687.2	24777	23884.9	-1.56025	-1.40003	-1.34712	0.160219	0.213122	0.0529034	0.0010619	0.000657627	0.00190621	0.272504	0.214438	0.697582
evm.model.supercontig_2485.2	protein SLE1	GEA6	8	12355.4	72.97	12097.1	Up	Up	-	Up	-	-	67765.2	67247.4	58174.3	18411.3	18327.1	17856.1	4026.42	2895.89	2767.88	2283		1959	64395.7	18198.2	3230.06	2121	1.82317	4.31733	4.92415	2.49416	3.10098	0.606817	0.00012097	4.09403e-05	0.000585428	4.27962e-06	8.64759e-06	0.127555
evm.model.supercontig_249.6	adenine phosphoribosyltransferase 1-like	APT1	2	1335.93	11.11	27716.2	-	-	-	Unchanged	Unchanged	Unchanged	5011		3727	16815	47936	51992	77160.5	47458.5	43880	39451.5	52657	48231.5	4369	38914.3	56166.3	46780	-3.15493	-3.68433	-3.42052	-0.529404	-0.26559	0.263814	0.0952858	0.0319723	0.00350609	0.323126	0.540529	0.450608
evm.model.supercontig_25.105	developmentally-regulated G-protein 2	AT1G72660	2	385.945	7.52	44984.7	-	-	-	Unchanged	Unchanged	Unchanged			2415	15323.5	16599	21388	5018	20214	19634	22594.5	18843.5	17029.5	2415	17770.2	14955.3	19489.2	-2.87936	-2.63056	-3.01258	0.248797	-0.133215	-0.382012	-	-	-	0.62367	0.524516	0.435278
evm.model.supercontig_25.134	aldehyde dehydrogenase family 7 member B4	ALDH7B4	14	1841.1	48.13	52961	Unchanged	Down	Down	Down	Down	Unchanged	11889.7	8878.33	7825.33	15273.7	14116.7	13295.3	28264	34498.7	19902	39974.3	27380	27154.3	9531.11	14228.6	27554.9	31502.9	-0.578073	-1.53159	-1.72477	-0.953519	-1.14669	-0.193176	0.025139	0.0149031	0.00757177	0.0354284	0.0155929	0.545558
evm.model.supercontig_25.147	Oligouridylate-binding protein 1B	UBP1B	6	997.809	27.68	45938.5	Down	Unchanged	Down	Unchanged	Up	Unchanged	3956	5934.33	3647.5	28035.7	32191.3	29203.7	49620	23751	18501.3	18221.7	13016.3	15909	4512.61	29810.2	30624.1	15715.7	-2.72377	-2.76263	-1.80017	-0.0388608	0.923604	0.962464	5.99454e-05	0.0536851	0.00255565	0.937145	0.00193965	0.200429
evm.model.supercontig_25.174	40S ribosomal protein SA-like	P40	12	17111.8	56.48	33393.9	Down	Down	Down	Unchanged	Unchanged	Unchanged	27661	35461	40025.3	204110	250257	201543	191467	250630	225224	200307	187618	200297	34382.4	218637	222440	196074	-2.66879	-2.69367	-2.51165	-0.0248823	0.157138	0.18202	0.000343576	0.000426178	8.31932e-06	0.878381	0.240481	0.209506
evm.model.supercontig_25.175	60S ribosomal protein L8-1	EMB2296	5	3296.86	27.69	28386.7	Down	Down	Down	Down	Down	Unchanged	5104.67	9612.33	8215	19349	21636.7	27940	55996	33172	42475.7	45931.3	67126.3	57360.7	7644	22975.2	43881.2	56806.1	-1.58768	-2.5212	-2.89365	-0.933525	-1.30597	-0.372442	0.00609437	0.00584016	0.00142717	0.0423141	0.00701293	0.2253
evm.model.supercontig_25.176	ATP synthase subunit gamma, mitochondrial	ATP3	14	5675.89	56.41	29785.9	Down	Down	Down	Unchanged	Unchanged	Unchanged	6703.33	20989	26888	35238.7	42450	35346	49095.3	61309.3	48068	60838.3	55017.3	51112	18193.4	37678.2	52824.2	55655.9	-1.05031	-1.53778	-1.61312	-0.487469	-0.562803	-0.0753347	0.0391238	0.00921941	0.00481936	0.0360149	0.00827443	0.60874
evm.model.supercontig_25.179	inactive GDSL esterase/lipase-like protein 25	MVP1	7	5460.72	40.95	45365.4	Unchanged	Up	Up	Unchanged	Unchanged	Unchanged	87134.3	103481	102800	70571	80920.3	90663.3	39061.3	76119.7	60181	47416.3	63566.7	59704.3	97805.2	80718.2	58454	56895.8	0.277017	0.74261	0.78159	0.465593	0.504573	0.0389802	0.0961005	0.030422	0.00479838	0.142061	0.0346658	0.901198
evm.model.supercontig_25.180	GDSL esterase/lipase 22-like	ESM1	13	10595.6	44.61	38489.6	Unchanged	Unchanged	Unchanged	Unchanged	Unchanged	Unchanged	314254	367586	383516	259135	247110	257776	241974	326057	265412	302359	362449	271829	355119	254674	277814	312212	0.479651	0.35418	0.185775	-0.125471	-0.293876	-0.168405	0.00917927	0.0770373	0.273975	0.412784	0.099112	0.399984
evm.model.supercontig_25.190	proteasome subunit alpha type-5	PAE2	4	9090.05	57.53	8248.45	Up	Unchanged	Unchanged	Down	Unchanged	Unchanged	4302.7	4706.16	4970.73	2608.45	2866.58	2957.94	5726.23	5210.97	4311.79	5333.91	3228.5	4644.09	4659.86	2810.99	5083	4402.16	0.729209	-0.125392	0.0820748	-0.854601	-0.647135	0.207467	0.00110914	0.406587	0.711766	0.00596887	0.0645402	0.412416
evm.model.supercontig_25.192	alanine aminotransferase 2, mitochondrial	ALAAT2	28	21976.5	71.67	59455.4	Unchanged	Down	Down	Down	Down	Unchanged	96709	86603	103943	146399	105421	108992	335948	268393	263762	285487	241400	227980	95751.7	120271	289368	251622	-0.328918	-1.59554	-1.39389	-1.26662	-1.06497	0.201645	0.155589	0.00125494	0.000995868	0.00320735	0.00379675	0.264145
evm.model.supercontig_25.193	pectinesterase 3-like	ARATH65	3	465.357	7.33	64770.4	Up	Unchanged	Unchanged	Down	Down	Unchanged	30331	33895	29918	17919.5	10987.7	13899.7	20689.7	24883	29617.7	32932.7	38224.3	38091.3	31381.3	14268.9	25063.4	36416.1	1.13703	0.324322	-0.21467	-0.812706	-1.3517	-0.538992	0.00196121	0.0926164	0.0793667	0.0298859	0.00113629	0.0218134
evm.model.supercontig_25.194	pectin methylesterase	PME2	10	1358.65	29.93	62611.3	-	-	-	Down	Down	Unchanged			4571	5124	5964	4835	37199	25291	32248.7	44037	35715	29992	4571	5307.67	31579.6	36581.3	-0.215568	-2.78841	-3.00053	-2.57284	-2.78496	-0.212117	-	-	-	0.0016322	0.00157393	0.402255
evm.model.supercontig_25.205	26S proteasome regulatory subunit 7	RPT1A	18	4507.98	64.08	48225.5	Down	Unchanged	Down	Unchanged	Unchanged	Unchanged	18317.3	13872.3	16860	43817.7	45193.7	50855	98421.7	36506.3	39410.3	38613.7	38536.3	43257	16349.9	46622.1	58112.8	40135.7	-1.51173	-1.82957	-1.2956	-0.317841	0.216129	0.533971	0.000275134	0.107716	0.000307305	0.601378	0.0712922	0.424455
evm.model.supercontig_25.29	mitochondrial-processing peptidase subunit alpha-like	MPPalpha	19	6499.07	58.85	54280.7	Down	Down	Down	Unchanged	Down	Unchanged	9797	33455.7	34164.3	61291	43645.7	59542.7	71157.3	75524.7	85045	89246.3	89259	72563.7	25805.7	54826.4	77242.3	83689.7	-1.08718	-1.5817	-1.69736	-0.49452	-0.610178	-0.115658	0.0412331	0.00462849	0.00403566	0.032133	0.0217277	0.403656
evm.model.supercontig_25.31	GDSL esterase/lipase APG	AT3G16370	2	388.947	6.55	38401.5	Down	Unchanged	Down	Up	Unchanged	Unchanged	8331	8713.5	9047.5	15796.5	17736	20511.5	10539	10551	12116.5	12033.5	14429	18895.5	8697.33	18014.7	11068.8	15119.3	-1.05053	-0.347858	-0.797749	0.702669	0.252777	-0.449891	0.00253484	0.0135826	0.0336295	0.00903082	0.299683	0.123046
evm.model.supercontig_25.38	protein transport protein Sec24-like At3g07100	ERMO2	4	719.088	7.99	109751	-	-	-	Down	Unchanged	Unchanged			3167	6262.5	8000.5	6149.33	11348.3	10868.3	10570.7	9217.33	10223.5	8406.67	3167	6804.11	10929.1	9282.5	-1.10329	-1.78699	-1.5514	-0.683697	-0.448107	0.235591	-	-	-	0.00299042	0.0358697	0.0451267
evm.model.supercontig_25.39	chaperonin CPN60-like 2, mitochondrial	HSP60-3A	9	1530.47	26.02	55698	Unique T7	Unique T14	Unique T21	Unchanged	Unchanged	Unchanged				17362.7	17482.7	20479.6	23035.7	22455.5	22351.7	20704.7	20578.9	22333.4	0	18441.7	22614.3	21205.7	-	-	-	-0.294266	-0.201483	0.0927829	-	-	-	0.016047	0.0767204	0.0799955
evm.model.supercontig_25.48	beta-fructofuranosidase, insoluble isoenzyme CWINV1	ATBFRUCT1	2	1909.98	15.81	37282.4	Unique T7	-	Unique T21	-	Down	-				24582	20140	21658		21534.5	34406	46592	52279.5	40638	0	22126.7	27970.2	46503.2	-	-	-	-0.338107	-1.07154	-0.733436	-	-	-	0.333676	0.00249462	0.0642988
evm.model.supercontig_25.49	beta-fructofuranosidase, insoluble isoenzyme CWINV1-like	FRUCT5	8	4740.99	52.08	26735.8	Up	Up	Up	Up	Up	Unchanged	209496	238843	206511	101984	122811	132690	37320	49400.7	64155	61672.3	76684	80730.7	218283	119162	50291.9	73029	0.87328	2.1178	1.57966	1.24452	0.70638	-0.538144	0.00194856	0.000201179	0.000252973	0.00445817	0.0127219	0.0787346
evm.model.supercontig_25.59	DEAD-box ATP-dependent RNA helicase 20	RH20	7	943.208	17.29	59924.4	Unique T7	Unique T14	Unique T21	Unchanged	Unchanged	Unchanged				19253	22540	26916.2	17210.5	19889.5	18884.7	17159.9	17006.9	19314	0	22903.1	18661.6	17826.9	-	-	-	0.295469	0.361482	0.0660125	-	-	-	0.145814	0.0960096	0.482565
evm.model.supercontig_25.65	protein FLX-like 3	AT1G55170	2	928.059	10.51	31340.7	-	-	-	Unchanged	Up	Unchanged		6677		14992.5	14204	16872	14644.5	4934	5612	5505	4290.5	5160	6677	15356.2	8396.83	4985.17	-1.20155	-0.330645	0.421558	0.870901	1.6231	0.752204	-	-	-	0.0973652	0.000283621	0.339802
evm.model.supercontig_25.90	threonine synthase, chloroplastic	AT1G72810	9	1591.38	28.8	56460.2	Down	Down	Down	Unchanged	Unchanged	Unchanged	10125.7	11697.8	11892	23712.3	26003.6	29217.6	23227.3	28574.3	28358.6	26037.7	24269.7	24890.6	11238.5	26311.2	26720.1	25066	-1.22723	-1.24948	-1.15728	-0.0222474	0.0699453	0.0921927	0.000877256	0.00108053	5.42787e-05	0.871247	0.499383	0.415457
evm.model.supercontig_250.14	acetolactate synthase small subunit 2, chloroplastic	AT2G31810	7	743.575	22.2	53122	Down	Down	Down	Up	Up	Unchanged	5735.5	6002	7950	47886.7	33108	46908.7	19809.7	21591.3	23926.3	19356.7	20906	22887.3	6562.5	42634.4	21775.8	21050	-2.6997	-1.73041	-1.6815	0.969295	1.0182	0.048904	0.0017079	0.000386277	0.000304372	0.0132518	0.0114818	0.667898
evm.model.supercontig_250.7	Polygalacturonase precursor, putative	AT2G43870	12	2894.38	51.12	43481.7	Unique T7	Unique T14	Unique T21	Down	Down	Unchanged				7771.67	8150.33	9987.33	24416.7	23861.7	29152	36618.3	35131	28397.3	0	8636.44	25810.1	33382.2	-	-	-	-1.57943	-1.95057	-0.371144	-	-	-	0.0006925	0.000700846	0.0671598
evm.model.supercontig_252.12	E3 UFM1-protein ligase 1 homolog	AT3G46220	3	564.499	7.22	80221.2	-	-	-	Unchanged	Down	Unchanged			1913	3855.5	5196.5	6707	5513	11720	8790	9556.33	8985.33	10055.3	1913	5253	8674.33	9532.33	-1.4573	-2.18092	-2.31699	-0.723611	-0.859688	-0.136077	-	-	-	0.15791	0.00825342	0.661761
evm.model.supercontig_252.17	glutelin type-B 5-like	AT1G07750	2	791.728	9.27	38701.4	Down	Down	Down	Unchanged	Unchanged	Unchanged	8154	5941	8665	30649	28356	37680	34287	55266	29819	53641	26576	23204	7586.67	32228.3	39790.7	34473.7	-2.08679	-2.39089	-2.18396	-0.3041	-0.0971652	0.206935	0.00108983	0.015071	0.0497833	0.415354	0.833884	0.69069
evm.model.supercontig_257.6	NADH dehydrogenase [ubiquinone] flavoprotein 1, mitochondrial	CI51	12	1714.37	42.8	54408	Down	Down	Down	Unchanged	Unchanged	Unchanged	5106	5721.33	5878.33	14488.3	17982.7	19940	22242.3	21209	19554.3	19036.7	18769	18708	5568.56	17470.3	21001.9	18837.9	-1.64953	-1.91514	-1.75826	-0.265612	-0.10873	0.156882	0.00179319	4.63743e-05	8.34113e-07	0.117696	0.44026	0.0518199
evm.model.supercontig_2573.1	probable alpha,alpha-trehalose-phosphate synthase [UDP-forming] 9	TPS9	2	442.293	5.3	75564.2	-	Unique T14	Unique T21	-	-	Unchanged				2372			7027.5	4590	4809	5280.5	4524	2705	0	2372	5475.5	4169.83	-	-	-	-1.20689	-0.813886	0.393001	-	-	-	-	-	0.297482
evm.model.supercontig_258.12	threonine--tRNA ligase, mitochondrial 1-like	AT5G26830	9	2930.07	45.04	32613.9	Down	Down	Down	Unchanged	Unchanged	Unchanged	12856.7	10466	12206.3	20995.7	24878.3	25396.3	24268.3	35117.3	31115.3	18094.3	30942.7	21028.7	11843	23756.8	30167	23355.2	-1.0043	-1.34894	-0.979711	-0.344632	0.024594	0.369226	0.00158384	0.00485412	0.0435501	0.13744	0.927182	0.245877
evm.model.supercontig_2587.1	dirigent protein 22-like	AT1G58170	4	2805.43	26.54	18050.7	-	-	-	Down	Down	Down		3459		16587	25578	14126.5	38194.3	30599.7	33045	55158	53155	47514	3459	18763.8	33946.3	51942.3	-2.43953	-3.29483	-3.90848	-0.855301	-1.46896	-0.613655	-	-	-	0.0214079	0.00134584	0.00492189
evm.model.supercontig_259.6	DEAD-box ATP-dependent RNA helicase 15 isoform X1	UAP56a	21	7485.18	76.48	50324.5	Down	Down	Down	Unchanged	Unchanged	Unchanged	14584	14532	16759.7	84951.7	95299	86596.3	130065	98751	96071.7	87916.7	66617	76348	15291.9	88949	108296	76960.6	-2.54021	-2.82414	-2.33135	-0.283928	0.208859	0.492787	2.36578e-05	0.00104875	0.000573752	0.16418	0.1593	0.0666913
evm.model.supercontig_26.121	polyadenylate-binding protein 3	PAB5	6	516.09	13.28	70117.8	Down	Unchanged	Down	Unchanged	Unchanged	Unchanged	7070.5	12006	10751	22671	27911.7	31726.7	20787.7	22717.7	11397.3	22007.3	23611.7	25587	9942.5	27436.4	18300.9	23735.3	-1.46441	-0.880233	-1.25536	0.58418	0.209057	-0.375123	0.00438245	0.0925274	0.0015819	0.104889	0.259849	0.210392
evm.model.supercontig_26.144	uncharacterized oxidoreductase At4g09670-like	AT4G09670	11	2325.04	51.8	40105	Unchanged	Up	Up	Unchanged	Unchanged	Unchanged	113923	109490	129524	103661	99507.7	74413.3	64034.3	55899.7	82428.3	72051	72794.3	84722	117646	92527.3	67454.1	76522.4	0.346495	0.802469	0.620492	0.455973	0.273997	-0.181977	0.0839145	0.00719213	0.00496511	0.10579	0.185301	0.363721
evm.model.supercontig_26.152	dolichyl-diphosphooligosaccharide--protein glycosyltransferase subunit 1A	AT1G76400	9	1473.07	21.41	69111.4	Down	Down	Down	Unchanged	Unchanged	Unchanged	9103	9680.67	18833	21178	31686.3	22939.3	35604.3	38097	24736.7	31991.3	35759	29782.7	12538.9	25267.9	32812.7	32511	-1.0109	-1.38784	-1.37452	-0.376948	-0.363623	0.0133249	0.0482141	0.0172547	0.00517544	0.222797	0.121005	0.949288
evm.model.supercontig_26.176	Serine--tRNA ligase	AT5G27470	13	2482.87	47.33	51958.9	Down	Down	Down	Unchanged	Unchanged	Unchanged	11496.4	10581.7	12106.7	31722.7	32376	36204.7	47504.3	34065.7	34382	30941.7	26893.7	25577.3	11394.9	33434.4	38650.7	27804.2	-1.55294	-1.7621	-1.28691	-0.209158	0.266031	0.475189	0.00011421	0.00359941	0.000606851	0.324127	0.0577752	0.0828035
evm.model.supercontig_26.177	ADP-ribosylation factor 2-B isoform X1	ARFA1F	11	32070.9	84.07	20935.1	Down	Down	Down	Unchanged	Unchanged	Unchanged	68244.6	74029.1	68206	190694	216059	182493	276446	303906	265852	266307	265709	263505	70159.9	196415	282068	265174	-1.48519	-2.00732	-1.91822	-0.522136	-0.433031	0.089105	0.000253082	5.10862e-05	8.2769e-08	0.00486545	0.00246796	0.211536
evm.model.supercontig_26.187	catalase isozyme 1	CAT	18	4457.29	57.11	57533.6	Unchanged	Unchanged	Unchanged	Unchanged	Unchanged	Unchanged	93146.7	80391	114315	109115	74859	87992.7	90740.3	87509.3	78812.3	90436.3	80343.7	84986.3	95950.9	90655.4	85687.3	85255.4	0.0819025	0.163214	0.170504	0.0813117	0.0886017	0.00728999	0.725408	0.384271	0.358309	0.663538	0.630863	0.929767
evm.model.supercontig_26.191	vinorine synthase-like	AT3G26040	14	5874.02	42.67	51560.7	Unchanged	Down	Down	Down	Down	Unchanged	10857.7	26192	13003.4	21926.7	11061.7	15071.3	58772.7	76260.7	63514.7	74723.3	88623.7	54002.3	16684.4	16019.9	66182.7	72449.8	0.0586341	-1.98796	-2.11848	-2.04659	-2.17712	-0.130528	0.913544	0.00221239	0.00746594	0.00119926	0.00588452	0.609725
evm.model.supercontig_26.220	4-coumarate--CoA ligase-like 5	OPCL1	10	972.911	30.36	60194.7	-	-	-	Down	Down	Unchanged		5479	3500	15944.3	12061.3	11154.7	21445	22635.7	20245	20458.3	21750.7	18337.7	4489.5	13053.4	21441.9	20182.2	-1.5398	-2.25581	-2.16846	-0.716001	-0.628654	0.087347	0.024496	0.000688822	0.00179618	0.00665877	0.0158888	0.356923
evm.model.supercontig_26.225	phosphoprotein ECPP44-like	-	8	5550.08	39.39	22635.1	Down	Down	Down	Unchanged	Unchanged	Unchanged	21685.7	25947	27330	57933	73360	86381.7	71098.3	97789.7	78567.7	74784.3	62539.7	54135.3	24987.6	72558.2	82485.2	63819.8	-1.53793	-1.72293	-1.35279	-0.184997	0.185136	0.370132	0.00478455	0.00210892	0.00337706	0.43439	0.438893	0.134123
evm.model.supercontig_26.232	ubiquitin-like domain-containing protein CIP73 isoform X1	AT5G42220	2	433.153	10.36	62703	Unique T7	Unique T14	Unique T21	Unchanged	Up	Up				9131.5	9010.5	10312.5	8844.5	12145.5	9163	7816.5	4613.5	4655.5	0	9484.83	10051	5695.17	-	-	-	-0.0836447	0.735884	0.819529	-	-	-	0.642761	0.0291932	0.0433883
evm.model.supercontig_26.234	L-ascorbate oxidase homolog	sks5	13	4582.06	33.46	59958.5	Unchanged	Unchanged	Unchanged	Up	Up	Unchanged	104538	45876.7	104733	73559.7	80505	57004	32958.7	45271	38232.1	42946.5	49149.8	46854	85049.4	70356.2	38820.6	46316.7	0.273623	1.13148	0.876767	0.857856	0.603144	-0.254712	0.518719	0.0809527	0.120289	0.0157659	0.0288928	0.134187
evm.model.supercontig_26.235	T-complex protein 1 subunit beta	AT5G20890	21	8871.72	71.73	57559.5	Down	Down	Down	Unchanged	Unchanged	Unchanged	23523.7	42273.7	23928.7	65523.7	73707	93156.3	96058.3	67797	71232.7	60150	59089.7	60911.7	29908.7	77462.3	78362.7	60050.4	-1.37293	-1.3896	-1.00561	-0.0166715	0.36732	0.383992	0.00979176	0.0110752	0.00829864	0.944261	0.101305	0.109294
evm.model.supercontig_26.240	prolyl endopeptidase-like	AT1G76140	6	485.093	13.41	83148.4	Unique T7	Unique T14	Unique T21	Down	Down	Unchanged				11742	12574.7	13913	52736	32942.7	25696.7	24990	24744	30844.3	0	12743.2	37125.1	26859.4	-	-	-	-1.54267	-1.0757	0.466966	-	-	-	0.0396267	0.00251276	0.284956
evm.model.supercontig_26.249	glutathione S-transferase F8, chloroplastic-like	GSTF8	4	2140.72	39.45	24997.6	-	-	-	Unchanged	Unchanged	Unchanged		7280.5	6531.5	14849.3	15095.3	15292.3	16951.3	9252.67	12215.7	13902.7	10124.3	11178.3	6906	15079	12806.6	11735.1	-1.12662	-0.89096	-0.764909	0.235658	0.361709	0.126051	0.000137219	0.135446	0.047013	0.368804	0.0419071	0.691298
evm.model.supercontig_26.278	ribonuclease P protein subunit p25-like protein isoform X1	AT1G76010	2	2552.68	30.4	24921.1	Unchanged	Down	Unchanged	Unchanged	Unchanged	Unchanged	6858	8151	10683	16575	11642	25873.5	21023	25990.5	21495	10312	22257	12359	8564	18030.2	22836.2	14976	-1.07406	-1.41496	-0.806296	-0.340908	0.26776	0.608668	0.093604	0.00182239	0.171624	0.342106	0.612551	0.121776
evm.model.supercontig_26.279	probable 26S proteasome non-ATPase regulatory subunit 3	EMB2719	7	710.967	19.1	56022.9	Down	Down	Down	Unchanged	Unchanged	Unchanged	13904.3	10246.3	15325	26727	26241.3	19870.3	34317	26445.3	23786	32502.3	25221.3	21729.7	13158.6	24279.6	28182.8	26484.4	-0.883741	-1.09881	-1.00914	-0.215072	-0.125403	0.0896686	0.0142179	0.0127813	0.0192573	0.368787	0.599008	0.723857
evm.model.supercontig_26.289	SKP1-like protein 1B	SKP1	6	8420.43	78.98	18077.2	Down	Down	Down	Unchanged	Unchanged	Up	9556.33	10177.3	11149	36099.7	36165.3	40256	56305.9	59204.3	48526.5	46393.2	31181.3	26887.4	10294.2	37507	54678.9	34820.6	-1.86532	-2.40915	-1.75811	-0.543825	0.107217	0.651042	4.75486e-05	0.000160816	0.01447	0.00778186	0.681208	0.0417871
evm.model.supercontig_26.49	tubulin beta-6 chain	TUB1	14	14442.3	74.06	24646.7	Down	Down	Down	Unchanged	Unchanged	Unchanged	14325.4	17524.2	17586.4	66647.4	74357.4	74436.9	118679	78642.7	78217.2	84467.5	68618.6	83771	16478.7	71813.9	91846.4	78952.4	-2.12366	-2.47862	-2.26038	-0.354961	-0.13672	0.218241	3.86061e-05	0.00499432	0.000292446	0.216492	0.284419	0.420552
evm.model.supercontig_26.50	Tubulin beta chain	TUB1	10	23174	85.45	18551.7	Down	Down	Down	Unchanged	Unchanged	Unchanged	22656.2	21486.3	24242.1	107172	141223	121842	168887	142780	141816	112588	89248.4	113076	22794.9	123412	151161	104971	-2.4367	-2.7293	-2.20321	-0.292598	0.233497	0.526095	0.000526384	0.000134498	0.000483075	0.104542	0.217491	0.0175778
evm.model.supercontig_26.53	peptidyl-prolyl cis-trans isomerase	ROC3	9	13400.5	76.16	18268.7	Down	Down	Down	Unchanged	Down	Unchanged	14032.3	8093.16	14867.3	61879.3	58620.4	65936.3	156025	71780.7	89229.9	126661	111316	106328	12330.9	62145.3	105678	114768	-2.33336	-3.09933	-3.21837	-0.765962	-0.885005	-0.119042	7.74881e-05	0.0222849	9.35177e-05	0.166293	0.00124589	0.747872
evm.model.supercontig_26.83	40S ribosomal protein S18	RPS18C	7	8549.9	46.58	18456.5	Down	Down	Down	Up	Unchanged	Unchanged	9845.47	11282.8	10533.7	64125.5	63963.2	71920.3	43922.6	41514.2	32306.7	53845.3	62558.8	56000.4	10554	66669.7	39247.8	57468.1	-2.65924	-1.89483	-2.44498	0.764418	0.214268	-0.550149	2.97708e-05	0.00129195	6.00648e-05	0.00339684	0.0681707	0.0144075
evm.model.supercontig_26.84	40S ribosomal protein S18	RPS18C	10	8700.84	60.53	17604.5	Down	Down	Unchanged	Unchanged	Up	Up	9356.89	10686.2	9349.75	50962.7	57613.8	59741.9	73860.5	42086.1	33150.6	8676.77	7714.32	9722.05	9797.61	56106.1	49699.1	8704.38	-2.51766	-2.34272	0.170688	0.17494	2.68835	2.51341	6.59403e-05	0.0320359	0.208805	0.638714	6.24422e-05	0.0295175
evm.model.supercontig_260.3	heat shock cognate 70 kDa protein 2	HSP70	42	52480.5	81.5	71854.4	Down	Down	Down	Unchanged	Unchanged	Unchanged	45644.3	43376.6	43721.7	159042	162813	168980	315645	227650	194647	165911	151662	154418	44247.5	163612	245980	157330	-1.88661	-2.47487	-1.83013	-0.588265	0.0564837	0.644749	2.32507e-06	0.00503993	1.38643e-05	0.0853848	0.296548	0.0714268
evm.model.supercontig_263.13	NADH dehydrogenase subunit 7	NAD7	6	2593.55	68.83	17580	Unique T7	Unique T14	Unique T21	Down	Down	Unchanged				15512	13710.5	15061.5	34259	32549.7	26901.3	24938	28075	18687.7	0	14761.3	31236.7	23900.2	-	-	-	-1.08142	-0.695201	0.386216	-	-	-	0.00197157	0.031367	0.107168
evm.model.supercontig_264.13	40S ribosomal protein S24-1	AT3G04920	2	5645.21	33.58	15761.6	-	-	-	Up	Unchanged	Down			10693	51078.5	70191	85569.5	22766.5	16579	35881	42368.5	68233	65092	10693	68946.3	25075.5	58564.5	-2.68881	-1.22961	-2.45336	1.4592	0.235447	-1.22375	-	-	-	0.0187804	0.465444	0.0280562
evm.model.supercontig_264.3	40S ribosomal protein S3a	AT4G34670	10	4192.55	64.93	24467.3	Down	Down	Down	Unchanged	Unchanged	Unchanged	2985.84	4044.77	6171.53	21935.3	31778.5	33294.7	31561	28407.1	23154.9	26501.7	29808.6	28034.1	4400.72	29002.8	27707.7	28114.8	-2.72038	-2.65447	-2.67552	0.0659084	0.0448635	-0.0210449	0.0026082	0.000888349	5.95401e-05	0.779416	0.821499	0.884529
evm.model.supercontig_264.7	Natterin-3 like	-	8	5086.85	30.32	53765.8	-	-	-	Unchanged	Unchanged	Unchanged	6442	2025.2		12738.6	11529.6	16187.2	9934.29	12520.9	16503.1	8929.53	12491.6	9419.01	4233.6	13485.2	12986.1	10280.1	-1.67142	-1.61701	-1.27989	0.0544042	0.391525	0.337121	0.0321943	0.0599429	0.0698368	0.84324	0.147165	0.288325
evm.model.supercontig_264.8	Natterin-3 like	-	32	32405.7	78.49	53969	Down	Down	Down	Down	Down	Down	18489	14822	11204.5	55211	61917.3	64513	129696	138206	199438	356165	469583	331310	14838.5	60547.1	155780	385686	-2.02871	-3.39209	-4.70001	-1.36338	-2.6713	-1.30792	0.000193771	0.00308426	0.000959656	0.0126336	0.00158937	0.00864536
evm.model.supercontig_2658.1	protein DJ-1 homolog D-like	DJ1D	6	1752.95	48.63	35865.6	Unchanged	Unchanged	Unchanged	Unchanged	Unchanged	Unchanged	36720.7	40554.7	42360	31331.7	23503	26945.7	39746.7	35347.7	31234.7	39126.7	35656.3	31302.3	39878.4	27260.1	35443	35361.8	0.548818	0.170108	0.173418	-0.378709	-0.375399	0.00330992	0.0109026	0.209283	0.183074	0.0705858	0.0646739	0.98177
evm.model.supercontig_2660.1	U2 small nuclear ribonucleoprotein A'	U2A	3	1559.86	24.84	17787.9	Down	Down	Down	Up	Unchanged	Unchanged	7827	6895	6290	18506.3	22810.7	20284.3	11805.7	15074	13798.5	13630.5	11632	17566	7004	20533.8	13559.4	14276.2	-1.55175	-0.953041	-1.02736	0.598707	0.52439	-0.0743165	0.000520424	0.00336482	0.0155901	0.0113065	0.0433198	0.73638
evm.model.supercontig_27.118	fumarate hydratase 1, mitochondrial-like	FUM1	7	889.531	32.56	47499.3	Unique T7	Unique T14	Unique T21	Unchanged	Down	Down				8444.77	9535.11	8166.08	10437.3	6591.21	8642.52	16398.8	18421.4	17689.2	0	8715.32	8557	17503.1	-	-	-	0.0264478	-1.00599	-1.03244	-	-	-	0.900339	0.000264245	0.00206982
evm.model.supercontig_27.163	probable NAD(P)H dehydrogenase (quinone) FQR1-like 1	AT4G27270	9	31924.9	61.08	21459.6	Down	Down	Down	Down	Down	Unchanged	12153.7	13239	13265.7	192747	142760	137138	298054	261256	239608	310981	272307	250344	12886.1	157548	266306	277878	-3.6119	-4.3692	-4.43056	-0.757292	-0.818657	-0.0613645	0.0012145	0.000119695	0.000116691	0.0114444	0.00860212	0.662588
evm.model.supercontig_27.195	ras-related protein RABB1c	RABB1C	8	2186.62	43.13	23449.5	Down	Down	Down	Unchanged	Down	Unchanged	3264.58	3336.91	2475.16	6942.63	7516.54	6570.16	4635.96	8487.51	8804.37	9865.41	12068.4	9783.55	3025.55	7009.78	7309.28	10572.4	-1.21217	-1.27253	-1.80504	-0.0603615	-0.592868	-0.532507	0.000516252	0.0351319	0.000695936	0.837389	0.0110908	0.100618
evm.model.supercontig_27.198	ATP-dependent 6-phosphofructokinase 2	PFK2	4	490.234	9.85	51744.5	Up	Up	Up	Unchanged	Unchanged	Unchanged	26109.7	29301.3	26296	15101.8	11872	10963.1	8177	14557.5	15119.2	13995.1	16129	16652.4	27235.7	12645.6	12617.9	15592.2	1.10686	1.11003	0.804675	0.00316858	-0.302182	-0.30535	0.000855389	0.003992	0.000899271	0.99186	0.120193	0.277819
evm.model.supercontig_27.210	farnesyl pyrophosphate synthase 1	FPS1	6	1149.5	31.29	39691.4	Down	Down	Down	Unchanged	Unchanged	Unchanged	55078	41657.7	51198	101093	106972	100851	135250	122342	106616	110948	106515	103521	49311.2	102972	121403	106995	-1.06226	-1.29981	-1.11755	-0.237551	-0.0552868	0.182264	0.000273954	0.00142601	0.000219806	0.096475	0.243433	0.167459
evm.model.supercontig_27.223	acetyl-CoA acetyltransferase, cytosolic 1	AT5G47720	4	2378.95	15.53	46545.7	Down	Unchanged	Down	Unchanged	Unchanged	Unchanged	3970	3685	4016.5	13105.7	13849	15728.7	45834.3	15584	18145	22340	17127.3	27797.5	3890.5	14227.8	26521.1	22421.6	-1.87068	-2.76911	-2.52686	-0.898431	-0.65618	0.242251	0.000194369	0.0796774	0.00385361	0.274473	0.0614286	0.707304
evm.model.supercontig_27.257	ras-related protein RABA5a	RABA5a	2	5712.39	13.96	24865	Down	Down	Down	Unchanged	Unchanged	Unchanged	10562.8	12033.8	2465.48	65421	67752	68824.6	43212.4	54291.3	54583.7	48419.2	50636.3	51239.5	8354.03	67332.5	50695.8	50098.3	-3.01076	-2.60132	-2.58422	0.409438	0.426542	0.0171042	4.72969e-05	0.000897551	0.000175033	0.0127142	0.000199127	0.883877
evm.model.supercontig_27.27	vesicle-fusing ATPase-like	NSF	5	482.068	9.96	83335.5	Unchanged	Unchanged	Unchanged	Unchanged	Unchanged	Unchanged	7866	13741	10148	10803.7	11481.7	13830.3	8923	18830	16860.7	19682	14300.7	12201.7	10585	12038.6	14871.2	15394.8	-0.185641	-0.490502	-0.54042	-0.304861	-0.354779	-0.0499178	0.495435	0.285225	0.161922	0.421212	0.235985	0.895962
evm.model.supercontig_27.36	eukaryotic translation initiation factor 3 subunit D	AT4G20980	10	2960.16	41.02	66418.2	Down	Down	Down	Unchanged	Unchanged	Unchanged	7337.67	8780.67	6813	31530	36039.3	39610.3	35143.3	33771.7	30154.7	27458.3	23253	28500.3	7643.78	35726.6	33023.2	26403.9	-2.22464	-2.11112	-1.78839	0.113516	0.436246	0.32273	0.000310405	9.23179e-05	0.000390764	0.38454	0.0302646	0.0389494
evm.model.supercontig_27.37	non-classical arabinogalactan protein 31-like	AT2G34700	6	17969.1	41.22	26738.8	Unchanged	Unchanged	Unchanged	Up	Up	Unchanged	192147	181252	217334	250558	270553	325680	169820	143154	166921	187838	172742	180734	196911	282264	159965	180438	-0.519498	0.299786	0.126042	0.819285	0.645541	-0.173744	0.0265018	0.0533961	0.22662	0.00700121	0.0112458	0.097582
evm.model.supercontig_27.48	monothiol glutaredoxin-S17	GRXS17	13	1530.42	45.53	54306.6	Down	Down	Down	Unchanged	Unchanged	Unchanged	3754	3861	4464.33	17995	18542.7	19226	39636.3	19152.7	17643.7	15199.7	11550.3	14344.7	4026.44	18587.9	25477.6	13698.2	-2.20678	-2.66165	-1.76641	-0.454864	0.440374	0.895238	4.09632e-06	0.0390522	0.00100214	0.386912	0.0134522	0.176128
evm.model.supercontig_27.70	clathrin light chain 1-like	AT2G20760	9	4515.18	31.1	36320	Down	Down	Down	Unchanged	Unchanged	Unchanged	16429	16641	15826	43433.7	37912.7	62661.3	132301	66448.3	91132.7	77867.7	59819	58172.3	16298.7	48002.6	96627.3	65286.3	-1.55836	-2.56768	-2.00203	-1.00932	-0.44367	0.56565	0.0134283	0.013898	0.00148667	0.0778221	0.152596	0.196021
evm.model.supercontig_27.99	60S ribosomal protein L9	PGY2	13	31674.3	78.87	22071.6	Down	Down	Down	Up	Up	Unchanged	9348.66	7802.02	11826.9	153538	139926	165199	73648.2	49385.8	54409.5	42070.3	43859.2	45796.6	9659.19	152888	59147.8	43908.7	-3.98443	-2.61435	-2.18453	1.37008	1.79989	0.429819	4.19253e-05	0.00271426	2.75533e-05	0.000836674	0.000122545	0.110996
evm.model.supercontig_271.5	phenylalanine--tRNA ligase beta subunit, cytoplasmic-like	AT1G72550	9	791.231	33.39	65925.6	-	-	-	Unchanged	Unchanged	Unchanged	5106.5	2375		13899.3	17160	16791.7	20617	21952.3	20392	18517.3	17194.7	19369	3740.75	15950.3	20987.1	18360.3	-2.09219	-2.4881	-2.29519	-0.395917	-0.203006	0.192911	0.00533629	0.000723742	0.00152486	0.0115342	0.117126	0.0302015
evm.model.supercontig_277.11	pyrophosphate-energized vacuolar membrane proton pump-like	AVP1	8	2866.75	14.25	74870	Unchanged	Down	Down	Unchanged	Unchanged	Unchanged	20685.9	17880	18975	25472.8	26538	26399.9	34249.6	32215.1	34486.8	29021.3	35334.8	37455.9	19180.3	26136.9	33650.5	33937.3	-0.446461	-0.811001	-0.823247	-0.36454	-0.376786	-0.0122452	0.00139915	0.00018557	0.00517466	0.000698203	0.0379217	0.918521
evm.model.supercontig_278.2	alcohol dehydrogenase 1	ADH1	10	2741.62	48.42	41979.9	Up	Up	Up	Down	Down	Unchanged	20287.4	19931.8	22754.7	8552.82	6219.82	6891.15	13932	10721.6	17130.8	14141.1	13300.7	11688.2	20991.3	7221.26	13928.1	13043.3	1.53947	0.591791	0.686478	-0.947677	-0.85299	0.0946869	0.00025707	0.0262473	0.00224567	0.027418	0.00432447	0.678886
evm.model.supercontig_28.111	threonine synthase 1, chloroplastic	MTO2	4	810.033	13.2	45108.5	Down	Down	Down	Unchanged	Unchanged	Unchanged	3084.94	3142.57	2952.57	10517.3	8925.69	10643.7	12009.2	9691.67	10136.8	9902.41	9452.65	10146.1	3060.03	10028.9	10612.6	9833.72	-1.71255	-1.79416	-1.68419	-0.0816072	0.0283576	0.109965	0.000232587	0.000447787	5.58587e-06	0.551966	0.756946	0.351101
evm.model.supercontig_28.141	eukaryotic initiation factor 4A-8	EIF4A-2	32	32640.1	86.2	47024.7	Down	Down	Down	Unchanged	Unchanged	Unchanged	53520.3	52844.3	58689.7	213811	252685	249014	358703	333080	283143	250234	238881	247779	55018.1	238503	324975	245631	-2.11603	-2.56235	-2.15852	-0.446323	-0.0424872	0.403835	0.000126459	0.000265346	1.06116e-06	0.0272056	0.60897	0.0241449
evm.model.supercontig_28.23	methylthioribose-1-phosphate isomerase	AT2G05830	7	1317.78	32.98	41017.5	Unchanged	Unchanged	Unchanged	Unchanged	Unchanged	Unchanged	13454.7	13495	13799	19030.7	19802	19308.3	17643.3	18329	20184	18835.7	15355	16948	13582.9	19380.3	18718.8	17046.2	-0.512803	-0.462696	-0.327662	0.0501071	0.185141	0.135034	2.06149e-05	0.0025829	0.0267108	0.450374	0.0862958	0.255099
evm.model.supercontig_28.26	subtilisin-like protease SBT1.8	AT2G05920	20	2467.16	50.58	82928.9	-	-	-	Unchanged	Unchanged	Unchanged		2588		61727.3	58778.7	63015.7	35576	47041.3	48796.7	55181.7	64873.7	59420.3	2588	61173.9	43804.7	59825.2	-4.56301	-4.08118	-4.53084	0.481831	0.0321621	-0.449669	-	-	-	0.0159901	0.683387	0.032879
evm.model.supercontig_28.31	thiol protease aleurain-like	AT3G45310	2	521.933	14.93	39898.6	Unique T7	Unique T14	Unique T21	Down	Down	Unchanged				6012	8268	4859.5	20113.5	15802	18364.5	16801.5	10644	17689	0	6379.83	18093.3	15044.8	-	-	-	-1.50387	-1.23768	0.26619	-	-	-	0.00186518	0.0234918	0.297037
evm.model.supercontig_28.58	12-oxophytodienoate reductase 3-like	OPR3	4	576.159	16.58	44090.8	-	-	-	Down	Down	Unchanged	9120	8043		2867	3120	4515	11677	13225.3	13185	12450.7	15473.3	11977.7	8581.5	3500.67	12695.8	13300.6	1.2936	-0.565047	-0.632185	-1.85865	-1.92578	-0.0671377	0.00718366	0.0128452	0.0489012	0.000219718	0.00125894	0.64283
evm.model.supercontig_28.70	stress-response A/B barrel domain-containing protein UP3-like	AT2G31670	4	2452.32	33.78	24347.8	Down	Unchanged	Down	Unchanged	Unchanged	Unchanged	6788	3959	7278	18063.7	14586	14678.7	44879.3	13297.7	18565.7	15137	11782.7	12509	6008.33	15776.1	25580.9	13142.9	-1.3927	-2.09003	-1.12925	-0.697325	0.263459	0.960784	0.0031825	0.117111	0.00796401	0.375226	0.160773	0.274086
evm.model.supercontig_28.74	40S ribosomal protein S3-3	AT5G35530	11	14979.1	69.6	13976.6	Down	Down	Down	Up	Up	Unchanged	20522.4	17897.3	18236.6	135467	165435	160068	78497.3	56865.1	55751.1	41727.1	45242.3	68897.8	18885.4	153657	63704.5	51955.8	-3.02437	-1.75412	-1.46001	1.27025	1.56436	0.294112	0.000129755	0.00384324	0.0181744	0.00160476	0.0012667	0.357035
evm.model.supercontig_282.5	40S ribosomal protein S7	AT3G02560	6	5910.03	41.92	19353.8	Down	Down	Down	Unchanged	Up	Up	12687.6	12015.1	13799.5	61107.7	59393.9	59941.6	59141.6	57681.1	49270	41725	34417.2	31674.2	12834.1	60147.7	55364.2	35938.8	-2.22853	-2.10898	-1.48556	0.119557	0.74297	0.623413	3.3082e-07	0.000167671	0.00161671	0.199699	0.00135012	0.010648
evm.model.supercontig_283.2	PLAT domain-containing protein 3-like	PLAT2	3	948.531	22.1	19892.2	Up	Up	Up	Unchanged	Unchanged	Unchanged	34761	32534	33160	18245.5	11067.1	14915.5	17634	15186.9	15481.5	19236	24312.9	18917	33485	14742.7	16100.8	20822	1.18352	1.05638	0.685408	-0.127133	-0.498107	-0.370975	0.00100128	6.87449e-05	0.00247876	0.572569	0.0884889	0.0688596
evm.model.supercontig_284.3	65-kDa microtubule-associated protein 1	MAP65-1	3	550.226	18.28	51596.5	Down	Down	Down	Unchanged	Unchanged	Unchanged	4042	3154.67	2909	9754.67	10626.3	13282	12607.3	16576	12200.7	11026	9192.67	8610	3368.56	11221	13794.7	9609.56	-1.736	-2.03391	-1.51234	-0.297909	0.22366	0.521569	0.00214429	0.00191806	0.00149261	0.215977	0.278597	0.0564591
evm.model.supercontig_284.7	grpE protein homolog 2, mitochondrial-like isoform X1	MGE1	6	966.341	24.32	40789.3	Down	Down	Down	Unchanged	Unchanged	Up	10829	8305.5	10407	56563.3	52494.3	55228	79682.7	65819.3	64260	53810.7	33799.3	33295.7	9847.17	54761.9	69920.7	40301.9	-2.47539	-2.82794	-2.03307	-0.352547	0.442325	0.794871	6.11274e-06	0.000267327	0.0110063	0.0397772	0.102782	0.0238306
evm.model.supercontig_285.2	proline--tRNA ligase, cytoplasmic-like	AT3G62120	21	6019.95	62.8	57301.3	Down	Down	Down	Down	Unchanged	Unchanged	13385	12694	14933	35764.7	51537	47665.7	99916.7	79953.3	66087.7	51053.7	62182.3	51652.7	13670.7	44989.1	81985.9	54962.9	-1.71849	-2.58429	-2.00737	-0.8658	-0.288882	0.576918	0.00283123	0.00226132	0.000356983	0.0274637	0.169833	0.0611404
evm.model.supercontig_285.3	Small nuclear ribonucleoprotein-associated protein B	AT5G44500	6	947.722	19.58	30293.5	Down	Down	Down	Unchanged	Unchanged	Unchanged	9847	6356.5	4965.5	29148	32001.7	36799	21769	21077	28944.3	26179	25862.7	36502.7	7056.33	32649.6	23930.1	29514.8	-2.21007	-1.76184	-2.06445	0.448236	0.145626	-0.30261	0.000655223	0.00436617	0.00404312	0.0604993	0.491792	0.2644
evm.model.supercontig_285.5	coatomer subunit epsilon-1	AT1G30630	9	3627.36	62.84	32795.2	Down	Down	Down	Unchanged	Unchanged	Unchanged	5935	6601.67	6582.67	26757.3	33121	27966	41746.7	43038.3	39110	38187.7	29648.7	27242.3	6373.11	29281.4	41298.3	31692.9	-2.19992	-2.69601	-2.31409	-0.496097	-0.114172	0.381924	0.000308545	7.66911e-06	0.00160195	0.0060929	0.565216	0.0523513
evm.model.supercontig_2868.1	coatomer subunit beta'-2	AT1G52360	12	4112.62	80.25	27339.9	Unchanged	Unchanged	Up	Up	Up	Unchanged	119197	87038.3	115133	134454	106708	120361	75505	75835.7	63811	67819	64921	63035	107123	120508	71717.2	65258.3	-0.169864	0.578871	0.715028	0.748735	0.884892	0.136157	0.358015	0.0310425	0.0148282	0.00546319	0.00244873	0.198213
evm.model.supercontig_2869.2	putative glycerol-3-phosphate dehydrogenase	SDP6	3	627.067	21.76	29618	Unique T7	Unique T14	Unique T21	Down	Down	Unchanged				3870	5829.67	8563	11862.7	12227.7	9344.33	11029	11729	10298.3	0	6087.56	11144.9	11018.8	-	-	-	-0.872447	-0.856029	0.016418	-	-	-	0.0364692	0.0256446	0.905361
evm.model.supercontig_2869.3	pentatricopeptide repeat-containing protein At1g80270, mitochondrial-like	AT1G15480	9	1440.04	25.78	47543.3	Down	Down	Down	Up	Up	Unchanged	8751	10964	9075	53639.3	69840.3	72650	40335.3	38989.7	42580.7	25672.3	36150.7	41615.3	9596.67	65376.6	40635.2	34479.4	-2.76817	-2.08213	-1.84513	0.686043	0.923037	0.236994	0.000727983	1.58278e-05	0.00624337	0.0147033	0.0149359	0.268402
evm.model.supercontig_29.105	hsp70-Hsp90 organizing protein 3-like	Hop2	22	3564.86	61.35	65394.9	Down	Unchanged	Down	Unchanged	Unchanged	Unchanged	17494	21048.7	22514.7	54699.3	48813	56818	160672	70086.7	65740.3	64912.3	48718	69299.3	20352.4	53443.4	98832.9	60976.6	-1.39281	-2.27979	-1.58305	-0.886978	-0.190242	0.696737	0.000301969	0.0644447	0.00321766	0.217448	0.32385	0.296675
evm.model.supercontig_29.108	L-lactate dehydrogenase B-like	AT4G17260	5	1865.8	22.86	37838.3	-	-	-	Down	Down	Unchanged	2149			5294	6366.67	4875.33	17517	21003.3	19487	24557.7	27203.3	25939.7	2149	5512	19335.8	25900.2	-1.35891	-3.16954	-3.59123	-1.81063	-2.23232	-0.421692	-	-	-	0.000232905	2.09128e-05	0.0065793
evm.model.supercontig_29.113	FAM10 family protein At4g22670-like	TDX	9	3956.95	43.81	43017.6	Down	Down	Down	Down	Unchanged	Unchanged	13498.3	11680.7	14694.3	27541.7	24324.3	25593.7	50047	36805.7	37925.3	43460	35710.7	33404.3	13291.1	25819.9	41592.7	37525	-0.958021	-1.64587	-1.49739	-0.687846	-0.539369	0.148477	0.000613859	0.00282889	0.00156347	0.022101	0.0212298	0.47917
evm.model.supercontig_29.115	vacuolar-processing enzyme	BETA-VPE	5	833.599	16.74	54212.7	Down	Down	Unchanged	Up	Up	Unchanged	34927	34799	37862	113348	82654.3	82442.3	55735.3	57242.3	55422.3	48565.3	54628.3	41046.7	35862.7	92815	56133.3	48080.1	-1.37188	-0.646375	-0.422957	0.7255	0.948918	0.223418	0.00525512	6.02826e-05	0.0393949	0.0234283	0.015229	0.112282
evm.model.supercontig_29.122	monocopper oxidase-like protein SKU5	SKU5	5	1179.69	20.58	66178	Unchanged	Unchanged	Down	Unchanged	Unchanged	Unchanged	28164.7	29029	32046.7	35664.7	36791.3	32586	34704.7	46447	40404.7	43415.7	51220	44842	29746.8	35014	40518.8	46492.6	-0.235198	-0.445857	-0.644266	-0.210659	-0.409068	-0.198409	0.0376828	0.0398741	0.00330928	0.202549	0.013286	0.223734
evm.model.supercontig_29.127	transaldolase	AT1G12230	2	469.409	8.17	54626.6	Up	-	Unchanged	-	Unchanged	-	17235	13697	20598	5681	3484	11837.5	13393		2878	3228	15318.5	2264	17176.7	7000.83	8135.5	6936.83	1.29485	1.07815	1.3081	-0.216704	0.0132494	0.229954	0.0334376	0.149341	0.0923691	0.837501	0.99018	0.869221
evm.model.supercontig_29.131	3-oxoacyl-[acyl-carrier-protein] synthase 3 A, chloroplastic	T3P18.20	9	6707.16	48.13	43408	Down	Down	Down	Down	Down	Unchanged	6132.33	8919	8856.67	15422.3	17294.3	12896	36471.3	33653.7	34351	35753.7	33025.7	33451	7969.33	15204.2	34825.3	34076.8	-0.931941	-2.12761	-2.09626	-1.19567	-1.16432	0.0313482	0.00999061	2.77334e-05	3.10361e-05	0.000213289	0.000248442	0.566045
evm.model.supercontig_29.171	heat shock 70 kDa protein 17	AT4G16660	5	583.201	11.63	80706.4	Down	Down	Down	Unchanged	Unchanged	Unchanged	5986	4399	5170	20129	21039.5	24989.5	14526.5	29951.3	29319.7	28391.7	29767.5	27024.3	5185	22052.7	24599.2	28394.5	-2.08854	-2.24619	-2.4532	-0.157656	-0.364658	-0.207002	0.000415567	0.0185153	1.43375e-05	0.653356	0.019861	0.498223
evm.model.supercontig_29.188	3-isopropylmalate dehydratase small subunit 3	AT2G43090	5	1661.45	35.55	27129.3	Unchanged	Unchanged	Up	Unchanged	Up	Up	9944	9387	9468	13694.3	14319.7	14424.3	22914.3	13658	13839	6914.67	5815.33	6245.33	9599.67	14146.1	16803.8	6325.11	-0.559349	-0.807729	0.601893	-0.24838	1.16124	1.40962	9.22607e-05	0.0781922	0.000845195	0.434697	3.75177e-05	0.0270135
evm.model.supercontig_29.22	hydroxymethylglutaryl-CoA synthase	HMGS	6	798.505	16.88	52548.5	Unique T7	Unique T14	Unique T21	Unchanged	Unchanged	Unchanged				15237.3	20063.3	20432.3	15015.3	21278	21015.7	19888.7	20259	21347.7	0	18577.7	19103	20498.4	-	-	-	-0.0402299	-0.141945	-0.101715	-	-	-	0.852124	0.329098	0.541179
evm.model.supercontig_29.25	bifunctional dTDP-4-dehydrorhamnose 3,5-epimerase/dTDP-4-dehydrorhamnose reductase	NRS/ER	9	2251.22	56.48	34158.9	Unique T7	Unique T14	Unique T21	Unchanged	Unchanged	Unchanged				32520.3	29458.7	31201.7	29355.3	36448.7	29766.3	25650	23057.7	23289.7	0	31060.2	31856.8	23999.1	-	-	-	-0.0365322	0.372087	0.408619	-	-	-	0.762685	0.00433998	0.0324163
evm.model.supercontig_29.53	heat shock protein 83	HSP90.1	17	3945.82	40.11	81031.1	Down	Unchanged	Down	Unchanged	Unchanged	Unchanged	60744.5	39015.6	39835	110220	140840	130195	58740.2	112351	113141	112992	101730	117090	46531.7	127085	94744.2	110604	-1.44951	-1.02582	-1.24912	0.423682	0.200386	-0.223296	0.0021513	0.0674307	0.0016327	0.183187	0.177436	0.441425
evm.model.supercontig_29.91	putative transferase At4g12130, mitochondrial isoform X1	AT4G12130	5	898.982	24.69	45021.9	Down	Unchanged	Unchanged	Unchanged	Unchanged	Unchanged	13190.3	13929	15139.3	26142.7	21598.3	20986	17987	16083.3	18395.3	16693.7	19341	15927.7	14086.2	22909	17488.6	17320.8	-0.70163	-0.312126	-0.298219	0.389503	0.403411	0.0139074	0.00688082	0.0202281	0.0518206	0.0379301	0.044142	0.900161
evm.model.supercontig_29.93	probable calcium-binding protein CML13	AT1G12310	3	1990.48	35.37	16620	Unchanged	Unchanged	Unchanged	Unchanged	Unchanged	Up	20379	7394	7466	19798	15857	30149	25109.7	21739.5	16790	14087	8227.5	6768	11746.3	21934.7	21213.1	9694.17	-0.901002	-0.852742	0.277022	0.0482603	1.17802	1.12976	0.168328	0.128184	0.694626	0.890024	0.0637624	0.0249242
evm.model.supercontig_29.94	40S ribosomal protein S13	RPS13A	3	727.385	33.77	17071.1	Down	Down	Down	Up	Unchanged	Unchanged	4497.5	5173.5	5342.5	12227.9	14417.3	17438.9	10842.9	8001.26	7858.51	10236.7	16283.8	11252.8	5004.5	14694.7	8900.89	12591.1	-1.554	-0.830723	-1.33111	0.723273	0.22289	-0.500383	0.00320145	0.0179206	0.0158658	0.0321151	0.430881	0.15477
evm.model.supercontig_29.99	primary amine oxidase-like	AT4G12290	5	821.883	12.66	87390.2	Up	Up	Up	Unchanged	Unchanged	Unchanged	18509.7	18945.3	18887	6927.67	4229	4307.33	6185.33	7416.33	6204.33	6655	6221.67	6580.33	18780.7	5154.67	6602	6485.67	1.8653	1.50827	1.53392	-0.357024	-0.331376	0.0256483	0.000109612	9.2036e-06	3.4986e-07	0.212168	0.211936	0.799498
evm.model.supercontig_292.1	probable indole-3-acetic acid-amido synthetase GH3.1	GH3.1	18	2851.4	55.43	68294	Unchanged	Down	Down	Down	Down	Unchanged	16929	12741	14873	12225	9927	8793.33	54380	34150.4	34739.3	30498.3	35060.1	36371.4	14847.7	10315.1	41089.9	33976.6	0.525477	-1.46855	-1.1943	-1.99402	-1.71978	0.274244	0.0451166	0.017779	0.000884559	0.0102047	0.000319473	0.359673
evm.model.supercontig_2921.1	ras-related protein RABA2a	RAB11c	10	6060.77	81.25	17813	Down	Down	Down	Unchanged	Unchanged	Unchanged	20169	25316.3	11497.7	32016	36127	28358.3	33319.7	39342.3	44006	44106	42238.3	42226.7	18994.3	32167.1	38889.3	42857	-0.760017	-1.03381	-1.17396	-0.273788	-0.413944	-0.140156	0.0461764	0.0173224	0.00426342	0.153375	0.0101102	0.277035
evm.model.supercontig_298.1	glutamine synthetase nodule isozyme-like	GLN1-1	18	7686.37	74.44	39304.4	Unique T7	Unique T14	Unique T21	Down	Down	Unchanged				42158	50203.7	45972	144194	130298	121378	125754	132029	129751	0	46111.2	131956	129178	-	-	-	-1.51687	-1.48617	0.030699	-	-	-	0.00025867	9.59406e-06	0.707289
evm.model.supercontig_3.105	importin subunit beta-1	AT5G53480	17	2543.5	35.11	90496.1	Unchanged	Down	Down	Down	Down	Unchanged	17446	27632.3	20698	25687.7	26120.7	23737	47236.3	54534.3	46243.7	43003	35821.3	35113.7	21925.4	25181.8	49338.1	37979.3	-0.199774	-1.1701	-0.792608	-0.970322	-0.592834	0.377488	0.351695	0.0023333	0.0149224	0.000881506	0.00818413	0.0352404
evm.model.supercontig_3.118	dihydrolipoyllysine-residue acetyltransferase component 2 of pyruvate dehydrogenase complex, mitochondrial	AT1G54220	14	2727.71	52.67	42711.6	Down	Down	Down	Unchanged	Unchanged	Unchanged	7987.98	7584.2	7914.82	20440.2	16215.2	18919.2	24105.7	16556	18140.4	19397.9	17865.6	17238.8	7829	18524.9	19600.7	18167.4	-1.24256	-1.32401	-1.21446	-0.0814431	0.0281065	0.10955	0.000998411	0.00691439	9.31273e-05	0.701268	0.81003	0.580459
evm.model.supercontig_3.129	cytochrome b5	CB5-E	5	2192.73	47.76	15264.5	Down	Down	Down	Unchanged	Unchanged	Unchanged	10271.7	11325.7	12560.3	19923.3	20656.3	20455	15277.7	25278.3	18904.7	21191.7	19327.3	17282.7	11385.9	20344.9	19820.2	19267.2	-0.837419	-0.799726	-0.758902	0.0376933	0.0785178	0.0408245	0.000210704	0.0481035	0.00382596	0.866642	0.40169	0.868488
evm.model.supercontig_3.135	probable 6-phosphogluconolactonase 4, chloroplastic	EMB2024	12	4297.84	60	35923.2	Unchanged	Down	Down	Down	Down	Unchanged	28695.7	22830.7	30035.7	53679	43599.7	33630.7	87884.3	70968.3	71294	89097.7	73524.7	70393.3	27187.3	43636.4	76715.6	77671.9	-0.682599	-1.49658	-1.51446	-0.813986	-0.831859	-0.0178734	0.0566959	0.00118046	0.00123217	0.0146985	0.014149	0.911056
evm.model.supercontig_3.161	caffeic acid 3-O-methyltransferase	OMT1	28	42887.3	97.53	40257.3	Down	Down	Down	Down	Down	Unchanged	22295	31772	29187	149126	118814	128007	720153	405478	444689	445935	450937	439771	27751.3	131982	523440	445547	-2.24972	-4.23739	-4.00495	-1.98768	-1.75523	0.232445	0.000377584	0.00746599	6.68205e-08	0.0169919	5.10209e-06	0.475644
evm.model.supercontig_3.162	nascent polypeptide-associated complex subunit alpha-like protein 2	NACA2	3	1240.33	18.43	23696.1	Unique T7	Unique T14	Unique T21	Unchanged	Up	Up				32982.7	35193.5	44626.3	38302	30362	35923	21810.7	15221	20509	0	37600.8	34862.3	19180.2	-	-	-	0.109096	0.971145	0.86205	-	-	-	0.556709	0.0108786	0.0071669
evm.model.supercontig_3.17	plastidial pyruvate kinase 2	PKP-BETA1	2	999.939	24.47	20787	Down	Down	Down	Unchanged	Up	Unchanged	2893.91	4757.61	4334.68	15978.3	19456.5	19059.1	17257.5	10560.4	10824.1	7036.42	7437.75	9434.68	3995.4	18164.7	12880.7	7969.62	-2.18472	-1.68879	-0.99617	0.495927	1.18855	0.692624	0.000329923	0.0171116	0.0130007	0.0972563	0.00153917	0.10086
evm.model.supercontig_3.176	stomatin-like protein 2, mitochondrial	AT4G27585	13	1303.42	47.8	46974.5	Down	Down	Down	Unchanged	Unchanged	Unchanged	6544	6643	7235.33	24963	26567.7	28583	42054.7	27617	28740.3	31061.7	27631.3	28338	6807.44	26704.6	32804	29010.3	-1.9719	-2.26869	-2.09138	-0.296786	-0.119481	0.177305	4.90909e-05	0.00499006	3.16086e-05	0.268738	0.194236	0.469492
evm.model.supercontig_3.18	plastidial pyruvate kinase 2	PKP-BETA1	13	4079.57	68.9	38103	Unchanged	Unchanged	Unchanged	Unchanged	Up	Unchanged	35160.7	43919	31725.3	48643.7	58157.7	49348	44216.7	45400.7	38494.3	30030	32370.3	28982.3	36935	52049.8	42703.9	30460.9	-0.494903	-0.209379	0.278031	0.285525	0.772934	0.487409	0.0334308	0.242474	0.160694	0.0663806	0.00257653	0.00652992
evm.model.supercontig_3.187	chloroplastic import inner membrane translocase subunit HP30-2	AT5G24650	3	1412.91	48.2	14696	Unique T7	Unique T14	Unique T21	Unchanged	Unchanged	Unchanged				11210.5	12402.5	11323	10384	6963.33	9656.5	6870.33	11041	12958	0	11645.3	9001.28	10289.8	-	-	-	0.37155	0.17854	-0.19301	-	-	-	0.0753982	0.501466	0.568523
evm.model.supercontig_3.22	hevamine-A-like	CHIA	2	742.031	13.55	34965.6	-	Unique T0	Up	-	-	Unique T21	24379.5	19301	15356			4489				3934	6054	10600.5	19678.8	4489	0	6862.83	2.13218	#DIV/0!	1.51977	#DIV/0!	-0.61241	-	-	-	0.0172454	-	-	-
evm.model.supercontig_3.254	embryo-specific protein ATS3B-like	AT5G62200	8	4099.95	60	21258.9	Unchanged	Unchanged	Unchanged	Unchanged	Unchanged	Unchanged	52892.3	61932.3	56191.7	80463	54659	64679	25227.3	57611.3	52594.7	67440.3	73083	64438.7	57005.4	66600.3	45144.4	68320.7	-0.22443	0.336551	-0.261222	0.560981	-0.0367927	-0.597774	0.294563	0.317903	0.0365215	0.162694	0.838803	0.0892801
evm.model.supercontig_3.274	Enolase	LOS2	24	12627.9	70.5	50006.2	Up	Up	Up	Unchanged	Unchanged	Unchanged	134452	180648	133922	81246.7	54177.7	67165.7	104040	56941.3	81317.3	76158.7	60870.7	66183.3	149674	67530	80766.2	67737.6	1.14822	0.889997	1.14379	-0.258224	-0.00442737	0.253796	0.00907078	0.0287479	0.0070711	0.446256	0.982724	0.41433
evm.model.supercontig_3.282	40S ribosomal protein S13	RPS13A	3	2114.09	29.14	17206.3	Unique T7	Unique T14	Unique T21	Unchanged	Unchanged	Unchanged				24925.7	28199.1	36057.6	51302.7	21486.6	25795.2	29087.5	41103.2	27308.8	0	29727.5	32861.5	32499.8	-	-	-	-0.144603	-0.128636	0.0159666	-	-	-	0.766793	0.637612	0.973577
evm.model.supercontig_3.289	40S ribosomal protein S20-2	AT3G47370	5	10244.1	57.38	13840.1	Down	Down	Down	Unchanged	Up	Unchanged	32201.3	29935.7	30858.3	158171	157076	186522	125734	96862	116459	93131	93637	124145	30998.4	167256	113018	103638	-2.43179	-1.86629	-1.74128	0.565503	0.69051	0.125007	0.00014665	0.000655701	0.00211299	0.0134953	0.0106536	0.520298
evm.model.supercontig_3.290	transketolase, chloroplastic	AT2G45290	5	693.008	7.77	80380	Unchanged	Unchanged	Unchanged	Up	Up	Up	4993.55	5107.75	8823.84	8517.25	8736.43	8378.7	5833.73	4983.6	5017.19	3570.37	3635.15	3295.7	6308.38	8544.13	5278.18	3500.41	-0.437663	0.25723	0.849747	0.694894	1.28741	0.592516	0.151274	0.468765	0.0901887	0.000387713	4.32923e-06	0.00390604
evm.model.supercontig_3.291	protein EXORDIUM-like 3	EXL3	5	1389.58	18.57	39204.6	Unique T7	Unique T14	Unique T21	Unchanged	Unchanged	Unchanged				62182	81402.3	63276.3	58312.7	60889.7	58702.3	56029.3	58949.3	70154.7	0	68953.6	59301.6	61711.1	-	-	-	0.217555	0.160095	-0.0574603	-	-	-	0.199338	0.393151	0.611442
evm.model.supercontig_3.304	21 kDa protein-like	AT5G62350	4	5487.79	39.9	21313.3	Down	Down	Down	Unchanged	Down	Down	6369	6552	7575	21169.7	15449.3	17307	28801	30806.3	54639	69418.3	77056	101066	6832	17975.3	38082.1	82513.3	-1.39564	-2.47873	-3.59425	-1.08309	-2.19861	-1.11551	0.00296391	0.0197434	0.00136795	0.0764492	0.00263205	0.0245594
evm.model.supercontig_3.305	PECTINESTERASE INHIBITOR-LIKE	AT4G25250	5	2445.18	29.55	19520.1	Unique T7	Unique T14	Unique T21	Unchanged	Down	Down				4919.5	5570.33	5837	14112.5	9518	23772.7	37917	58109.3	40236.3	0	5442.28	15801.1	45420.9	-	-	-	-1.53774	-3.06107	-1.52334	-	-	-	0.0696315	0.00331961	0.0178743
evm.model.supercontig_3.310	pectinesterase 2	AT2G45220	3	1880.36	6.74	58183.4	-	Unique T14	Unique T21	Unique T14	Unique T21	Unchanged							9255.5	7665.5	10551	23596	37326	15093.3	0	0	9157.33	25338.4	#DIV/0!	-	-	-	-	-1.46833	-	-	-	-	-	0.0683715
evm.model.supercontig_3.312	monocopper oxidase-like protein SKS1	SKS1	3	1028.7	8.72	63058.5	Down	Down	Down	Unchanged	Unchanged	Unchanged	3192	13656.5	8673	19608	19502.7	16638.7	20748	20843	20769.7	23308	26406	25366.7	8507.17	18583.1	20786.9	25026.9	-1.12724	-1.28892	-1.55673	-0.161682	-0.429487	-0.267805	0.0337328	0.0153072	0.00636537	0.0862363	0.00841911	0.00962228
evm.model.supercontig_3.315	BAG family molecular chaperone regulator 7	BAG7	15	9024.1	51.83	47056.1	Unchanged	Down	Unchanged	Unchanged	Unchanged	Unchanged	83867.7	84809.7	85139.3	107045	129367	131997	163412	123604	121646	120535	131204	108040	84605.6	122803	136221	119926	-0.537519	-0.687122	-0.503326	-0.149604	0.0341934	0.183797	0.00852298	0.0192407	0.00622003	0.442042	0.795172	0.343097
evm.model.supercontig_3.340	annexin D5-like	ANN5	21	5943.48	71.34	35965.2	Unchanged	Unchanged	Unchanged	Unchanged	Unchanged	Unchanged	71950.7	77196.7	81097.3	91184.3	74244	65416.7	83029.7	69836.7	82592.7	79939	85678.7	93602	76748.2	76948.3	78486.3	86406.6	-0.00375675	-0.0323081	-0.171007	-0.0285514	-0.167251	-0.138699	0.981269	0.749163	0.112638	0.868432	0.329939	0.248289
evm.model.supercontig_3.360	dihydropyrimidine dehydrogenase (NADP(+)), chloroplastic	PYD1	7	1274.84	35.66	47441.3	Unchanged	Down	Down	Down	Down	Unchanged	10304.3	10531.7	8916	15875.3	11888.7	12325.3	30651	28553.7	30185.3	42801	41319.3	41499.3	9917.33	13363.1	29796.7	41873.2	-0.430232	-1.58713	-2.078	-1.1569	-1.64777	-0.490877	0.0643702	1.6516e-05	1.28258e-06	0.000312831	2.93666e-05	0.000106175
evm.model.supercontig_3.364	glutamine synthetase nodule isozyme	GLN1-1	14	4231.4	70.79	39530.5	Down	Down	Down	Down	Unchanged	Unchanged	18118.3	8466.67	16442	33252.7	29447	27340.7	37273.3	51383.3	47971	43719	46915	35778.7	14342.3	30013.4	45542.6	42137.6	-1.06533	-1.66694	-1.55483	-0.601606	-0.489498	0.112109	0.0104106	0.00385364	0.00335607	0.0276818	0.0315016	0.561698
evm.model.supercontig_3.391	aldose 1-epimerase	AT3G17940	5	1220.02	24.19	37250.9	Unchanged	Unchanged	Unchanged	Up	Up	Unchanged	21183.7	25658.7	13570	40610.7	28605.3	32279.3	17949	14694	17313.7	14521.3	6005.33	10656.7	20137.4	33831.8	16652.2	10394.4	-0.748498	0.274166	0.954068	1.02266	1.70257	0.679902	0.0521561	0.395667	0.0862554	0.00960732	0.00560347	0.077976
evm.model.supercontig_3.4	probable small nuclear ribonucleoprotein F	RUXF	2	2981.95	25	9967.33	-	-	-	Unchanged	Unchanged	Unchanged		5194	7087	18236	23886.5	18620	38397.5	18252	18922.5	16573.5	15762.5	13687	6140.5	20247.5	25190.7	15341	-1.72132	-2.03646	-1.32096	-0.315146	0.400351	0.715497	0.0104899	0.112407	0.00599319	0.510633	0.0716265	0.213352
evm.model.supercontig_3.401	tubulin beta-5 chain	TUB6	22	12661.5	70.75	50281.5	Unchanged	Unchanged	Unchanged	Unchanged	Unchanged	Unchanged	27554.3	33814.2	27907.5	16070.8	16450.5	91724.4	37740.2	19276.1	17894.4	51430.2	12628.3	16805.9	29758.7	41415.2	24970.3	26954.8	-0.476852	0.2531	0.142768	0.729951	0.61962	-0.110331	0.668163	0.514997	0.83303	0.560773	0.632779	0.89308
evm.model.supercontig_3.423	eukaryotic peptide chain release factor GTP-binding subunit ERF3A isoform X1	AT1G18070	4	1980.01	22.4	27923.6	-	-	-	Down	Unchanged	Unchanged		2134	3063	14789.3	30369.7	22948	34013	42049.3	37680	34188.7	33910.3	33824	2598.5	22702.3	37914.1	33974.3	-3.12709	-3.86698	-3.70869	-0.739894	-0.581605	0.15829	0.0407908	0.0013419	3.73986e-06	0.0397781	0.0664455	0.165475
evm.model.supercontig_3.424	eukaryotic peptide chain release factor GTP-binding subunit ERF3A isoform X2	AT1G18070	4	1701.78	18.24	37432.1	Down	Down	Down	Unchanged	Unchanged	Unchanged	5058.5	10377.7	10137	27464.7	34282.7	30376	30231.3	39307.3	39095.7	26940.3	26142	30761	8524.39	30707.8	36211.4	27947.8	-1.84894	-2.08678	-1.71307	-0.237842	0.135871	0.373712	0.00107969	0.00131852	0.000981573	0.199436	0.320479	0.0671724
evm.model.supercontig_3.429	guanine nucleotide-binding protein subunit beta-like protein	RACK1B_AT	18	15234.9	80.06	36193.8	Down	Down	Down	Unchanged	Unchanged	Unchanged	65181	70637	81005.3	297196	335663	352972	257084	221611	280832	234063	222626	273010	72274.4	328610	253176	243233	-2.18482	-1.80858	-1.75078	0.376239	0.434039	0.0577997	0.000116005	0.000530377	0.000428419	0.0339924	0.0190698	0.687719
evm.model.supercontig_3.438	Beta-glucosidase 44	BGLU44	14	2734.94	40.04	59233.3	Unchanged	Up	Up	Up	Up	Unchanged	87429	63595	76093.3	77618.7	78864	67731.7	43295.7	34348.7	35762	30093	35340.3	28291.7	75705.8	74738.1	37802.1	31241.7	0.0185593	1.00194	1.27693	0.983377	1.25837	0.274995	0.906437	0.0069492	0.00349294	0.00118518	0.000450069	0.13333
evm.model.supercontig_3.500	40S ribosomal protein S7	AT1G48830	10	6135.4	64.4	22048.7	Down	Down	Down	Unchanged	Unchanged	Unchanged	16366.3	13969.7	17945.7	47496.7	62572.7	68576.7	51973.7	62071.3	52547.3	48321	44725	27250.3	16093.9	59548.7	55530.8	40098.8	-1.88756	-1.78677	-1.31705	0.100782	0.570511	0.469729	0.0024226	0.000342749	0.022122	0.600404	0.097731	0.101531
evm.model.supercontig_3.65	glutamate synthase 1 [NADH], chloroplastic isoform X1	GLT1	6	473.079	4.52	223142	Unique T7	Unique T14	Unique T21	Down	Unchanged	Up				11910.3	16053.7	15916	27797.3	20206.3	20884.7	14009.3	14169	9090	0	14626.7	22962.8	12422.8	-	-	-	-0.650696	0.235613	0.886309	-	-	-	0.0399923	0.363399	0.0231362
evm.model.supercontig_3.79	protein BOBBER 1	BOB1	8	3148.2	44.14	33299	Down	Down	Unchanged	Up	Up	Unchanged	5159.33	8287	5050.33	57185	53393.7	58862.3	40310.3	33270.3	32232	29973.3	12682.3	13131	6165.56	56480.3	35270.9	18595.6	-3.19545	-2.51618	-1.59266	0.679271	1.60279	0.92352	1.29842e-05	0.000451286	0.0982708	0.0021364	0.00305386	0.0554353
evm.model.supercontig_3.8	reticulon-like protein B1	BTI2	4	1302.51	17.65	28817.6	-	-	-	Unchanged	Unchanged	Unchanged	9074		6573	24537	19767	24546.3	29060.7	33772.3	26534.7	30492.7	25239.3	24289	7823.5	22950.1	29789.2	26673.7	-1.55262	-1.9289	-1.76953	-0.376289	-0.216915	0.159374	0.00677102	0.004737	0.0057742	0.0613778	0.21075	0.338268
evm.model.supercontig_30.140	bifunctional purine biosynthesis protein PurH-like	AT2G35040	8	1103.18	27.78	54085	Down	Down	Down	Unchanged	Unchanged	Unchanged	7628.67	7079.67	7104.33	15078	14031.7	17708.3	16660.9	14213.7	15676.3	15163.7	14075.7	14895.3	7270.89	15606	15517	14711.6	-1.1019	-1.09364	-1.01675	0.00825525	0.085151	0.0768958	0.00167318	0.000355897	3.7271e-05	0.948853	0.47713	0.361589
evm.model.supercontig_30.147	coatomer subunit delta-like	AT5G05010	11	1938.86	37.36	58284.4	Down	Down	Down	Down	Unchanged	Unchanged	2593.53	2901	2693.63	15717.6	19610.1	18455.7	22700.9	33378.5	31602.3	24784.5	26621.9	17506.5	2729.39	17927.8	29227.2	22971	-2.71555	-3.42066	-3.07316	-0.70511	-0.35761	0.347501	0.000194474	0.00131211	0.00190275	0.0319983	0.169494	0.221082
evm.model.supercontig_30.148	coatomer subunit delta-like	AT5G05010	15	2236.28	29.91	86576.1	Down	Down	Down	Unchanged	Unchanged	Unchanged	6582.07	6226.67	6935.18	23153.7	26322	26338	28256.5	39233.9	37146.1	35383.5	34197.5	26469.5	6581.31	25271.2	34878.8	32016.8	-1.94105	-2.40591	-2.28238	-0.464855	-0.341335	0.123521	6.50411e-05	0.00110297	0.000816659	0.0528172	0.0869558	0.548675
evm.model.supercontig_30.25	DUF1682 domain-containing protein	AT4G24330	3	594.352	8.05	52941.3	Down	Down	Down	Down	Down	Unchanged	6428	5849.5	5961.5	16237.3	14761.3	15727.7	23458	27621	24067	26276.7	26628.7	21564.3	6079.67	15575.4	25048.7	24823.2	-1.35721	-2.04267	-2.02963	-0.68546	-0.672417	0.0130434	3.47389e-05	0.000132306	0.000336151	0.00228493	0.00541547	0.919133
evm.model.supercontig_30.3	UDP-glucose:glycoprotein glucosyltransferase	EBS1	2	577.827	10.94	35425.8	-	-	-	Unchanged	Unchanged	Unchanged		2964		6195.5	6383.5	10157	12646	18186	9420.5	10040.5	11182	8670.5	2964	7578.67	13417.5	9964.33	-1.3544	-2.1785	-1.74923	-0.8241	-0.394829	0.429271	-	-	-	0.111328	0.182394	0.264106
evm.model.supercontig_30.43	serine hydroxymethyltransferase 3, chloroplastic	SHM3	7	1681.08	32.18	35336.5	Down	Down	Down	Unchanged	Unchanged	Unchanged	12516	8268.33	11060.5	37074.7	40841.7	41502	32378	30651	35224.3	33763.3	30078	33734.3	10614.9	39806.1	32751.1	32525.2	-1.90689	-1.62545	-1.61546	0.281446	0.291431	0.00998494	9.60115e-05	0.000265122	0.000232337	0.0212407	0.0168279	0.906687
evm.model.supercontig_30.45	ATP phosphoribosyltransferase 2, chloroplastic-like	ATP-PRT2	5	840.622	20.84	44262.6	Down	Down	Down	Up	Up	Unchanged	11716	11470.5	9972.67	24738.7	26977.7	27878.3	14790.3	16409.3	18567.7	18151	18517.7	14893.3	11053.1	26531.6	16589.1	17187.3	-1.26326	-0.585791	-0.6369	0.677473	0.626364	-0.0511091	0.000138092	0.0105827	0.00855952	0.00229687	0.00323937	0.725629
evm.model.supercontig_30.49	elongation factor Tu, chloroplastic	RABE1b	9	1547.85	35.56	52349.2	-	-	-	Unchanged	Unchanged	Unchanged		3806.38	2613.5	19453.4	17581	21352.4	18053.4	17322.1	18556.6	16427.3	17966	14215.7	3209.94	19462.3	17977.3	16203	-2.60006	-2.48556	-2.33564	0.1145	0.26442	0.14992	0.00159818	0.000179683	0.00307526	0.264839	0.101666	0.196437
evm.model.supercontig_30.65	plasma membrane-associated cation-binding protein 1	PCAP1	5	2760.68	39.27	21061.9	-	-	-	Unchanged	Down	Unchanged	3739	2421		6325	3010.5	3814	12797	40457.7	25196.3	46113.3	51863	45252.3	3080	4383.17	26150.3	47742.9	-0.509043	-3.08583	-3.95428	-2.57678	-3.44524	-0.868457	0.414418	0.111843	0.000493417	0.0540814	4.68357e-05	0.0592412
evm.model.supercontig_309.3	glucose-6-phosphate isomerase 1, chloroplastic	PGI1	22	1726.89	41.14	102146	Unchanged	Down	Down	Down	Down	Unchanged	20361.7	19494.3	22428.3	23689.3	19672.3	21166.3	34026.7	44725.7	44674	55698	55932.7	47306.3	20761.4	21509.3	41142.1	52979	-0.051056	-0.986709	-1.35151	-0.935653	-1.30046	-0.364805	0.635448	0.00510845	0.000408538	0.0063353	0.000510441	0.0599703
evm.model.supercontig_309.6	14-3-3-like protein B	At5g65430	15	12963.8	77.38	28555.3	Unchanged	Down	Down	Down	Down	Unchanged	39361.6	42202.5	46461.8	54849.7	63146.4	54977.9	121892	107545	103650	100505	107351	99773.7	42675.3	57658	111029	102543	-0.434121	-1.37946	-1.26476	-0.94534	-0.830636	0.114704	0.0120276	0.000320909	4.65797e-05	0.000993804	0.000252395	0.233302
evm.model.supercontig_31.11	60S acidic ribosomal protein P2A-like	AT2G27710	6	4318.68	95.61	11609.1	Down	Down	Down	Unchanged	Unchanged	Unchanged	2746.28	2775.58	2868.79	11739.3	12610.2	11290.7	25706.3	15316	13353	14184.3	11356.2	10641.3	2796.88	11880	18125.1	12060.6	-2.08665	-2.6961	-2.10841	-0.609449	-0.0217642	0.587685	1.9962e-05	0.0161417	0.00102313	0.180302	0.882729	0.20247
evm.model.supercontig_31.7	60S acidic ribosomal protein P2A-like	AT2G27710	7	13751	98.25	11596	Down	Down	Down	Unchanged	Unchanged	Unchanged	24638	27938.1	32891.7	91463.7	82591.2	77567.8	147616	117411	100776	106688	68730.6	60261.5	28489.2	83874.2	121934	78560.2	-1.55781	-2.09762	-1.46338	-0.539804	0.0944297	0.634234	0.000301124	0.00256175	0.0258389	0.056284	0.738403	0.0935352
evm.model.supercontig_31.88	60S acidic ribosomal protein P2A-like	AT2G27710	6	6781.55	98.25	11626	Down	Down	Down	Unchanged	Unchanged	Unchanged	9057.75	10160	11565.6	43404.1	39740.7	34781.7	112257	56976.4	48535.4	41716	28210.5	23702.4	10261.1	39308.8	72589.8	31209.7	-1.93767	-2.82258	-1.60481	-0.884913	0.33286	1.21777	0.000366314	0.0356287	0.0185158	0.173756	0.245804	0.116281
evm.model.supercontig_312.2	actin-depolymerizing factor 2	ADF4	6	6105.86	69.62	18418.9	Unique T7	Unique T14	Unique T21	Unchanged	Unchanged	Unchanged				27329.4	31516.3	28384	40096.5	33607	36395.4	38849	38921	44078.7	0	29076.5	36699.6	40616.2	-	-	-	-0.33591	-0.4822	-0.14629	-	-	-	0.0280139	0.00571833	0.200129
evm.model.supercontig_32.1	isoleucine--tRNA ligase, cytoplasmic	AT4G10320	6	1159.83	38.77	37654.3	-	-	-	Unchanged	Unchanged	Unchanged	2860		3302	15373	21031	17522.7	19262	26964.7	21251.7	19367	18025.7	18198.7	3081	17975.6	22492.8	18530.4	-2.54457	-2.86799	-2.58843	-0.323425	-0.0438611	0.279564	0.0060456	0.00738349	0.000109192	0.18654	0.760738	0.166585
evm.model.supercontig_32.13	ferredoxin, root R-B2	FD3	5	11436.9	81.33	16537.4	Unchanged	Down	Unchanged	Unchanged	Unchanged	Up	36958.7	37740.7	40102.7	49123.7	52495.3	55548.3	83885.7	63384.7	68859	52055.7	28054.3	26807	38267.3	52389.1	72043.1	35639	-0.453154	-0.912747	0.102657	-0.459594	0.55581	1.0154	0.00246733	0.00551794	0.766536	0.0373153	0.11764	0.023765
evm.model.supercontig_32.144	metacaspase-4-like	MC5	7	1794.27	32.69	46366.6	Down	Down	Down	Unchanged	Unchanged	Unchanged	13863	14268	13845.7	41661	40964.7	46416.7	45671.7	32690	35015	33617.7	29839.7	30229	13992.2	43014.1	37792.2	31228.8	-1.62018	-1.43346	-1.15825	0.186721	0.461934	0.275213	7.20978e-05	0.00399922	0.00013996	0.296025	0.00488053	0.190835
evm.model.supercontig_32.19	CEN-like protein 2	ATC	5	4887.13	55.23	19622.5	Unique T7	Unique T14	Unique T21	Unchanged	Unchanged	Unchanged				20601	21050.7	25379	33184.3	16327.3	31574.7	16549	19009.3	15071.7	0	22343.6	27028.8	16876.7	-	-	-	-0.274637	0.404829	0.679466	-	-	-	0.448564	0.0456655	0.13824
evm.model.supercontig_32.3	Isoleucine--tRNA ligase, cytoplasmic	AT4G10320	2	403.076	4.52	61142.3	-	-	-	Unchanged	Unchanged	Unchanged		3440		11701	12415	10859	14266	18000	15143	13569	13391	10779	3440	11658.3	15803	12579.7	-1.76088	-2.19972	-1.87061	-0.438837	-0.109732	0.329105	-	-	-	0.0269043	0.41229	0.0893314
evm.model.supercontig_32.53	glyceraldehyde-3-phosphate dehydrogenase GAPCP2, chloroplastic	GAPCP-2	24	8833.2	84.35	45883.2	Down	Down	Down	Down	Unchanged	Unchanged	16867.3	15620	16491.7	45791.7	57946	60441.7	91476.3	84846.3	92053	84978.3	86202.3	70216.3	16326.3	54726.4	89458.6	80465.7	-1.74504	-2.45402	-2.30117	-0.708981	-0.556135	0.152846	0.00107073	6.26163e-06	0.000239043	0.00239692	0.0197764	0.185633
evm.model.supercontig_32.74	2-dehydro-3-deoxyphosphooctonate aldolase	AtkdsA1	4	2681.58	35.07	23430.9	Down	Down	Down	Unchanged	Unchanged	Unchanged	6874	6889	4880	10321	10711.7	13025	17736.3	13826.3	14738.3	18328	15436.3	14778.3	6214.33	11352.6	15433.7	16180.9	-0.869346	-1.31241	-1.38062	-0.443064	-0.511274	-0.06821	0.00879702	0.00244781	0.00145933	0.0482363	0.0248444	0.666192
evm.model.supercontig_32.93	succinate-semialdehyde dehydrogenase, mitochondrial isoform X1	ALDH5F1	7	2176.06	31.42	47335.3	Down	Down	Down	Unchanged	Down	Unchanged	12594	12747.7	12515.7	21859.3	17370.3	18253.3	33737.3	22280	33193.3	34359.7	29853.7	30450	12619.1	19161	29736.9	31554.4	-0.602563	-1.23664	-1.32223	-0.634081	-0.71967	-0.0855895	0.00891377	0.0101351	0.000180227	0.0564073	0.00326349	0.672388
evm.model.supercontig_32.96	poly [ADP-ribose] polymerase 3	AT5G22470	32	9649.4	67.24	93141.5	Up	Up	Up	Up	Up	Up	183171	199600	189891	56959.7	57932.7	51451	23707.7	21972.7	18257.3	15772	12907	11874.3	190888	55447.8	21312.6	13517.8	1.78352	3.16295	3.81979	1.37943	2.03627	0.656846	1.26945e-05	4.6263e-06	3.50284e-06	0.000188591	5.61088e-05	0.0171735
evm.model.supercontig_321.4	disease resistance response protein 206-like	DIR5	4	1844.25	38.14	21877	-	Unique T14	Unique T21	Unique T14	Unique T21	Down							26396	25543.3	31000.3	40703.7	48764.7	39100.3	0	0	27646.6	42856.2	#DIV/0!	-	-	-	-	-0.632405	-	-	-	-	-	0.011466
evm.model.supercontig_327.2	26S proteasome regulatory subunit 6A homolog	RPT5A	19	6051.52	73.33	45803.3	Down	Down	Down	Unchanged	Up	Unchanged	14205.7	15236.3	15790	70789.7	73039.7	83746.3	69269	62604.3	56585.3	48853	37551	43923.7	15077.3	75858.6	62819.6	43442.6	-2.33093	-2.05883	-1.52673	0.272098	0.804203	0.532105	0.000111962	0.000206359	0.00101155	0.0739544	0.00329069	0.0168826
evm.model.supercontig_327.7	60S ribosomal protein L22-2	AT3G05560	7	6955.62	59.68	14074.1	Down	Down	Down	Up	Unchanged	Unchanged	12013	6831.05	8060.76	79545.7	83206.7	112027	46946.3	66784.3	58913	49291.7	67586.7	64399.3	8968.27	91593	57547.9	60425.9	-3.35234	-2.68186	-2.75227	0.670474	0.600071	-0.0704038	0.00135414	0.00124512	0.000924532	0.0445565	0.0564204	0.73934
evm.model.supercontig_33.132	dnaJ protein homolog	J2	9	2031.57	49.88	47096.8	Unchanged	Up	Up	Up	Up	Unchanged	82802.3	92887.3	103979	110923	96649.7	94315.3	44677.3	63884	63467	43665.7	44156.3	49361.3	93222.8	100629	57342.8	45727.8	-0.110298	0.701071	1.02761	0.811369	1.13791	0.326541	0.408076	0.015157	0.00174025	0.00614584	0.000566485	0.152805
evm.model.supercontig_33.14	60S ribosomal protein L27a-3	AT1G70600	4	6572.54	27.4	16373.2	Unique T7	Unique T14	Unique T21	Unchanged	Down	Unchanged				21345	23620	28097.7	54739.7	20630.7	43396.3	57260.3	70419	46835	0	24354.2	39588.9	58171.4	-	-	-	-0.700924	-1.25614	-0.555216	-	-	-	0.210416	0.00891114	0.200293
evm.model.supercontig_33.158	nascent polypeptide-associated complex subunit alpha-like protein 1	AT3G12390	11	13338.2	86.7	22234.6	Down	Down	Down	Unchanged	Up	Unchanged	42873.3	34588.3	45077	133488	135866	142203	240447	142281	135526	117258	69476.7	79973.7	40846.2	137186	172751	88902.8	-1.74785	-2.08042	-1.12203	-0.332568	0.625828	0.958396	1.97933e-05	0.0179417	0.0317591	0.354629	0.0305578	0.0853561
evm.model.supercontig_33.166	NADPH-dependent aldo-keto reductase, chloroplastic-like	ChlAKR	15	22885.2	67.37	37213.6	Down	Down	Down	Unchanged	Unchanged	Unchanged	16911.3	18862.3	15388	361094	295948	325906	349794	328357	366181	327542	312793	326434	17053.9	327650	348110	322256	-4.26398	-4.35137	-4.24004	-0.0873915	0.0239449	0.111336	7.94884e-05	7.25271e-06	3.81359e-07	0.400691	0.794937	0.096196
evm.model.supercontig_33.168	NADPH-dependent aldo-keto reductase, chloroplastic	ChlAKR	13	4982.56	52.65	38740.6	Down	Down	Down	Unchanged	Unchanged	Unchanged	7386.94	6437.36	7787.19	95299	78736.1	68283.6	153129	56960	78356.1	63612.5	53562.5	70538.3	7203.83	80772.9	96148.2	62571.1	-3.48704	-3.73842	-3.11866	-0.251388	0.368375	0.619763	0.000730994	0.0379997	0.000362091	0.637409	0.121397	0.319521
evm.model.supercontig_33.170	Mitochondrial glycoprotein	AT5G02050	6	2948.46	41.09	29397.8	Down	Down	Down	Unchanged	Unchanged	Unchanged	5262	5942	4704	49647.3	49611.3	48935	112358	70377	64420.7	61681.7	41645	27525.7	5302.67	49397.9	82385.4	43617.4	-3.21966	-3.9576	-3.04012	-0.737939	0.179544	0.917483	5.24254e-08	0.00694141	0.0180845	0.0940552	0.591068	0.0982021
evm.model.supercontig_33.179	calmodulin 10 transcriptional variant 2	CAM7	7	8094.66	76.51	16904.8	Down	Up	Up	Up	Up	Unchanged	72498.3	55634.3	57365	96067.7	90884	109827	42124.7	15069.7	12791.3	12167	11965.7	17607.7	61832.6	98926.2	23328.6	13913.4	-0.677986	1.40627	2.15189	2.08426	2.82987	0.745617	0.00888155	0.0237358	0.00107106	0.00233746	0.00013907	0.382275
evm.model.supercontig_33.184	UBP1-associated protein 2A	UBA2A	4	1472.41	20.04	50366.5	Down	Down	Down	Unchanged	Unchanged	Unchanged	10592.5	10988.5	11153	29762	29536	34103.3	46551.7	42621	38914	35809.7	30540	27428.7	10911.3	31133.8	42695.6	31259.4	-1.51265	-1.96826	-1.51846	-0.455605	-0.00581149	0.449794	0.000173093	0.000136168	0.00115073	0.0121778	0.967083	0.0255229
evm.model.supercontig_33.202	alpha-L-arabinofuranosidase 1	ASD1	11	913.345	27.06	76062.9	Up	Unchanged	Unchanged	Down	Down	Unchanged	31407	28280.7	30524.3	16628.7	13452.3	12748.7	27709.3	32469.7	25608.3	32380.7	34344	32364.7	30070.7	14276.6	28595.8	33029.8	1.07471	0.0725547	-0.13541	-1.00215	-1.21012	-0.207965	0.000476252	0.545006	0.0602035	0.00369507	0.000161422	0.106219
evm.model.supercontig_33.41	alpha-L-fucosidase 3-like	AT3G26430	5	1125.67	16.71	43198.6	Unchanged	Up	Unchanged	Up	Unchanged	Down	22014.7	23396.3	23906	29650.3	23069.7	29978.3	10259.7	16862	19025.3	24804.7	29585.3	28100.3	23105.7	27566.1	15382.3	27496.8	-0.254649	0.586972	-0.251016	0.841621	0.00363319	-0.837988	0.126898	0.0457216	0.0447374	0.024558	0.980431	0.0154719
evm.model.supercontig_33.46	probable alpha-galactosidase B	AT3G26380	9	729.335	23.24	74121.7	Unchanged	Up	Up	Unchanged	Unchanged	Unchanged	30388.3	35464.7	33843.3	26159.3	20199.3	22136.3	19326.7	20578.7	19208.7	22295	21076.7	19556.7	33232.1	22831.7	19704.7	20976.1	0.541542	0.754041	0.663831	0.212499	0.122289	-0.0902099	0.0107533	0.000972772	0.00193476	0.158979	0.38983	0.232864
evm.model.supercontig_33.52	Cytochrome P450	CYP71B35	20	3736.01	55.46	55289	Down	Down	Down	Down	Down	Unchanged	14693.7	15301.7	17814.7	55265.3	57996	39961	93315.6	110342	82219	104258	110374	90019.7	15936.7	51074.1	95292.1	101551	-1.68024	-2.58001	-2.67178	-0.899765	-0.991536	-0.0917711	0.00349934	0.000648207	0.000150014	0.0111771	0.00359362	0.57125
evm.model.supercontig_33.53	Cytochrome P450	CYP71B35	4	1114.7	13.93	50716.5	-	Unique T14	-	Unique T14	-	Unique T14							6626.38	9564.12	7337.72				0	0	7842.74	0	#DIV/0!	-	#DIV/0!	-	#DIV/0!	#DIV/0!	-	-	-	-	-	-
evm.model.supercontig_33.54	cytochrome P450 71B34-like	CYP71B34	26	9099.72	65.6	56716	Down	Down	Down	Down	Down	Unchanged	71123.7	43378.3	66495.3	112960	128818	92407.7	324087	282884	264437	253757	218275	191018	60332.4	111395	290470	221017	-0.884681	-2.26738	-1.87315	-1.3827	-0.988467	0.394233	0.0198275	0.000301545	0.00132457	0.000953745	0.0064266	0.0517087
evm.model.supercontig_33.6	ribose-phosphate pyrophosphokinase 4	PRS3	2	625.408	9.46	43739.8	Up	Unchanged	Unchanged	Down	Down	Unchanged	10801	9743.5	9729.5	5538	5093.5	5872.5	8647	9583	10539.5	9993	12530.5	11013	10091.3	5501.33	9589.83	11178.8	0.875264	0.0735392	-0.147653	-0.801724	-1.02292	-0.221192	0.000400028	0.484353	0.254523	0.00229233	0.00181147	0.158357
evm.model.supercontig_33.7	glutamate--glyoxylate aminotransferase 2	AOAT2	3	550.486	11.88	53770.6	Unique T7	Unique T14	Unique T21	Unchanged	Down	Unchanged				6230.5	4126	3519	22894	7543.5	10574.7	9629.5	8631	9756.33	0	4625.17	13670.7	9338.94	-	-	-	-1.56351	-1.01375	0.549758	-	-	-	0.130506	0.0062339	0.409538
evm.model.supercontig_33.88	T-complex protein 1 subunit epsilon	AT1G24510	21	9800.15	74.01	53983	Down	Down	Down	Unchanged	Unchanged	Unchanged	16071.3	17947.7	16804.7	57667	71466	81101.7	128749	89015.7	78379.3	70061.7	70587.7	65810.7	16941.2	70078.2	98714.7	68820	-2.04843	-2.54273	-2.02229	-0.494298	0.0261383	0.520437	0.00146563	0.00595893	5.50022e-06	0.162873	0.865457	0.124245
evm.model.supercontig_334.5	26S proteasome regulatory subunit 8 homolog A	RPT6A	14	4188.07	56.56	47455.2	Down	Down	Down	Unchanged	Unchanged	Unchanged	19794.7	16562	16115	59325.7	62574	70156.7	56206.3	45421.3	49974.3	46247.7	39457.7	57238	17490.6	64018.8	50534	47647.8	-1.87192	-1.53068	-1.44583	0.341241	0.426086	0.0848454	0.000167456	0.000581743	0.0047387	0.0395466	0.0548537	0.65823
evm.model.supercontig_3368.2	Lactoylglutathione lyase GLX1	GLX1	17	8836.07	65.75	33214.7	Up	Unchanged	Up	Unchanged	Unchanged	Unchanged	175540	182552	173853	110367	92358.3	94002.3	126472	129013	122459	115922	106481	93161	177315	98909.3	125981	105188	0.842137	0.493106	0.753343	-0.349031	-0.0887939	0.260237	0.000245054	9.69138e-05	0.000534359	0.0110783	0.512886	0.0389499
evm.model.supercontig_3387.2	protein MOTHER of FT and TFL1	E12A11	5	8208.55	71.7	11970.9	Up	Up	-	Up	-	-	85910.3	70652.3	105041	18296	15178	10596	2134	1385	1953.5	2830	3526		87201.1	14690	1824.17	3178	2.56951	5.57904	4.77816	3.00952	2.20864	-0.800882	0.0020659	0.00101354	0.00726334	0.00460938	0.0285328	0.0403285
evm.model.supercontig_34.104	putative G3BP-like protein	AT3G25150	2	395.88	5.76	50629.8	Unique T7	Unique T14	Unique T21	Unchanged	Up	Unchanged				19756.5	27907.5	24136	11643	18779	15474	9241.5	10129.5	10443.5	0	23933.3	15298.7	9938.17	-	-	-	0.645615	1.26797	0.622354	-	-	-	0.0509271	0.00419575	0.062564
evm.model.supercontig_34.140	lanC-like protein GCL2	GCL2	5	1417.13	23.47	45993	Up	Up	Up	Unchanged	Unchanged	Unchanged	26215.3	26275.7	27448.3	8690	8666.5	7718.67	8308.33	10876.7	11234	10560	9871.5	7541.5	26646.4	8358.39	10139.7	9324.33	1.67265	1.39393	1.51487	-0.278713	-0.157776	0.120938	3.70247e-06	8.04659e-05	6.45676e-05	0.141858	0.37469	0.563813
evm.model.supercontig_34.147	General transcription factor IIF subunit 1	AT5G24130	2	638.087	13.47	32753.3	Up	-	Unique T0	-	Unique T7	-	22490.5	22823	21689.5	9760.5	5225	9610		4718					22334.3	8198.5	4718	0	1.44583	2.24302	#DIV/0!	0.797185	#DIV/0!	#DIV/0!	0.000753225	-	-	-	-	-
evm.model.supercontig_34.16	thiosulfate/3-mercaptopyruvate sulfurtransferase 1, mitochondrial-like	MST1	2	2569.95	65.93	10071.4	Up	Up	Up	Unchanged	Unchanged	Unchanged	33658.5	38791.5	38455.5	22761.5	18543	17775.5	15504.5	14363	18551	16533	15354	15836	36968.5	19693.3	16139.5	15907.7	0.908589	1.1957	1.21657	0.287111	0.307985	0.0208736	0.00159898	0.000555097	0.000239988	0.148856	0.0755834	0.866721
evm.model.supercontig_34.17	thiosulfate/3-mercaptopyruvate sulfurtransferase 1, mitochondrial-like isoform X2	MST1	11	3106.41	37.39	37626.9	Unchanged	Unchanged	Unchanged	Down	Unchanged	Unchanged	39356	37039	44256.3	35145	29800.3	23376.3	70344.3	50170.7	45765.3	47324.7	43925	39118.3	40217.1	29440.6	55426.8	43456	0.450005	-0.462774	-0.111746	-0.912778	-0.56175	0.351028	0.0549009	0.125077	0.367732	0.0351055	0.0279042	0.20576
evm.model.supercontig_34.208	elongation factor 1-beta 2-like	AT5G12110	13	18271.8	65.78	24588.7	Down	Down	Unchanged	Unchanged	Unchanged	Unchanged	51291.7	50406	63846.3	110917	125234	130647	269016	139966	133603	113311	64629.3	75455.3	55181.3	122266	180862	84465.2	-1.14777	-1.71263	-0.614177	-0.564863	0.533594	1.09846	0.000784074	0.0470956	0.129683	0.258351	0.0760551	0.10696
evm.model.supercontig_34.214	unnamed protein product	-	2	39839.1	95.83	2500.88	Down	Down	Down	Unchanged	Unchanged	Unchanged	20914.5	25521.5	24468.5	55082	61138.5	59027.5	75934	75724.5	61530.5	69682	61392.5	63163.5	23634.8	58416	71063	64746	-1.30545	-1.58818	-1.45388	-0.282735	-0.148427	0.134308	0.000103414	0.000671445	0.000139911	0.0677411	0.109263	0.306396
evm.model.supercontig_34.215	proteasome subunit alpha type-3	PAG1	11	7702.24	65.31	21533.8	Down	Down	Down	Unchanged	Unchanged	Unchanged	29748.3	36944	38977	70461.3	64379.3	66671	120571	81284	78200	82590.3	79112.7	74638.3	35223.1	67170.6	93351.7	78780.4	-0.931307	-1.40615	-1.16132	-0.474847	-0.230009	0.244838	0.000647579	0.013975	0.000274772	0.129701	0.0161866	0.351552
evm.model.supercontig_343.5	60S ribosomal protein L5	RPL5B	9	6397.14	43.43	34107.9	Down	Unchanged	Down	Unchanged	Up	Unchanged	14998	17747	20130	74705	90371	86904	126930	56836.3	56773	44561	45383.7	51255.7	17625	83993.3	80179.8	47066.8	-2.25265	-2.18562	-1.41709	0.0670364	0.835566	0.768529	0.000182809	0.0557619	0.000334947	0.880726	0.00207328	0.231112
evm.model.supercontig_349.3	proteasome subunit beta type-1	PBF1	10	9828.27	83.86	24946.2	Down	Unchanged	Unchanged	Unchanged	Unchanged	Unchanged	33928.3	35536.3	34754.7	64741.3	60762.3	77144.7	81436	47137	53850	45367	45561	54765.7	34739.8	67549.4	60807.7	48564.6	-0.959355	-0.807665	-0.483315	0.151691	0.47604	0.324349	0.00269778	0.0681017	0.0116101	0.592175	0.0311356	0.325879
evm.model.supercontig_3499.1	pyruvate kinase isozyme A, chloroplastic	PKP-ALPHA	10	4766.49	58.1	28164.3	Down	Down	Down	Unchanged	Unchanged	Unchanged	6808	6415.95	5184.3	29028.3	31994.7	38396	38044	35566	36781.3	30905.3	27055.7	25445.3	6136.08	33139.7	36797.1	27802.1	-2.43317	-2.5842	-2.1798	-0.151033	0.253365	0.404398	0.000652889	3.80921e-06	0.00021438	0.269431	0.171037	0.00708111
evm.model.supercontig_35.29	NADH-ubiquinone reductase complex 1 MLRQ subunit	AT3G48140	2	801.872	54.02	10011.6	Unique T7	Unique T14	Unique T21	Unchanged	Unchanged	Unchanged				6075	9503	15563	17459.5	16801.5	14280.5	13508.5	14022	3290	0	10380.3	16180.5	10273.5	-	-	-	-0.640403	0.014925	0.655328	-	-	-	0.11961	0.982045	0.178696
evm.model.supercontig_351.6	endoplasmic reticulum metallopeptidase 1-like	AT1G67420	2	1759.16	19.62	17625	Unchanged	Down	Unique T0	Down	Unique T7	Unique T14	2510	3147.5	2801	2945.5	2692.5	3072	5316.47	7892.48	8184.72				2819.5	2903.33	7131.22	0	-0.0422709	-1.33871	#DIV/0!	-1.29644	#DIV/0!	#DIV/0!	0.716966	0.00975155	-	0.00999263	-	-
evm.model.supercontig_36.108	DExH-box ATP-dependent RNA helicase DExH12	emb1507	2	424.127	1.63	245317	Down	Down	Down	Unchanged	Unchanged	Up	5770	5087	5045	11322.5	17024.5	16751	22373.5	26753.5	18763.5	14709	14599	13152	5300.67	15032.7	22630.2	14153.3	-1.50386	-2.094	-1.4169	-0.590146	0.0869591	0.677105	0.00651657	0.0017226	8.96539e-05	0.0624103	0.671263	0.0230457
evm.model.supercontig_36.140	14-3-3-like protein	GRF11	10	9929.64	71.37	29286.7	Unchanged	Unchanged	Unchanged	Unchanged	Up	Up	64798.9	81200.5	65108.3	82724.5	87273.9	81917.4	89081.5	85978.2	92818.4	54828.7	47990.9	57236.7	70369.2	83972	89292.7	53352.1	-0.254963	-0.343597	0.3994	-0.0886345	0.654363	0.742998	0.0743359	0.0304472	0.0489423	0.108813	0.00069291	0.000454615
evm.model.supercontig_36.156	protein EXORDIUM	EXO	2	970.228	9.69	34624	Unique T7	Unique T14	Unique T21	Up	Unchanged	Down				26651	24779	30994	17267.5	16991	20427.5	24379	33387	25440.5	0	27474.7	18228.7	27735.5	-	-	-	0.591893	-0.0136318	-0.605525	-	-	-	0.0125529	0.942302	0.0355801
evm.model.supercontig_36.166	40S ribosomal protein S6	EMB3010	5	3686.37	37.75	28552.2	-	-	-	Unchanged	Unchanged	Unchanged		3587		33392.7	35212.5	37844.9	46145.9	38730.4	39572.4	43687.6	55517	54130.3	3587	35483.4	41482.9	51111.6	-3.30629	-3.53167	-3.8328	-0.225375	-0.526508	-0.301134	-	-	-	0.0884918	0.0167391	0.0943069
evm.model.supercontig_36.169	14-3-3-like protein	GF14	21	27447.9	76.15	29413.9	Down	Down	Down	Down	Down	Unchanged	55439.1	66162.5	64887.6	106327	144393	137459	391770	232281	231886	216789	185445	207325	62163	129393	285312	203186	-1.05763	-2.19841	-1.70867	-1.14078	-0.651046	0.489738	0.00526651	0.0138758	0.000139865	0.0458901	0.00781835	0.203158
evm.model.supercontig_36.205	GEM-like protein 1	At1g28200	2	459.502	10.62	29847.4	Down	Down	Down	Unchanged	Unchanged	Unchanged	6927	9050.5	6375	9696	12203	14958.5	16050.5	12059.5	12534	12726	10963.5	11149.5	7450.83	12285.8	13548	11613	-0.721522	-0.862606	-0.640267	-0.141084	0.081255	0.222339	0.0486452	0.015283	0.0135931	0.557214	0.699091	0.232743
evm.model.supercontig_36.33	probable N-succinyldiaminopimelate aminotransferase DapC	AT1G77670	12	2525.78	44.74	50012.6	Down	Down	Down	Unchanged	Unchanged	Unchanged	8273.67	7652.33	8708.67	33195.7	37064.3	38387.3	40811	42818	45239.7	37094.3	40550	43507.7	8211.56	36215.8	42956.2	40384	-2.14089	-2.38714	-2.29806	-0.246249	-0.157165	0.0890833	6.06511e-05	1.22497e-05	6.81659e-05	0.0287545	0.160214	0.31719
evm.model.supercontig_36.55	lysM domain-containing GPI-anchored protein 1-like	LYM1	4	3369.85	21.98	40090.3	Unchanged	Unchanged	Up	Unchanged	Up	Unchanged	28773.3	29677.7	32203.7	28549.3	23658.3	28595.7	38017	24608	21158.3	19587.5	13825.3	16828	30218.2	26934.4	27927.8	16746.9	0.165966	0.113718	0.851521	-0.0522485	0.685554	0.737803	0.164611	0.684786	0.00232536	0.862916	0.0120331	0.107375
evm.model.supercontig_36.68	glucose-6-phosphate isomerase, cytosolic isoform X1	AT5G42740	20	3755.8	55.63	62692.6	Unchanged	Down	Down	Down	Down	Unchanged	43930	38189.7	42002.7	31852	29264.7	28072	67845.7	60419.7	59824	63843.7	86113.3	80196	41374.1	29729.6	62696.4	76717.7	0.47683	-0.599655	-0.890831	-1.07649	-1.36766	-0.291175	0.00451182	0.00229249	0.00676977	0.000302447	0.00224148	0.121116
evm.model.supercontig_37.128	eukaryotic translation initiation factor 2 subunit beta-like	EIF2B	6	3317.66	51.19	19025.3	Down	Down	Down	Unchanged	Unchanged	Unchanged	7816.16	10056.5	9590.68	18765	17392.3	18874.3	17489.1	15882.2	16642	15920.2	15223.6	14425.7	9154.46	18343.9	16671.1	15189.8	-1.00275	-0.864803	-0.730559	0.137949	0.272192	0.134244	0.000383127	0.000806329	0.00171408	0.0657816	0.00802574	0.0796524
evm.model.supercontig_37.150	proteasome subunit alpha type-7	PAD2	8	9614.96	55.65	25515.3	Down	Down	Down	Unchanged	Unchanged	Unchanged	27630.7	27574.6	32374.1	53348	44753.7	44630.4	57532.4	46434.5	50572	56301.4	54068.2	59959.8	29193.1	47577.4	51513	56776.5	-0.704646	-0.819306	-0.959664	-0.11466	-0.255018	-0.140358	0.00505834	0.00346883	0.000296747	0.415516	0.051928	0.224329
evm.model.supercontig_37.152	protein EARLY-RESPONSIVE TO DEHYDRATION 7, chloroplastic-like	ERD7	2	820.785	6.46	48568.1	-	Unchanged	Unchanged	-	-	Unchanged	7956	6644	10501	9015	5376		5580	5050	6066	10871	7137	7413	8367	7195.5	5565.33	8473.67	0.217615	0.588242	-0.0182759	0.370627	-0.235891	-0.606518	0.59814	0.0747311	0.95158	0.330776	0.57893	0.0783574
evm.model.supercontig_37.159	26S proteasome non-ATPase regulatory subunit 4 homolog	RPN10	4	559.771	14.59	44961.4	Unique T7	Unique T14	Unique T21	Unchanged	Unchanged	Unchanged				10758.4	5930.83	9714.77	13922.1	8749.76	8972.17	11418.7	6790.63	7203.12	0	8801.34	10548	8470.83	-	-	-	-0.261176	0.0552196	0.316395	-	-	-	0.478409	0.881598	0.407074
evm.model.supercontig_37.16	probable glucan 1,3-alpha-glucosidase	RSW3	12	741.498	23.45	105215	Down	Down	Down	Unchanged	Unchanged	Unchanged	10103.3	11712	12402.3	19145	18228.7	17040	27783	24942	23445	25160.7	18021.7	21457.7	11405.9	18137.9	25390	21546.7	-0.669228	-1.15448	-0.917686	-0.485254	-0.248458	0.236796	0.00180961	0.000634536	0.00951014	0.00678515	0.18796	0.187778
evm.model.supercontig_37.170	glycine-rich protein 2	GRP2	4	11642.3	41.35	19853.8	Down	Unchanged	Unchanged	Unchanged	Up	Unchanged	21195.3	21807	20041.3	53015	47828.3	58784	110683	41513.5	46545.5	32706.3	31742.3	26492.7	21014.6	53209.1	66247.4	30313.8	-1.34028	-1.65648	-0.528585	-0.316191	0.8117	1.12789	0.000553085	0.112087	0.00964593	0.593162	0.0034896	0.183149
evm.model.supercontig_37.18	beta-galactosidase 10	BGAL10	9	2511.45	29.41	47341.1	Down	Down	Down	Up	Up	Unchanged	10481	9152.5	6761	55406	70081.3	73430.3	37568.3	30977	28001.7	33320.7	34856	33070	8798.17	66305.9	32182.3	33748.9	-2.91386	-1.87099	-1.93957	1.04287	0.974297	-0.0685711	0.00052158	0.00151549	3.41114e-05	0.00536148	0.00425311	0.615528
evm.model.supercontig_37.182	protodermal factor 1	AT2G16630	5	1205.95	24.53	35741.3	Unique T7	Unique T14	Unique T21	Unchanged	Up	Unchanged				39918.7	36173.7	40648	36885	25438.3	11906	31794.3	12249	13538	0	38913.4	24743.1	19193.8	-	-	-	0.653242	1.01963	0.366388	-	-	-	0.126154	0.0379613	0.593802
evm.model.supercontig_37.186	peptidyl-prolyl cis-trans isomerase	ROC3	12	30979.8	80.23	18249.7	Down	Unchanged	Down	Unchanged	Unchanged	Unchanged	118176	137568	133088	428694	427281	439536	751055	331450	384503	355727	338855	346704	129611	431837	489002	347095	-1.7363	-1.91566	-1.42115	-0.179355	0.315155	0.49451	1.74469e-06	0.0528957	8.98487e-06	0.687237	0.000168543	0.342901
evm.model.supercontig_37.190	translocon-associated protein subunit alpha	AT2G21160	2	1573.58	14.89	28202	-	-	-	-	-	-							1300				35385		0	0	1300	35385	#DIV/0!	-	-	-	-	-4.76655	-	-	-	-	-	-
evm.model.supercontig_37.194	triosephosphate isomerase, chloroplastic	TIM	2	598.637	7.49	29941.7	Unique T7	Unique T14	Unique T21	Unchanged	Unchanged	Unchanged				22294.3	21859.9	22284.2	14102.4	14879.3	18572	23149.6	18624.6	11604.1	0	22146.2	15851.2	17792.8	-	-	-	0.482461	0.315767	-0.166694	-	-	-	0.0104871	0.265022	0.621168
evm.model.supercontig_37.195	aspartate--tRNA ligase 2, cytoplasmic	AT4G31180	29	7681.38	70.59	61078	Down	Down	Down	Down	Unchanged	Unchanged	23729	22048	24880	78741.7	88921.7	90476	148178	134374	118950	119584	107656	108355	23552.3	86046.4	133834	111865	-1.86925	-2.50651	-2.24781	-0.63726	-0.378568	0.258691	7.76193e-05	0.000201904	2.37255e-05	0.00656441	0.00841138	0.0771335
evm.model.supercontig_37.20	beta-galactosidase 10	BGAL10	11	3090.4	42.92	49024.8	Down	Down	Down	Up	Up	Unchanged	7767.67	11787.3	7928.67	71028.3	84760.7	91427	27893	31731.7	28886.7	31964.7	39403	41407	9161.22	82405.3	29503.8	37591.6	-3.16913	-1.68729	-2.0368	1.48184	1.13233	-0.349509	0.000284223	0.000310403	0.000843443	0.000981666	0.00253646	0.0591735
evm.model.supercontig_37.201	5'-methylthioadenosine/S-adenosylhomocysteine nucleosidase 1-like isoform X1	MTN1	4	1648.34	21.36	32498.6	Unique T7	Unique T14	Unique T21	Down	Down	Unchanged				12232	14660	15153.7	25098	26009.3	23039.7	22607.7	21048.7	21528.3	0	14015.2	24715.7	21728.2	-	-	-	-0.818431	-0.632576	0.185856	-	-	-	0.00105307	0.00160194	0.0394858
evm.model.supercontig_370.5	RAN GTPase-activating protein 1	RANGAP1	9	1051.49	30.31	53688.7	Down	Down	Down	Unchanged	Up	Unchanged	6905	7409	7212.33	30766.3	24491.7	25756.3	20687	18481.7	19488	15332.3	11922	15978	7175.44	27004.8	19552.2	14410.8	-1.91207	-1.44619	-1.00601	0.465882	0.906066	0.440184	0.000497463	4.59432e-05	0.00464741	0.0210012	0.00534755	0.0218664
evm.model.supercontig_38.27	U2 small nuclear ribonucleoprotein A'-like	U2A	2	1297.95	20.96	18652	-	-	-	Unchanged	Unchanged	Unchanged			2302	23934	17326	28930	25384.5	20261	19922	18002	7047	8952.5	2302	23396.7	21855.8	11333.8	-3.34534	-3.24706	-2.29968	0.0982846	1.04567	0.947382	-	-	-	0.705643	0.0645839	0.0508861
evm.model.supercontig_38.50	probable xyloglucan endotransglucosylase/hydrolase protein B	XTH5	2	1000.88	8.53	34326.7	-	-	Unique T21	-	Unique T21	Unique T21										5755.5	11638	11726	0	0	0	9706.5	#DIV/0!	#DIV/0!	-	#DIV/0!	-	-	-	-	-	-	-	-
evm.model.supercontig_38.67	transaldolase isoform X2	TRA2	31	22438.5	83.48	48598.8	Down	Down	Down	Down	Unchanged	Unchanged	38538.3	72647	91819.3	155702	139479	137304	285647	228454	222933	206479	189835	189041	67668.2	144162	245678	195118	-1.09114	-1.86022	-1.5278	-0.769078	-0.43666	0.332419	0.0100267	0.00217954	0.00154248	0.00825622	0.00329833	0.0722732
evm.model.supercontig_38.8	NADH dehydrogenase subunit 9	NAD9	2	1110.91	16.87	19625.9	Down	Down	Down	Unchanged	Down	Unchanged	3401	3206	2723	8030.5	13373	8029	12434.5	20071.5	16060	18621.5	17808.5	15784.5	3110	9810.83	16188.7	17404.8	-1.65746	-2.38	-2.4845	-0.722537	-0.82704	-0.104504	0.0201496	0.00411537	7.93159e-05	0.0876696	0.0182492	0.633684
evm.model.supercontig_380.3	glycolipid transfer protein 1	GLTP1	2	1035.34	15.35	22646.1	Down	Down	Down	Down	Down	Unchanged	8124	6514.5	8373	20614.5	17409	17743.5	29800.5	38772	33395.5	33256.5	29578	30000	7670.5	18589	33989.3	30944.8	-1.27706	-2.14769	-2.01231	-0.870633	-0.735249	0.135384	0.000739543	0.000595101	5.72081e-05	0.00531602	0.00132428	0.346217
evm.model.supercontig_380.4	60S ribosomal protein L14-1	AT4G27090	9	8339.63	53.73	15616.5	Down	Down	Down	Up	Up	Unchanged	31620.7	27841.3	29619.7	136919	142567	153989	96843	70256.3	77209	86343.3	99940.7	87123.7	29693.9	144492	81436.1	91135.9	-2.28275	-1.4555	-1.61785	0.827246	0.664895	-0.162351	2.37597e-05	0.00299195	0.000172726	0.00258241	0.00133286	0.34651
evm.model.supercontig_39.24	photosynthetic NDH subunit of lumenal location 5, chloroplastic	Pnsl5	4	2405.08	21.54	27454.4	Down	Unchanged	Down	Unchanged	Unchanged	Unchanged	14029	11049.5	13794	30249	22847.5	35343	32837	15251	21901	24435.7	21509.3	19034.7	12957.5	29479.8	23329.7	21659.9	-1.18594	-0.848378	-0.741238	0.337563	0.444703	0.10714	0.0116536	0.117602	0.00894645	0.382888	0.118781	0.770922
evm.model.supercontig_39.74	protein EXPORTIN 1A	XPO1A	19	787.731	26.07	129423	Down	Down	Down	Unchanged	Unchanged	Unchanged	9636.67	9564	10022	22146.7	24389.3	19227.7	22583.7	38967	26778.7	27367	24230	25504.7	9740.89	21921.2	29443.1	25700.6	-1.1702	-1.5958	-1.39967	-0.425602	-0.229471	0.196131	0.00125415	0.0160215	6.53348e-05	0.216881	0.0969342	0.495539
evm.model.supercontig_39.80	GDSL esterase/lipase At3g27950	AT3G27950	12	2856.38	63.61	42716.7	Down	Down	Down	Unchanged	Unchanged	Unchanged	7344.67	7410.67	10355.5	53858.7	48985	49898	42679.3	60503	62804.7	60316.3	78549.3	80610	8370.28	50913.9	55329	73158.6	-2.60471	-2.72469	-3.12768	-0.119977	-0.522967	-0.402991	1.8802e-05	0.00187672	0.000577523	0.536225	0.0282965	0.120364
evm.model.supercontig_39.91	formate dehydrogenase, mitochondrial	FDH	18	7701.33	78.96	42730.7	Unchanged	Unchanged	Up	Unchanged	Unchanged	Unchanged	110169	123714	142746	151469	77208.3	113996	128289	66398.7	82152	73208.3	63440	82016.7	125543	114224	92279.8	72888.3	0.136309	0.444094	0.78442	0.307785	0.648112	0.340327	0.654257	0.185619	0.00836306	0.482275	0.134749	0.372524
evm.model.supercontig_390.3	phenylalanine ammonia-lyase	PAL1	15	2138.68	42.88	78464.3	Unique T7	Unique T14	Unique T21	Down	Down	Unchanged				8764.82	8649.89	6771.73	43029.9	25840.4	28750.1	31443.2	24098.4	26761.7	0	8062.15	32540.1	27434.4	-	-	-	-2.01298	-1.76675	0.246232	-	-	-	0.0102252	0.000986458	0.423194
evm.model.supercontig_4.107	malate synthase, glyoxysomal	MLS	22	5674.1	60.84	63047.2	Unchanged	Up	Up	Up	Up	Up	96882	92358.3	111736	84415	58893	65607	41151	45468.3	36558.3	23630.3	29041.3	23662.7	100325	69638.3	41059.2	25444.8	0.526732	1.28891	1.97924	0.762175	1.45251	0.690337	0.0332483	0.000753037	0.000256654	0.0238875	0.00489079	0.00762569
evm.model.supercontig_4.12	protein-L-isoaspartate O-methyltransferase 1-like isoform X1	PIMT1	8	2393.75	59.38	31645.3	Up	Up	Up	Unchanged	Up	Unchanged	67049.7	55610.3	67627.3	20880.7	16649	16191	18497.7	11218.7	13511	10958.7	8483.33	6887	63429.1	17906.9	14409.1	8776.33	1.82463	2.13816	2.85345	0.313533	1.02882	0.715291	0.000406605	0.000390798	0.000181067	0.252226	0.00870248	0.0833274
evm.model.supercontig_4.152	glutamate-1-semialdehyde 2,1-aminomutase 2, chloroplastic	GSA2	8	886.971	43.68	39173.1	Down	Down	Down	Unchanged	Unchanged	Unchanged	5333.5	6333	9059	18093.3	18632.3	23137	22859	18095	17367	18046	17294.3	14298.7	6908.5	19954.2	19440.3	16546.3	-1.53025	-1.49261	-1.26007	0.0376411	0.270182	0.232541	0.00258817	0.00362993	0.0037982	0.83761	0.158119	0.234236
evm.model.supercontig_4.164	11-beta-hydroxysteroid dehydrogenase 1B-like	AT5G50700.1	3	759.143	18.97	39658.5	Up	-	-	-	-	-	23189.7	24534	19913.3	6821	3726	9789	4737.5		2505	2232			22545.7	6778.67	3621.25	2232	1.73378	2.63829	3.33644	0.904514	1.60266	0.698151	0.00209055	0.00234852	-	0.281116	-	-
evm.model.supercontig_4.222	sorbitol dehydrogenase	AT5G51970	5	699.347	21.27	39968.9	Up	Unchanged	Unchanged	Unchanged	Unchanged	Unchanged	10884.7	11786.7	11956.7	7934	4994.33	5189	8126.33	7972.67	9530	9982.67	8116.67	7389	11542.7	6039.11	8543	8496.11	0.934568	0.434162	0.442102	-0.500407	-0.492466	0.00794015	0.00542607	0.00735249	0.0223046	0.079497	0.115077	0.961699
evm.model.supercontig_4.226	protein transport protein Sec61 subunit alpha-like	AT2G34250	6	707.714	14.71	52621.6	Unchanged	Unchanged	Down	Unchanged	Unchanged	Unchanged	17238.3	16885.7	18416.7	21352.7	23360.7	19481	18498	27493	27656	27890.7	32061	27329.3	17513.6	21398.1	24549	29093.7	-0.289011	-0.487192	-0.732233	-0.198181	-0.443222	-0.245041	0.0327473	0.0830885	0.00176911	0.384088	0.0145666	0.249234
evm.model.supercontig_4.43	MA3 DOMAIN-CONTAINING TRANSLATION REGULATORY FACTOR 1-like	ECIP1	3	877.128	14.95	55151.2	Unchanged	Unchanged	Unchanged	Unchanged	Unchanged	Unchanged	11593.3	16713.5	13053	13794	19835.3	18103	17806.7	25544.3	20323	17895	17894	16398.3	13786.6	17244.1	21224.7	17395.8	-0.322836	-0.622474	-0.335469	-0.299638	-0.0126334	0.287005	0.215947	0.0533237	0.0874284	0.242002	0.93906	0.176052
evm.model.supercontig_4.74	26S proteasome non-ATPase regulatory subunit 6 homolog	AT4G24820	10	2583.25	36.31	38452.3	Down	Down	Down	Unchanged	Unchanged	Unchanged	12518.7	13253.3	13780	25082.7	41016.3	27397.3	73845	47905.3	43141.7	37938.3	43766	41264.7	13184	31165.4	54964	40989.7	-1.24116	-2.0597	-1.63647	-0.81854	-0.395313	0.423227	0.0226001	0.0119104	8.70536e-05	0.0913911	0.134595	0.222656
evm.model.supercontig_4.81	glyceraldehyde-3-phosphate dehydrogenase 2, cytosolic	GAPC2	17	31326.7	71.19	32063.6	Unchanged	Unchanged	Unchanged	Unchanged	Unchanged	Unchanged	144901	173435	356313	291913	314982	314510	508654	361498	409049	360459	317945	323123	224883	307135	426400	333842	-0.4497	-0.923036	-0.569994	-0.473336	-0.120294	0.353042	0.284812	0.0635927	0.182136	0.0535749	0.157984	0.110982
evm.model.supercontig_40.25	probable lactoylglutathione lyase, chloroplastic	AT1G67280	2	539.305	5.52	40306.9	Up	Unchanged	Down	Down	Down	Down	10385.6	12516.3	10495.6	5214.66	4939.62	6270.66	14250.8	12730.7	12965.9	20061.3	24610.2	20876.9	11132.5	5474.98	13315.8	21849.5	1.02385	-0.258364	-0.972826	-1.28221	-1.99667	-0.714462	0.00213646	0.0597822	0.00236422	0.00022894	0.000357897	0.00446585
evm.model.supercontig_40.72	NADP-dependent malic enzyme	NADP-ME3	33	37519.4	81.24	64435.7	Down	Down	Down	Down	Down	Unchanged	105082	120089	118068	343449	283768	310285	573565	496046	498312	505937	486445	467707	114413	312501	522641	486696	-1.44961	-2.19157	-2.08877	-0.741962	-0.639163	0.102798	0.000378584	9.46742e-05	6.42525e-06	0.00240412	0.00104991	0.265045
evm.model.supercontig_403.2	aspartyl protease AED3	AT5G07030	10	4134.54	32.44	48277.9	Unchanged	Up	Up	Up	Up	Unchanged	113756	111199	110399	116829	101152	123217	50647.7	41894.3	52220.7	45328.7	42366.7	65427.7	111784	113733	48254.2	51041	-0.0249287	1.21199	1.13099	1.23692	1.15592	-0.0810014	0.783561	4.65176e-05	0.00114818	0.000854696	0.00303079	0.742824
evm.model.supercontig_41.77	5-oxoprolinase	OXP1	3	421.132	4.74	139027	-	Unique T14	Unique T21	-	-	Unchanged				4489	3929		6253.67	4756	5754	4551	4215	3765	0	4209	5587.89	4177	-	-	-	-0.408826	0.0110104	0.419836	-	-	-	0.107189	0.934862	0.0465557
evm.model.supercontig_415.1	peptidyl-prolyl cis-trans isomerase CYP20-1	ROC7	7	3922.75	63.04	19916.8	Down	Unchanged	Down	Up	Up	Unchanged	18910.7	18157.7	23287	161667	137510	162994	63540.3	33515.3	122696	97990	85724.7	99673.3	20118.4	154057	73250.4	94462.7	-2.93687	-1.86432	-2.23123	1.07255	0.705648	-0.366907	9.19405e-05	0.112939	9.16093e-05	0.0423472	0.00314065	0.46929
evm.model.supercontig_417.1	coproporphyrinogen-III oxidase 1, chloroplastic-like	LIN2	8	1234.47	31.22	41512.4	Unchanged	Down	Down	Down	Down	Unchanged	7875.67	7947	7767	9584.33	8931	9987.33	28361.7	15605	22276.3	21352.3	21780	19623	7863.22	9500.89	22081	20918.4	-0.272942	-1.48961	-1.41158	-1.21667	-1.13864	0.0780299	0.00631592	0.0181608	3.88707e-05	0.0271996	9.63701e-05	0.771584
evm.model.supercontig_42.161	ras-related protein RABC1-like	RABC1	3	665.41	18.18	23753	Down	Down	Down	Down	Down	Unchanged	3121	2830	5374	8007.5	8645.33	10528.3	13676	18314	14170.3	16107	16805.7	15518	3775	9060.39	15386.8	16143.6	-1.2631	-2.02714	-2.09641	-0.764046	-0.833313	-0.0692672	0.0087283	0.00227805	0.000152632	0.0186931	0.00109944	0.644044
evm.model.supercontig_42.165	SAL1 phosphatase-like	SAL1	4	712.572	20.4	37471.2	Down	Down	Unchanged	Unchanged	Unchanged	Up	5322	5112	4737.5	11026.3	10878	13175.3	14231.3	13066	12486.7	10359	7409.67	4545.5	5057.17	11693.2	13261.3	7438.06	-1.20927	-1.39082	-0.556596	-0.181553	0.652675	0.834228	0.000956045	0.000110037	0.23098	0.157232	0.0812468	0.0294271
evm.model.supercontig_42.25	bifunctional riboflavin biosynthesis protein RIBA 1, chloroplastic	GCH	2	571.601	12.85	27856.8	Unique T7	Unique T14	Unique T21	Unchanged	Unchanged	Unchanged				14219.5	19543	12469	21621	22553	23472	20562	21387.5	17536.5	0	15410.5	22548.7	19828.7	-	-	-	-0.549128	-0.363674	0.185454	-	-	-	0.0312387	0.142928	0.102053
evm.model.supercontig_42.31	serine carboxypeptidase-like 18	SCPL19	2	448.313	14.29	53583.5	Unchanged	Up	-	Up	-	-	26054	26103	30876.5	26113.5	15495	16086	6914	9044	6663	6358		5444	27677.8	19231.5	7540.33	5901	0.52526	1.87603	2.2297	1.35077	1.70444	0.353669	0.0902433	0.000339475	0.00189394	0.029524	0.0582063	0.21068
evm.model.supercontig_42.86	peroxidase N1	AT5G64120	12	7033.64	62.39	35519.6	Unique T7	Unique T14	Unique T21	Down	Down	Down				11706.2	11544.3	9961.68	33615.2	25306.3	41346.3	103259	136836	123831	0	11070.7	33422.6	121309	-	-	-	-1.59407	-3.45386	-1.85978	-	-	-	0.00870046	0.000354399	0.00124774
evm.model.supercontig_42.87	peroxidase N1-like	AT5G64120	13	17305.1	69.1	31305.3	-	-	-	Down	Down	Down		12563		25615.1	14519	22999.6	132754	129593	115431	203998	249655	303106	12563	21044.6	125926	252253	-0.744268	-3.32532	-4.32762	-2.58106	-3.58335	-1.00229	-	-	-	7.58648e-05	0.00131238	0.0122861
evm.model.supercontig_42.92	carbamoyl-phosphate synthase small chain, chloroplastic	CARA	5	504.768	22.27	47492.7	Down	Down	Down	Unchanged	Unchanged	Unchanged	4854	4325	7028	20804	24649.7	23662	16760	21215	21934.3	17900	17369.7	18451.3	5402.33	23038.6	19969.8	17907	-2.0924	-1.88616	-1.72887	0.206232	0.363527	0.157295	0.000240973	0.00131406	0.000145018	0.197378	0.0126901	0.278916
evm.model.supercontig_423.4	geranylgeranyl diphosphate reductase, chloroplastic	AT1G74470	18	5224.42	57.33	51896.6	Up	Up	Up	Up	Up	Unchanged	78736.7	82008.3	86319	43945.7	35307.3	33327.7	23140.3	24509	22272.7	17877.3	22389	21500.3	82354.7	37526.9	23307.3	20588.9	1.13393	1.82107	1.99998	0.687141	0.866059	0.178918	0.000337098	1.34416e-05	1.84266e-05	0.0128727	0.00874402	0.149371
evm.model.supercontig_423.5	malate dehydrogenase, chloroplastic	MDH	22	9428.07	77.37	43600.8	Down	Down	Down	Unchanged	Unchanged	Unchanged	20835.3	16627.7	18497	72606.7	64696.3	87187.3	79549	49258	70796.3	57182	49804.3	62237	18653.3	74830.1	66534.4	56407.8	-2.00419	-1.83467	-1.59646	0.169518	0.407725	0.238207	0.00110605	0.00620358	0.000581879	0.498317	0.0702486	0.355301
evm.model.supercontig_427.2	GTP-binding nuclear protein Ran-3-like	RAN-1	11	14908.2	52.49	25417.7	Down	Down	Down	Unchanged	Unchanged	Unchanged	99440	94247	103099	219219	211224	239365	260925	215379	192936	174197	160597	171021	98928.7	223269	223080	168605	-1.17432	-1.1731	-0.769188	0.00122249	0.405135	0.403913	0.000142867	0.00353177	0.000135789	0.993459	0.00422808	0.055927
evm.model.supercontig_427.3	protein DUF642 L-GALACTONO-1,4-LACTONE-RESPONSIVE GENE 2-like	DGR2	10	1785.94	35.54	40173.3	Down	Unchanged	Unchanged	Up	Up	Unchanged	42698.3	46192	42546.7	81342.7	89116	99221.3	54764	46617.7	44271.7	43388	51812	41120.3	43812.3	89893.3	48551.1	45440.1	-1.03688	-0.148167	-0.0526293	0.88871	0.984248	0.095538	0.000971029	0.235267	0.662854	0.00243502	0.00189958	0.531553
evm.model.supercontig_43.10	fatty acid biosynthesis1	AT1G24360	4	5964.31	53.9	14957.1	Down	Down	Down	Unchanged	Unchanged	Unchanged	17676.3	17969.3	21520	30971	41135.3	46828.3	32872	31645.7	36315.7	32811	33441.7	32146.7	19055.2	39644.9	33611.1	32799.8	-1.05695	-0.818752	-0.7835	0.238197	0.273449	0.0352522	0.0127472	0.00145551	0.000440276	0.28088	0.215216	0.604918
evm.model.supercontig_43.106	V-type proton ATPase subunit H	AT3G42050	10	1950.1	34.29	51816.8	Up	Unchanged	Unchanged	Unchanged	Unchanged	Unchanged	226554	278421	209903	169838	137417	149960	181757	253187	193781	170617	197738	216686	238293	152405	209575	195014	0.644823	0.185267	0.289156	-0.459555	-0.355666	0.103889	0.0193429	0.395771	0.153143	0.075925	0.0598147	0.602803
evm.model.supercontig_43.125	temperature-induced lipocalin-1	TIL	11	3318.62	57.84	21490.4	Up	Up	Up	Unchanged	Unchanged	Unchanged	68063.3	59255.3	60663.3	41811.3	28383.7	28323.3	36629.3	39741.3	36420.3	34051	30153.7	31481	62660.7	32839.4	37597	31895.2	0.93213	0.736943	0.97422	-0.195188	0.0420894	0.237277	0.00474865	0.00103238	0.000484885	0.360631	0.848344	0.0220823
evm.model.supercontig_43.127	Low-density receptor-like protein	AT5G16660	3	2254.13	24.62	21578.5	Unique T7	Unique T14	Unique T21	Unchanged	Unchanged	Unchanged				26322.5	28229.5	21561.7	36465	24540.3	21584	22063	19195.7	22191	0	25371.2	27529.8	21149.9	-	-	-	-0.1178	0.262543	0.380343	-	-	-	0.685978	0.128824	0.242168
evm.model.supercontig_43.146	Gamma-tocopherol methyltransferase	G-TMT	4	783.808	25.56	25191.1	Unique T7	Unique T14	Unique T21	Unchanged	Down	Unchanged				3644.5	4623.33	3082	4818.5	7911	8277.67	7756	8796	6659.33	0	3783.28	7002.39	7737.11	-	-	-	-0.88821	-1.03216	-0.143948	-	-	-	0.0532883	0.0066208	0.590715
evm.model.supercontig_43.149	cytochrome P450 89A2-like	CYP89A5	5	585.663	15.93	60444.2	-	-	-	Down	Down	Unchanged	2490			6113.67	5956.33	6035.67	18660.7	24859	22225.3	24405	26497	22813.7	2490	6035.22	21915	24571.9	-1.27726	-3.1377	-3.30279	-1.86044	-2.02553	-0.16509	-	-	-	0.000904469	6.45641e-05	0.27231
evm.model.supercontig_43.24	proteasome subunit beta type-5	AT3G26340	15	8790.87	78.68	29656.5	Down	Unchanged	Down	Up	Up	Unchanged	39176	37879.3	39624.7	117953	114919	99083	55077.7	35312.3	54722.7	50118.7	59881.3	78199.7	38893.3	110652	48370.9	62733.2	-1.50843	-0.314616	-0.689707	1.19381	0.818724	-0.375091	0.000257716	0.221517	0.0445358	0.00207454	0.00900196	0.243415
evm.model.supercontig_43.41	endoplasmic reticulum metallopeptidase 1	AT1G67420	2	1652.48	6.28	82113.2	Unchanged	Down	Down	Down	Down	Down	2510	3147.5	2801	2945.5	2692.5	3072	5299.53	6481.26	6214.14	12453.5	13966.5	11336.5	2819.5	2903.33	5998.31	12585.5	-0.0422709	-1.08912	-2.15825	-1.04685	-2.11598	-1.06913	0.716966	0.00138973	0.000238891	0.00117315	0.00023045	0.00144047
evm.model.supercontig_43.51	mitochondrial import receptor subunit TOM20-like	TOM20-2	3	1335.89	34.33	22270	Unique T7	Unique T14	Unique T21	Unchanged	Unchanged	Unchanged				9669.5	6916	4522	8372.13	12737.1	7251.15	10737.5	8006.36	7755.98	0	7035.83	9453.44	8833.28	-	-	-	-0.426119	-0.328229	0.09789	-	-	-	0.340951	0.366642	0.76366
evm.model.supercontig_43.58	Ribosomal protein L22p/L17e family protein isoform 1	AT1G67350	3	969.024	42.39	11327.9	Unchanged	Unchanged	Unchanged	Unchanged	Down	Unchanged	3058	12815	6739	6555	6457.67	5962	3365	7240.33	8246.33	10923.5	9898.67	8242.67	7537.33	6324.89	6283.89	9688.28	0.253014	0.262397	-0.362186	0.00938246	-0.6152	-0.624583	0.692488	0.716121	0.50632	0.979494	0.0137822	0.112757
evm.model.supercontig_43.74	nuclear transport factor 2B	NTF2A	6	6795.12	90.24	13620.5	Down	Down	Down	Unchanged	Unchanged	Unchanged	39891.7	40545.3	45041.3	73290.3	74057.3	73989	101093	75320	74930	75841.7	72057.7	81696.3	41826.1	73778.9	83781	76531.9	-0.818804	-1.00222	-0.871657	-0.183415	-0.0528529	0.130562	4.06303e-05	0.00887946	0.000429117	0.312408	0.383378	0.470262
evm.model.supercontig_43.88	TOM1-like protein 1	AT5G16880	5	617.506	23.74	44214.1	Down	Down	Down	Unchanged	Unchanged	Unchanged	7127.5	3624	3280	12156	10220.3	10746.3	12960	19518.3	14523	13672.3	8689	11759.3	4677.17	11040.9	15667.1	11373.6	-1.23915	-1.74403	-1.28198	-0.504883	-0.042827	0.462056	0.00941079	0.00917486	0.024434	0.0881085	0.841785	0.154984
evm.model.supercontig_44.10	peroxygenase 1	CLO1	15	12554.7	81.67	27353	Up	Up	Up	Unchanged	Unchanged	Unchanged	205289	216059	201312	69104.7	65668	31507.3	109705	81127.3	52252.7	48859.3	45888	58396.7	207553	55426.7	81028.2	51048	1.90483	1.35699	2.02356	-0.547844	0.118726	0.66657	0.000285614	0.00180325	1.12152e-05	0.279244	0.745335	0.152748
evm.model.supercontig_44.11	eukaryotic translation initiation factor	LSP1	2	1295.43	11.17	23642.7	Down	Down	Down	Unchanged	Unchanged	Unchanged	6376	6315	6726.5	15067.5	21138.5	19198.5	16636	24580	18497.5	16853.5	20209	16776	6472.5	18468.2	19904.5	17946.2	-1.51265	-1.6207	-1.47128	-0.108054	0.0413649	0.149419	0.00260559	0.00501909	0.000546073	0.656372	0.817447	0.501269
evm.model.supercontig_44.127	stem-specific protein TSJT1	AT3G22850	6	4611.57	47.67	21037.9	Down	Down	Down	Unchanged	Unchanged	Unchanged	20771.7	22095.3	25536.3	60567.3	53076.7	60793	57724	58094.7	66938.7	67106.7	69725	68700	22801.1	58145.7	60919.1	68510.6	-1.35057	-1.41779	-1.58722	-0.0672232	-0.236655	-0.169431	0.000262221	0.000332239	9.19101e-06	0.519978	0.0173167	0.0709242
evm.model.supercontig_44.132	ATP sulfurylase 1, chloroplastic-like	APS1	6	1391.02	24.89	52766.6	Unique T7	Unique T14	Unique T21	Up	Up	Unchanged				23569.3	20386.7	22062.7	12453	14319.3	17092.7	12536.7	11500.7	12016.7	0	22006.2	14621.7	12018	-	-	-	0.589804	0.872715	0.282911	-	-	-	0.0106067	0.00049497	0.132385
evm.model.supercontig_44.141	Pyruvate kinase isozyme A, chloroplastic	PKP-ALPHA	5	939.758	23.94	37027.1	Unchanged	Unchanged	Unchanged	Unchanged	Up	Unchanged	10425	5760.08	4824.7	11128.5	10561.9	12030.6	10481.5	4419.68	7626.54	5436.81	5161.72	4935.93	7003.26	11240.3	7509.22	5178.15	-0.682586	-0.100637	0.435589	0.58195	1.11818	0.536226	0.0764074	0.84726	0.352942	0.107212	0.000178018	0.255235
evm.model.supercontig_44.21	cyanate hydratase	CYN	3	2868.31	33.54	18784.5	Unchanged	Unchanged	Unchanged	Unchanged	Unchanged	Unchanged	8038	11387	11240	15844	7448	14526	37178.3	13857.7	12865	15231	12167.7	13514	10221.7	12606	21300.3	13637.6	-0.30248	-1.05925	-0.415955	-0.756765	-0.113475	0.643291	0.446427	0.23926	0.0721569	0.357123	0.726949	0.392032
evm.model.supercontig_44.4	pre-mRNA-processing factor 19	MAC3A	9	1012.75	27.13	62255.5	Down	Down	Down	Unchanged	Up	Unchanged	5119.5	6662	7676.67	41636.3	34004.3	39248	36005.3	30194	27215	24984.3	22265	21944.7	6486.06	38296.2	31138.1	23064.7	-2.56179	-2.26327	-1.83027	0.298521	0.731518	0.432997	0.000179239	0.000782632	0.000168457	0.10496	0.00341541	0.0428086
evm.model.supercontig_44.53	legumin B-like	AT1G03890	30	49146.6	79.05	52111.9	Up	Up	Up	Up	Up	Unchanged	995531	915199	996697	674588	579045	665070	394647	379043	394039	357855	376866	460215	969142	639568	389243	398312	0.599612	1.31604	1.28281	0.716426	0.683198	-0.0332283	0.00125602	2.96887e-05	0.00016066	0.00124836	0.00526479	0.789946
evm.model.supercontig_44.56	probable glutathione S-transferase	GSTU2	5	13587.9	79.25	12537.5	-	-	-	Down	Down	Unchanged	4613	4188		36503.3	25120	29792.7	168009	80532.7	89179.7	88361.7	97110	61437.7	4400.5	30472	112574	82303.1	-2.79174	-4.67706	-4.22521	-1.88531	-1.43346	0.451851	0.00881489	0.0571751	0.0111319	0.0428318	0.00991796	0.367578
evm.model.supercontig_44.59	malate dehydrogenase	c-NAD-MDH2	15	24817.7	62.71	38729.5	Down	Down	Down	Unchanged	Unchanged	Unchanged	33628.7	35840	38402.3	226234	223093	256900	397455	270817	305780	312410	298644	320334	35957	235409	324684	310463	-2.71083	-3.17469	-3.11008	-0.463866	-0.39925	0.064616	5.19298e-05	0.00157554	1.86185e-06	0.0854047	0.00388105	0.729152
evm.model.supercontig_44.9	60S ribosomal protein L23	emb2171	10	21389.3	75.71	15183.9	Down	Down	Down	Unchanged	Up	Unchanged	48346.3	52671.3	56712.3	216067	245030	273399	229332	135984	138757	131475	155679	132609	52576.7	244832	168025	139921	-2.2193	-1.67618	-1.41212	0.54312	0.807182	0.264062	0.000327032	0.0198903	0.00044992	0.0922173	0.0046153	0.424895
evm.model.supercontig_45.60	dnaJ protein P58IPK homolog	P58IPK	2	594.416	7.96	54973.5	-	-	-	Unchanged	Up	Unchanged	2251		2447	10398	11016	11682	13114	7489.5	7952.5	7296	4220.5	5603.5	2349	11032	9518.67	5706.67	-2.23158	-2.01871	-1.2806	0.212863	0.950974	0.738111	0.000378111	0.0541649	0.0615644	0.457096	0.00523457	0.130772
evm.model.supercontig_454.2	Mitochondrial glycoprotein	AT3G55605	4	995.042	37.01	28897.1	Down	Down	Down	Unchanged	Unchanged	Unchanged	6591	7343	6704	19963.7	22908.7	25446.7	23525	23903	32142	28594.3	13723.3	17131.7	6879.33	22773	26523.3	19816.4	-1.72698	-1.94692	-1.52636	-0.219938	0.200626	0.420564	0.000578742	0.00223604	0.0453596	0.309793	0.568839	0.274731
evm.model.supercontig_454.3	delta-1-pyrroline-5-carboxylate synthase	P5CS2	13	1836.4	26.91	78417.2	Down	Down	Down	Down	Down	Unchanged	7471.67	8741.67	9122	26442.3	22339.7	22750.7	32009.3	42327.7	41207.7	40466.7	36182	40805	8445.11	23844.2	38514.9	39151.2	-1.49745	-2.18923	-2.21287	-0.691777	-0.715418	-0.0236411	0.000384632	0.0008109	4.02256e-05	0.0140491	0.00150387	0.867978
evm.model.supercontig_46.155	leucine aminopeptidase 1-like	LAP2	29	9563.31	73.46	59961.3	Down	Down	Down	Unchanged	Unchanged	Unchanged	115889	81171.7	83670.7	139530	145169	174283	209503	150911	162747	168027	155983	141097	93577.1	152994	174387	155036	-0.70925	-0.898066	-0.728373	-0.188816	-0.019123	0.169693	0.0186511	0.0186013	0.0107339	0.363454	0.885356	0.377392
evm.model.supercontig_46.175	eukaryotic translation initiation factor	eIFiso4G1	20	2162.31	39.29	87512.5	Down	Down	Down	Unchanged	Unchanged	Unchanged	5064.33	7187	5931.67	37358.7	42553.3	41633.3	79845	51337.7	43321.7	47689.7	38368	45542.7	6061	40515.1	58168.1	43866.8	-2.74083	-3.2626	-2.8555	-0.521768	-0.114669	0.4071	3.62269e-05	0.00934711	0.000195793	0.190043	0.359501	0.279238
evm.model.supercontig_46.176	heat shock 70 kDa protein-like	Hsp70b	27	22465	59.75	71991.5	Unchanged	Unchanged	Unchanged	Unchanged	Unchanged	Unchanged	82747	76941.7	83930.5	75776.5	65645.9	59141.1	72212.9	92028.7	72434	87464.4	78013.3	71776	81206.4	66854.5	78891.9	79084.6	0.280569	0.0417173	0.0381974	-0.238852	-0.242372	-0.00351989	0.0536538	0.754642	0.695722	0.214164	0.139748	0.981927
evm.model.supercontig_46.18	blue copper protein-like	ENODL9	7	12703.4	36.54	33984.8	Down	Down	Down	Down	Down	Unchanged	20773	22973	20282	71860.3	42268.7	40826.3	538931	336466	336215	458108	365007	274938	21342.7	51651.8	403871	366018	-1.27508	-4.24208	-4.1001	-2.967	-2.82502	0.14198	0.0404536	0.00479033	0.00286149	0.00670635	0.00428808	0.681781
evm.model.supercontig_46.20	blue copper protein-like	BCB	2	5286.48	18.33	19098.4	Down	Down	Down	Down	Down	Unchanged	34034.5	31927	32596.5	123002	90082	97570.5	256410	455461	255988	244600	198336	169425	32852.7	103551	322620	204120	-1.65626	-3.29575	-2.63534	-1.63949	-0.979073	0.660417	0.00209763	0.0120393	0.00144357	0.0310305	0.0139056	0.165435
evm.model.supercontig_46.30	60S ribosomal protein L30	AT1G36240	6	8682.83	65.18	12517.5	Unique T7	Unique T14	Unique T21	Up	Up	Unchanged				23214	26062.8	30140.2	6762.45	4305.61	5944.58	4625.97	5872.36	4969.72	0	26472.4	5670.88	5156.02	-	-	-	2.22284	2.36016	0.137316	-	-	-	0.000622371	0.000477566	0.560635
evm.model.supercontig_46.6	40S ribosomal protein S9-2-like	AT5G39850	8	2264.23	52.79	23044.6	Down	Down	Down	Unchanged	Unchanged	Unchanged	22071	13959.7	22139	93193.7	100204	118041	104772	87067	87824.7	84261	112672	73493.3	19389.9	103813	93221.2	90142.2	-2.42061	-2.26535	-2.2169	0.155255	0.203711	0.0484554	0.000429875	0.000319615	0.00413566	0.322248	0.378873	0.8249
evm.model.supercontig_462.2	40S ribosomal protein S12-like	AT2G32060	5	6729.29	47.26	14250.4	Down	Unchanged	Down	Unchanged	Up	Unchanged	22029.7	10382.3	13906.1	85941	84506.2	89630.9	132430	37558.8	47154.1	30443.7	26688.8	39340.5	15439.4	86692.7	72381.1	32157.7	-2.4893	-2.229	-1.05855	0.260297	1.43075	1.17045	4.62204e-05	0.133861	0.030476	0.660189	0.000175989	0.256152
evm.model.supercontig_462.3	40S ribosomal protein S12	AT2G32060	8	6795.12	69.29	15101.2	Down	Unchanged	Down	Unchanged	Up	Unchanged	29048.6	19313.6	25242	125396	121102	149922	123905	46233.8	53339.9	44880	35665.5	49252.9	24534.7	132140	74492.8	43266.1	-2.42917	-1.60228	-0.818413	0.826895	1.61076	0.783863	0.000334146	0.115832	0.018796	0.0940691	0.000829083	0.281591
evm.model.supercontig_464.2	late embryogenesis abundant protein	-	3	1120.54	14.86	24568.2	Unchanged	Up	-	Up	-	-	36456.3	54988	45442	42661.5	30223.5	34100.5	15202	15221.5	13461.5	9141	3918		45628.8	35661.8	14628.3	6529.5	0.355563	1.64118	2.8049	1.28562	2.44934	1.16372	0.19944	0.00450726	0.0121443	0.00482315	0.0108051	0.0303167
evm.model.supercontig_467.1	dolichyl-diphosphooligosaccharide--protein glycosyltransferase subunit STT3B	STT3B	2	493.933	4.29	56168.8	Down	Down	Down	Unchanged	Unchanged	Unchanged	6189	4379	5254.5	8994.5	10256.5	10345.5	12109	14500	13947.5	13449.5	15330.5	12563	5274.17	9865.5	13518.8	13781	-0.903449	-1.35796	-1.38567	-0.454507	-0.482217	-0.0277099	0.00251909	0.000761275	0.000928106	0.0123732	0.0133495	0.82175
evm.model.supercontig_47.13	serine carboxypeptidase-like 51	SCPL51	2	560.742	10.74	49966	-	Unique T14	Unique T21	Unique T14	Unique T21	Down							4876.5	4511.5	5717	11203.5	14235.5	15671.5	0	0	5035	13703.5	#DIV/0!	-	-	-	-	-1.44448	-	-	-	-	-	0.00314538
evm.model.supercontig_47.43	UDP-D-apiose/UDP-D-xylose synthase 2	AXS2	10	2398.5	44.37	49426.4	Down	Down	Down	Unchanged	Unchanged	Unchanged	9977	5058.67	9054	43893	46090.7	41892.7	64830.7	52696.7	49290.7	54779.7	48411.3	48601.7	8029.89	43958.8	55606	50597.6	-2.4527	-2.79179	-2.65562	-0.339089	-0.202916	0.136173	4.96078e-05	0.000655919	7.89557e-05	0.0750069	0.0515903	0.386618
evm.model.supercontig_477.1	T-complex protein 1 subunit alpha	TCP-1	26	8334.09	60.07	59684.8	Down	Down	Down	Unchanged	Unchanged	Unchanged	12903.7	16210.3	13647	53546	62214.3	62359	97144.3	81914	65922.7	59727.7	59847.7	56724	14253.7	59373.1	81660.3	58766.4	-2.05848	-2.5183	-2.04366	-0.459826	0.0148171	0.474643	0.000126528	0.00174967	6.3618e-06	0.0782851	0.85382	0.0650994
evm.model.supercontig_48.107	malignant T-cell-amplified sequence 1 homolog	AT1G09150	3	1066.21	23.76	20153.5	-	-	-	Up	Up	Unchanged			10418	18508.5	16834	20848.7	14626.3	6989	10658.7	10704	11763	14586.3	10418	18730.4	10758	12351.1	-0.846303	-0.0463316	-0.245562	0.799971	0.60074	-0.199231	-	-	-	0.0329955	0.0177841	0.557277
evm.model.supercontig_48.108	60S ribosomal protein L18-3	AT5G27850	9	6101.04	51.34	20946.6	Down	Down	Down	Unchanged	Unchanged	Unchanged	15169	20378.3	20786.7	62502.6	54109.3	71792.2	72593.2	70379.4	67857.2	85015.1	81639	73201	18778	62801.3	70276.6	79951.7	-1.74175	-1.904	-2.09009	-0.162249	-0.348334	-0.186085	0.00124739	2.22653e-05	0.000101597	0.23028	0.050495	0.0622293
evm.model.supercontig_48.127	eukaryotic translation initiation factor 3 subunit A	EIF3A	15	958.704	24.01	117897	Down	Down	Down	Unchanged	Unchanged	Unchanged	11278.7	11887.7	11938.3	27787.7	35695.7	30534	22935	34316.3	31217.3	30909.3	31662	31568.3	11701.6	31339.1	29489.6	31379.9	-1.42126	-1.3335	-1.42314	0.0877602	-0.00187598	-0.0896362	0.00108121	0.00640142	4.07537e-07	0.676207	0.986876	0.608408
evm.model.supercontig_48.134	importin subunit alpha-2	IMPA-1	8	998.869	23.06	60363.9	Down	Unchanged	Unchanged	Unchanged	Up	Unchanged	14379.4	11066.4	14458.2	20266.4	18043.2	21709.7	27050.6	17771.2	18768	11468.5	10962.1	14947.7	13301.3	20006.5	21196.6	12459.4	-0.588893	-0.672259	0.0943358	-0.083366	0.683229	0.766595	0.0122485	0.0661031	0.642362	0.722974	0.0101253	0.0522745
evm.model.supercontig_48.146	GTP-binding protein SAR1A-like	SAR1B	9	6987.51	53.89	22119.5	Unchanged	Up	Up	Up	Up	Unchanged	19517.6	33101.9	20740.7	18628.4	20807.5	20673.9	9212.38	13578.8	11936	10906.5	11474	12514	24453.4	20036.6	11575.7	11631.5	0.287395	1.07893	1.072	0.791538	0.784603	-0.00693531	0.371835	0.0464884	0.0424718	0.00435894	0.000581211	0.969193
evm.model.supercontig_48.152	calreticulin isoform X1	CRT1a	24	15583.3	64.3	50226.5	Down	Down	Down	Down	Down	Unchanged	43426.7	46801.7	52279	128063	142372	150110	351757	268385	237274	231094	226792	214442	47502.4	140182	285805	224109	-1.56123	-2.58896	-2.23813	-1.02773	-0.676904	0.35083	0.000183266	0.00224835	6.10115e-06	0.0138425	0.000504372	0.148599
evm.model.supercontig_48.153	pyrophosphate-energized vacuolar membrane proton pump 1-like	AVP1	18	7035.15	33.12	65055.7	Up	Up	Unchanged	Down	Down	Unchanged	121039	126518	133363	40245	30435.1	26281.1	62413.3	84385.6	74818.6	97848.8	109763	86522.4	126973	32320.4	73872.5	98044.9	1.97401	0.781418	0.373013	-1.19259	-1.601	-0.408405	6.51416e-05	0.00188928	0.0189837	0.00541542	0.00113162	0.0591377
evm.model.supercontig_48.177	importin subunit alpha-4	IMPA-4	9	1869.83	32.28	60062.2	Down	Down	Down	Unchanged	Up	Unchanged	5299.41	6991.81	7025.94	21768.8	31616.6	31222.9	24287.4	21777.2	23767.8	16703.5	13215.2	20170	6439.05	28202.7	23277.5	16696.3	-2.13092	-1.85401	-1.37461	0.276902	0.75631	0.479408	0.00264396	6.05062e-05	0.00795909	0.210819	0.0386672	0.0375424
evm.model.supercontig_48.180	T31J12.3 protein	AT1G09310	4	3379.63	35.37	18991.1	Down	Down	Down	Up	Up	Unchanged	11476.5	15822.5	9681.5	58936.7	61200	59200	40468	25307.7	32754.7	29869.3	25041.7	29926	12326.8	59778.9	32843.4	28279	-2.27783	-1.4138	-1.19793	0.864031	1.0799	0.215874	1.72005e-05	0.0123754	0.00281984	0.00371193	5.85066e-05	0.383384
evm.model.supercontig_48.197	serine--tRNA ligase	AT5G27470	7	819.185	28.76	44606.7	Down	Unchanged	Down	Unchanged	Unchanged	Unchanged	4196.71	6522.11	5739.74	17623.3	20117	20201	46377.2	9069.58	16899.6	15875.6	14547	19750.6	5486.19	19313.8	24115.5	16724.4	-1.81576	-2.13608	-1.60808	-0.320328	0.207677	0.528004	0.000220031	0.176925	0.0027374	0.694995	0.21843	0.554249
evm.model.supercontig_48.211	ATP-citrate synthase alpha chain protein 2	ACLA-3	7	1601.76	34.13	41333.6	Unchanged	Down	Down	Down	Down	Unchanged	9535.67	8908.33	10230.7	17587	10662	18016	43997.3	44234	37777.3	30871.3	35151.3	24981	9558.22	15421.7	42002.9	30334.6	-0.690144	-2.13567	-1.66615	-1.44553	-0.976003	0.469526	0.0720216	0.000111998	0.0022053	0.00112742	0.0170469	0.0323893
evm.model.supercontig_48.227	pectin acetylesterase 12	AT3G05910	7	791.396	36.56	46803.1	-	-	-	Unchanged	Unchanged	Unchanged	2208		2402	20564.7	20191.3	23846.3	19661.7	19798.7	21911.7	23277.7	24590.3	28075.3	2305	21534.1	20457.3	25314.4	-3.22379	-3.14978	-3.45712	0.0740057	-0.233337	-0.307343	0.00102582	0.000306134	0.00111916	0.476012	0.109572	0.0390032
evm.model.supercontig_48.24	basic 7S globulin-like	AT1G03220	12	5989.44	54.02	48541.5	Down	Up	Up	Up	Up	Unchanged	123903	122891	103068	218658	176935	220974	54655.7	42984.3	55270.7	38975.7	41974.7	44216.3	116620	205523	50970.2	41722.2	-0.817476	1.19409	1.48293	2.01157	2.30041	0.288839	0.00494674	0.00113026	0.00042053	0.000482256	0.000339673	0.0965608
evm.model.supercontig_48.36	NADPH-dependent aldehyde reductase 1, chloroplastic-like	AT1G54870	3	1437.22	16.54	28214.9	Unique T7	Unique T14	Unique T21	Unchanged	Unchanged	Unchanged				21386.3	12566.4	15352.1	12215.3	18946.1	14794.9	10131.8	8395.63	11462.1	0	16435	15318.8	9996.49	-	-	-	0.101465	0.717273	0.615808	-	-	-	0.749207	0.0792865	0.0687293
evm.model.supercontig_48.37	NADPH-dependent aldehyde reductase 1, chloroplastic-like	AT1G54870	4	1559.59	18.62	31936.9	Up	Up	Up	Unchanged	Up	Unchanged	37273.7	39588.3	36341.7	8951.21	6471.57	7830.43	5336.89	6203.91	5016.55	4371.61	4285.19	3619.42	37734.6	7751.07	5519.12	4092.07	2.28342	2.77338	3.20498	0.489958	0.921563	0.431605	1.53461e-05	6.18507e-06	4.5454e-06	0.049287	0.00837189	0.0287645
evm.model.supercontig_48.38	glycoprotein membrane GPI-anchored	AT1G54860	3	7901.39	28.93	21157.1	Unchanged	Unchanged	Up	Unchanged	Unchanged	Unchanged	180636	184843	196073	132491	137922	105105	129716	143038	120328	100691	95917	89458	187184	125172	131027	95355.2	0.580537	0.514586	0.973071	-0.0659514	0.392534	0.458485	0.00512093	0.00220999	8.33381e-05	0.653907	0.0490095	0.00831352
evm.model.supercontig_48.43	mitochondrial Rho GTPase 1 isoform X1	MIRO1	20	1727.28	52.15	72978.7	Unchanged	Unchanged	Unchanged	Unchanged	Unchanged	Unchanged	9302	11681.7	337491	231942	195513	288932	39916	227055	189498	152592	189416	181178	119492	238796	152156	174395	-0.998869	-0.348643	-0.545451	0.650225	0.453418	-0.196807	0.348106	0.803822	0.642638	0.242876	0.0935259	0.721976
evm.model.supercontig_48.5	glutathione synthetase, chloroplastic	GSH2	9	853.46	18.8	80342.7	Down	Down	Down	Unchanged	Unchanged	Unchanged	19894	12941	15904	43469.3	35685	49283	73143.7	44961.7	55260.3	48193.7	38550.7	41101.7	16246.3	42812.4	57788.6	42615.3	-1.39792	-1.83067	-1.39126	-0.432754	0.00665759	0.439411	0.00387175	0.00803706	0.00169563	0.176167	0.969732	0.156969
evm.model.supercontig_48.57	mannosylglycoprotein endo-beta-mannosidase	AT1G09010	18	1164.03	32.34	110798	Unchanged	Up	Up	Up	Unchanged	Unchanged	53055	53927.7	50152.7	39345.7	38459	38486.7	21981	27617	27369.7	24802.7	27672.3	30105	52378.4	38763.8	25655.9	27526.7	0.434264	1.02968	0.928143	0.595419	0.493879	-0.10154	0.000319691	0.000247165	0.000201572	0.00214496	0.00196772	0.478144
evm.model.supercontig_48.93	REF/SRPP-like protein At3g05500	AT3G05500	4	570.523	20	27465.4	Unique T7	Unique T14	Unique T21	Down	Down	Unchanged				3235	3134	2937.5	11806.7	13061.3	13302.7	21761	14129.3	15381	0	3102.17	12723.6	17090.4	-	-	-	-2.03615	-2.46184	-0.425688	-	-	-	3.41608e-05	0.00408944	0.143978
evm.model.supercontig_4842.1	annexin-like protein RJ4	ANNAT8	25	37075	78.81	27025.7	Unchanged	Unchanged	Unchanged	Unchanged	Unchanged	Unchanged	275732	249807	290746	341483	259980	302590	489845	293062	328576	383980	346301	337657	272095	301351	370494	355979	-0.147334	-0.445341	-0.387683	-0.298007	-0.240349	0.0576575	0.329918	0.186093	0.0107006	0.347156	0.117911	0.826932
evm.model.supercontig_489.7	non-specific lipid-transfer protein C, cotyledon-specific isoform-like	-	2	2805.79	27.83	12627.5	Up	Up	Up	Up	Up	Unchanged	137980	135280	141478	49598.5	31378	45444.5	3478	1850	2200	1440	3572.5	4131.5	138246	42140.3	2509.33	3048	1.71396	5.78379	5.50323	4.06983	3.78927	-0.280559	7.7577e-05	2.11799e-07	2.71569e-07	0.00201423	0.00217627	0.603841
evm.model.supercontig_49.101	60S ribosomal protein L3	EMB2207	16	3302.09	50.13	44825.1	Unchanged	Unchanged	Down	Unchanged	Down	Unchanged	8745	13495.3	13826.7	12314.3	13532	14511.3	80616	30321.7	40037.7	56455.7	74001	48695	12022.3	13452.6	50325.1	59717.2	-0.162163	-2.06556	-2.31243	-1.9034	-2.15027	-0.246869	0.462068	0.0687462	0.00339284	0.0750188	0.00352731	0.612566
evm.model.supercontig_49.53	pathogen-related protein-like	AT1G78780	8	9079.21	47.11	27400	Down	Down	Down	Unchanged	Unchanged	Unchanged	8499	8117	9308	73636.7	64255.7	65057.3	103493	98835	96926.7	79551.3	76745.3	74404.3	8641.33	67649.9	99751.7	76900.3	-2.96876	-3.52902	-3.15366	-0.560253	-0.184902	0.375351	4.0603e-05	1.33839e-06	1.50434e-06	0.000855967	0.050813	0.000738988
evm.model.supercontig_49.67	stearoyl-[acyl-carrier-protein] 9-desaturase 6, chloroplastic	FTM1	2	320.716	7.29	44993.2	Unchanged	Unchanged	Unchanged	Unchanged	Unchanged	Unchanged	11579	12042	13193.5	17507	15191	8736.5	14004.5	13655.5	12515	14146	13524	7128.5	12271.5	13811.5	13391.7	11599.5	-0.170558	-0.126024	0.081249	0.0445345	0.251807	0.207273	0.594679	0.163787	0.784091	0.88234	0.556517	0.477121
evm.model.supercontig_49.68	alcohol dehydrogenase class-P	ADH1	23	15858.6	90.5	41990.7	Up	Unchanged	Up	Unchanged	Unchanged	Unchanged	350425	389638	471643	204478	142749	184249	423186	205357	266633	253251	235777	199206	403902	177159	298392	229411	1.18896	0.436798	0.81607	-0.752167	-0.372894	0.379273	0.00480623	0.22726	0.0111383	0.146242	0.0965757	0.359996
evm.model.supercontig_49.84	peroxidase 12	AT1G71695	16	8174.8	68.33	39896.6	Unchanged	Down	Down	Down	Down	Unchanged	30746.3	33563	31069.3	34509.3	32932.7	33741.3	205978	103076	122579	137658	140573	126900	31792.9	33727.8	143878	135043	-0.0852332	-2.17807	-2.08665	-2.09283	-2.00141	0.0914179	0.125002	0.0237884	1.70652e-05	0.025118	1.72342e-05	0.795113
evm.model.supercontig_49.99	polypyrimidine tract-binding protein homolog 3 isoform X1	PTB3	6	933.952	32.23	47673.8	Down	Down	Unchanged	Unchanged	Unchanged	Unchanged	9189.67	8813.67	9428.33	19234.7	20278	18031	17195.3	12933.3	15643	13105.7	13317.3	13660.3	9143.89	19181.2	15257.2	13361.1	-1.06881	-0.738613	-0.54716	0.330202	0.521655	0.191452	0.000117994	0.00828531	6.27156e-05	0.0491092	0.000961283	0.205587
evm.model.supercontig_4996.1	coatomer subunit beta'-2 isoform X1	AT1G52360	4	509.589	23.33	33383.1	Unchanged	Down	Down	Unchanged	Unchanged	Unchanged	3123	2972	4646	19307.7	18731.3	4398.5	25495.7	25071.3	17596	18093.7	26585.3	22806.7	3580.33	14145.8	22721	22495.2	-1.98221	-2.66586	-2.65145	-0.683649	-0.669241	0.0144077	0.0975748	0.00186842	0.00167018	0.194634	0.200962	0.952364
evm.model.supercontig_5.103	pyruvate kinase 1, cytosolic	AT3G52990	23	13848	69.43	54073.1	Down	Down	Down	Unchanged	Unchanged	Unchanged	17814.7	21079.7	18576.3	80062.3	81674.7	90287.3	125979	122203	123243	116568	111516	118453	19156.9	84008.1	123808	115512	-2.13267	-2.69217	-2.59211	-0.559509	-0.459448	0.100061	4.06775e-05	2.50768e-07	1.91941e-06	0.000293434	0.00114378	0.024463
evm.model.supercontig_5.110	late embryogenesis abundant protein ECP63	-	7	11496.1	37.23	29637.6	Unchanged	Unchanged	Up	Unchanged	Unchanged	Unchanged	399417	412907	385973	406204	341942	378299	345652	308099	318596	325425	262950	194677	399432	375482	324116	261017	0.0892083	0.301442	0.613805	0.212234	0.524597	0.312363	0.300621	0.00522925	0.0229475	0.077141	0.053016	0.184335
evm.model.supercontig_5.115	GDSL esterase/lipase	AT5G03810	6	895.794	40.86	38634.9	Unchanged	Up	Up	Unchanged	Unchanged	Unchanged	15765.3	13262.7	16420.3	18794.3	7664.67	8374.33	6469	4175.67	4488.5	5791.5	5160	6563.5	15149.4	11611.1	5044.39	5838.33	0.383759	1.58651	1.37564	1.20275	0.991878	-0.210877	0.39583	0.00109065	0.000874537	0.147937	0.186035	0.390245
evm.model.supercontig_5.123	DEAD-box ATP-dependent RNA helicase 38	LOS4	12	1718.75	47.58	55621.7	Down	Down	Down	Unchanged	Unchanged	Unchanged	11560	10794.3	11428	27338.7	32484.3	27929.7	36538.3	34431.7	41761	36662.7	45860	48867.7	11260.8	29250.9	37577	43796.8	-1.37717	-1.73854	-1.95952	-0.361369	-0.582344	-0.220975	0.000394979	0.000275622	0.000902365	0.0375493	0.0223009	0.21885
evm.model.supercontig_5.139	UDP-glycosyltransferase 73C6-like	UGT73C6	5	1083.59	18.32	54041	Unique T7	Unique T14	Unique T21	Unchanged	Down	Unchanged				12200	6481.67	7532.33	11329.7	27273.7	24286.7	15526.3	16382	16065	0	8738	20963.3	15991.1	-	-	-	-1.26249	-0.871895	0.390598	-	-	-	0.0784042	0.015022	0.3676
evm.model.supercontig_5.143	UDP-glycosyltransferase 73C6-like	UGT73C6	4	783.43	15.15	56874.4	Unique T7	Unique T14	Unique T21	Down	Down	Unchanged				2893	3335	3291	11386.3	15862.7	12026	10017	10870.3	10756.3	0	3173	13091.7	10547.9	-	-	-	-2.04473	-1.73303	0.311694	-	-	-	0.00212247	1.67215e-05	0.148387
evm.model.supercontig_5.195	L-galactono-1,4-lactone dehydrogenase, mitochondrial	GLDH	8	661.576	24.29	68172.8	Down	Down	Down	Unchanged	Unchanged	Unchanged	6699	7047	6287.67	10825	9710	11283.7	14094.7	9621.33	11129.3	10376	13903.7	12550.7	6677.89	10606.2	11615.1	12276.8	-0.667447	-0.798539	-0.878468	-0.131092	-0.211021	-0.079929	0.00160059	0.0207244	0.00597019	0.509458	0.21298	0.711861
evm.model.supercontig_5.200	putative methyltransferase DDB_G0268948 isoform X1	AT2G41380	15	12895.2	82.24	29596.9	Down	Down	Down	Down	Unchanged	Unchanged	44302	17151	51610	103569	74274.3	74438	116431	152350	141116	116721	115585	107833	37687.7	84093.9	136632	113379	-1.15791	-1.85813	-1.58899	-0.700226	-0.431085	0.269141	0.0315719	0.00267856	0.00221908	0.0218017	0.0445246	0.101379
evm.model.supercontig_5.21	cytochrome b-c1 complex subunit 9	AT3G52730	2	2023.76	29.17	8431.57	Down	Down	Down	Unchanged	Down	Unchanged	7147.5	12113	9959	17465	27600.5	21061.5	22055	32654	32681	30934	33913.5	39135.5	9739.83	22042.3	29130	34661	-1.17831	-1.58054	-1.83134	-0.402229	-0.653036	-0.250808	0.0202648	0.00709062	0.000874599	0.199535	0.0296947	0.265201
evm.model.supercontig_5.238	macrophage migration inhibitory factor homolog isoform X1	AT5G01650	2	4120.09	39.32	12504.6	Down	Down	Unchanged	Unchanged	Unchanged	Unchanged	12158	16909	20742	59016	50556.5	34328	30319	27905	36244.5	54591	31180	28851	16603	47966.8	31489.5	38207.3	-1.53059	-0.923427	-1.20241	0.607166	0.328188	-0.278979	0.0149015	0.0132181	0.0656231	0.0977223	0.423367	0.477631
evm.model.supercontig_5.272	mitochondrial outer membrane protein porin of 36 kDa	VDAC1	14	22562.6	69.57	29766.4	Down	Down	Down	Unchanged	Unchanged	Unchanged	62856.7	64906	62874.7	238857	216448	228562	378937	247814	240504	277573	215105	201750	63545.8	227956	289085	231476	-1.84289	-2.18563	-1.86499	-0.342739	-0.0221059	0.320634	1.46106e-05	0.00741599	0.00198965	0.249737	0.891613	0.319166
evm.model.supercontig_5.273	hypersensitive-induced response protein 2	AT1G69840	13	2919.25	60.14	31609.9	Unchanged	Unchanged	Up	Unchanged	Up	Unchanged	63847.3	91869.3	85594.7	72006.3	121742	76936	73466	26244.1	23944.4	21818.3	26095.2	23793	80437.1	90228.2	41218.2	23902.2	-0.165717	0.964581	1.75072	1.1303	1.91644	0.78614	0.614527	0.0978964	0.0027472	0.0959553	0.0139239	0.344932
evm.model.supercontig_5.285	protein PSP2	AT1G27090	4	787.669	18.78	47057.9	-	-	-	Unchanged	Unchanged	Up			2188	14258.7	13749	16232	17347.3	21635.7	16042.7	13819	9658	8454	2188	14746.6	18341.9	10643.7	-2.75269	-3.06746	-2.28231	-0.314764	0.470383	0.785147	-	-	-	0.124086	0.0840134	0.0303904
evm.model.supercontig_5.309	serine/threonine-protein phosphatase PP2A-2 catalytic subunit	PP2A-2	6	1684.75	32.23	28247.8	-	-	-	Down	Unchanged	Unchanged	4803	3260.25		12826.3	11968.3	12461.7	16696.7	22316	17032.7	17513	17345.3	14595	4031.62	12418.8	18681.8	16484.4	-1.62309	-2.2122	-2.03167	-0.589109	-0.408582	0.180526	0.00104394	0.00902737	0.00269407	0.0270249	0.0141823	0.344328
evm.model.supercontig_5.322	pyruvate dehydrogenase E1 component subunit alpha-1, mitochondrial	IAR4	8	3361.61	40.42	31554	Down	Down	Down	Unchanged	Unchanged	Unchanged	22430.3	22288.3	24440.3	44920.3	36299	42587.3	55921.3	47176.7	50393.3	60574.3	60636.3	59095.7	23053	41268.9	51163.8	60102.1	-0.8401	-1.15017	-1.38246	-0.310068	-0.542361	-0.232293	0.00240227	0.000444711	1.72077e-06	0.0525123	0.0019939	0.0264345
evm.model.supercontig_5.334	metalloendoproteinase 2-MMP-like	MMP	2	830.257	10.64	39194.7	-	-	Unique T21	-	-	-				3741	2583			13360	17491	16193	19464	16234	0	3162	15425.5	17297	-	-	-	-2.28641	-2.45161	-0.165205	-	-	-	0.0292604	0.00235844	0.43459
evm.model.supercontig_5.34	Lysophospholipase BODYGUARD 2 precursor	AT2G36290	5	1955.74	19.41	42601.8	Unchanged	Down	Unchanged	Unchanged	Unchanged	Unchanged	11207.3	10676.7	12028.3	15507	15366	18764.3	18473.3	20832.7	17130.3	14161.7	18482.7	15204.3	11304.1	16545.8	18812.1	15949.6	-0.549616	-0.734814	-0.496669	-0.185199	0.0529469	0.238146	0.0112369	0.00285535	0.0268788	0.217564	0.745034	0.166103
evm.model.supercontig_5.55	60S acidic ribosomal protein P2-1	AT3G44590	3	12060.6	56.25	11579.1	Unique T7	Unique T14	-	Unchanged	Unique T7	Unique T14				54473	93487.5	87482.3	37276	57105	44534				0	78480.9	46305	0	-	-	#DIV/0!	0.761174	#DIV/0!	#DIV/0!	-	-	-	0.0748475	-	-
evm.model.supercontig_5.56	monodehydroascorbate reductase	ATMDAR2	24	22018	70.74	47107.2	Down	Down	Down	Down	Down	Unchanged	4374.33	5175	4222.67	111244	108215	107252	418552	296866	303196	293404	290208	240779	4590.67	108904	339538	274797	-4.56821	-6.20872	-5.90352	-1.64052	-1.33531	0.305205	1.19152e-07	0.00106542	9.23545e-05	0.00431583	0.000628545	0.207155
evm.model.supercontig_5.85	histone deacetylase HDT1	HD2C	2	3861.94	19.7	14096	Down	Down	Down	Unchanged	Unchanged	Unchanged	6999	4949	6310	24086	23676.5	32230.5	24183	25767.5	39981	28676	24710.5	43948	6086	26664.3	29977.2	32444.8	-2.13135	-2.3003	-2.41442	-0.168953	-0.283077	-0.114125	0.00195109	0.00915314	0.0110644	0.594983	0.423588	0.765275
evm.model.supercontig_5.86	Enolase	LOS2	26	54270.5	75.32	42210.8	Unchanged	Unchanged	Unchanged	Unchanged	Unchanged	Unchanged	531769	500903	620388	438261	382546	450668	1.08824e+06	568365	640518	615269	521025	504915	551020	423825	765709	547070	0.378636	-0.474692	0.0103792	-0.853329	-0.368257	0.485071	0.0374432	0.266767	0.940431	0.105391	0.0376952	0.258694
evm.model.supercontig_5.97	eukaryotic translation initiation factor 3 subunit C	EIF3C	23	1468.48	35.5	105338	Down	Down	Down	Unchanged	Unchanged	Unchanged	8374.33	10566.7	9826	39340.7	59024.7	48307.3	43317.7	56780.7	48239	39410.3	46397	46508.7	9589	48890.9	49445.8	44105.3	-2.35011	-2.3664	-2.2015	-0.0162817	0.148613	0.164894	0.00235961	0.000561824	0.000143669	0.939913	0.480287	0.308422
evm.model.supercontig_50.111	4-hydroxyphenylpyruvate dioxygenase	PDS1	20	23406.1	70.23	48788.9	Down	Down	Down	Down	Down	Unchanged	11935	21309.3	19620.7	117751	99950.7	110267	486536	348914	380412	391807	356973	341978	17621.7	109323	405288	363586	-2.63317	-4.52352	-4.36687	-1.89035	-1.7337	0.15665	0.000100825	0.000746904	2.1157e-05	0.00212818	8.36798e-05	0.398555
evm.model.supercontig_50.116	glutathione S-transferase F9-like	GSTF9	9	22343.1	62.33	24675.7	Unchanged	Unchanged	Unchanged	Unchanged	Unchanged	Unchanged	84544	90613.7	116745	116050	120099	125888	122735	153792	132881	111892	108728	108854	97301	120679	136469	109825	-0.310649	-0.488049	-0.174674	-0.1774	0.135975	0.313375	0.0853992	0.0436844	0.275899	0.17459	0.0232711	0.0443071
evm.model.supercontig_50.160	sucrose synthase 2	SSA	20	1928.08	28.8	100136	Up	Unchanged	Unchanged	Down	Down	Unchanged	59119.7	47871.7	63303	20981.3	15935.9	14655.3	33404	47014	46955.2	54332.4	53861.3	45266	56764.8	17190.9	42457.8	51153.2	1.72335	0.418968	0.150171	-1.30439	-1.57318	-0.268797	0.00137459	0.0911242	0.362881	0.00681979	0.000647598	0.182723
evm.model.supercontig_50.161	probable acyl-CoA dehydrogenase IBR3	IBR3	2	318.941	3.26	92884.5	Down	Down	Down	Down	Down	Unchanged	2919	4579	3592	8841	6282.5	6817.5	15310.5	10460.5	11800.5	16456	16248	14749	3696.67	7313.67	12523.8	15817.7	-0.98437	-1.76038	-2.09724	-0.776009	-1.11287	-0.336861	0.0168483	0.00441932	7.38382e-05	0.0337945	0.00084991	0.0996442
evm.model.supercontig_50.63	V-type proton ATPase subunit D	AT3G58730	9	1228.04	43.3	29302.9	Down	Down	Down	Unchanged	Unchanged	Unchanged	13910.3	13744	13131	30366.3	28367.7	33876.7	27282.7	24211.7	27414	30663.3	32583.7	31909.7	13595.1	30870.2	26302.8	31718.9	-1.18313	-0.952127	-1.22225	0.231001	-0.0391264	-0.270127	0.000445934	0.000290748	7.66081e-06	0.0761032	0.644888	0.0103426
evm.model.supercontig_50.64	citrate synthase 2, peroxisomal	CSY2	11	4255.01	30.97	49898.4	Down	Down	Down	Down	Down	Unchanged	12522.3	9996.33	10960.7	37776	42739.3	35738	48790.3	76128.7	70301.7	76646.3	86322.3	69155.3	11159.8	38751.1	65073.6	77374.7	-1.79593	-2.54376	-2.79355	-0.747834	-0.997624	-0.24979	0.000234862	0.00295732	0.000191332	0.0372345	0.00200284	0.272913
evm.model.supercontig_50.84	ribose-phosphate pyrophosphokinase 4	AT2G42910	6	839.093	27.91	36901.3	Unchanged	Unchanged	Unchanged	Unchanged	Unchanged	Unchanged	16151	14168.3	10900.7	14916.7	11646.7	5271.33	18182.7	16825.7	14718.3	15889	16013.3	13987.7	13740	10611.6	16575.6	15296.7	0.372746	-0.270675	-0.154835	-0.643421	-0.527581	0.11584	0.386183	0.196724	0.402787	0.118259	0.182318	0.347401
evm.model.supercontig_51.110	T-complex protein 1 subunit theta	AT3G03960	24	8301.07	73.99	56991	Down	Down	Down	Unchanged	Unchanged	Unchanged	31101.7	29824	32013.3	79662.7	108288	105382	145760	128879	125488	107245	92430.3	97725	30979.7	97777.6	133376	99133.6	-1.65818	-2.1061	-1.67805	-0.447923	-0.0198701	0.428053	0.00184778	8.39106e-05	9.96435e-05	0.0322083	0.899447	0.0108822
evm.model.supercontig_51.115	glutamate dehydrogenase 1	GDH1	12	5634.45	46.33	37675.1	Down	Down	Down	Down	Down	Unchanged	14785.2	16323.4	15893	26919.4	25325.4	26193.5	64834.9	51206.2	59126.4	74300.6	80149.4	64664	15667.2	26146.1	58389.2	73038	-0.738848	-1.89795	-2.2209	-1.15911	-1.48205	-0.322946	8.64778e-05	0.000426087	0.000225354	0.00125992	0.000494988	0.071085
evm.model.supercontig_51.135	tubulin alpha-3 chain	TUA5	21	7267.63	63.62	50294.6	Unchanged	Up	Up	Up	Up	Unchanged	69003.6	74215.6	69348.7	53831.7	42255.5	48419.8	23215.7	19780.8	19814.1	20099.8	16550.9	23742.5	70855.9	48169	20936.9	20131.1	0.556783	1.75884	1.81547	1.20206	1.25868	0.0566225	0.00374307	1.63011e-05	4.53834e-05	0.0015245	0.00205323	0.750781
evm.model.supercontig_51.146	beta-glucosidase BoGH3B-like isoform X1	AT5G20950	2	1493.55	4.13	69480	-	Unique T14	-	Unique T14	-	Unique T14							5155.04	2217.23	2765.21				0	0	3379.16	0	#DIV/0!	-	#DIV/0!	-	#DIV/0!	#DIV/0!	-	-	-	-	-	-
evm.model.supercontig_51.147	beta-glucosidase BoGH3B-like	AT5G20950	8	1711.18	28.14	47895.6	Down	Unchanged	Down	Unchanged	Unchanged	Unchanged	11715.6	11807.4	11255.3	24908.5	27086.7	26979.8	30141.7	14946.7	14671.2	18196.1	23691.7	20708.5	11592.8	26325	19919.9	20865.4	-1.18321	-0.780981	-0.84789	0.402226	0.335317	-0.0669083	3.54362e-05	0.178821	0.0043827	0.282351	0.0348905	0.868361
evm.model.supercontig_51.155	protein STRICTOSIDINE SYNTHASE-LIKE 10-like	AT3G57030	8	859.274	33.16	41692	Unchanged	Down	Down	Down	Down	Unchanged	9951.45	9326.87	6953.78	5767.01	9622	9878	22238.3	14545	16003	16644	22172.7	21699.3	8744.03	8422.34	17595.4	20172	0.0540786	-1.00883	-1.20598	-1.06291	-1.26006	-0.197152	0.85165	0.0249227	0.00456487	0.0276026	0.00605126	0.431596
evm.model.supercontig_51.50	40S ribosomal protein S16	AT2G09990	10	6658.35	54.79	16834.7	Down	Down	Down	Up	Up	Unchanged	35451.7	27624.3	27714	82202	95881	104866	48882	39028.3	51177.3	42886.3	52519.3	47288.3	30263.3	94316.4	46362.6	47564.7	-1.63994	-0.615389	-0.652319	1.02455	0.987619	-0.0369302	0.000827785	0.0238926	0.0104468	0.00317924	0.00283188	0.808834
evm.model.supercontig_51.68	DNA ligase	AT2G38430	15	4813.55	67.07	46935.6	Down	Down	Down	Down	Down	Unchanged	3404.67	4396	4113.33	29741	32211.3	33084	99520.7	63961	90631.7	79384.3	68840.3	94168.3	3971.33	31678.8	84704.4	80797.7	-2.99582	-4.41474	-4.34662	-1.41892	-1.3508	0.068124	1.1963e-05	0.00164624	0.000473772	0.00780983	0.00269168	0.778192
evm.model.supercontig_51.81	ricin B-like lectin R40G3	EULS3	5	1211.62	19.32	41035.1	Up	Unchanged	Unchanged	Unchanged	Down	Unchanged	21689	19816.3	19979.3	14321.7	13089.3	13348	68890	20120.3	24875.7	29070.5	27160	23166.3	20494.9	13586.3	37962	26465.6	0.593108	-0.889292	-0.368855	-1.4824	-0.961963	0.520437	0.000613578	0.323801	0.0315052	0.191581	0.00193344	0.502607
evm.model.supercontig_51.99	NADPH-dependent aldehyde reductase-like protein, chloroplastic	AT4G13180	6	2095.78	55.77	27510.4	Unique T7	Unique T14	Unique T21	Unchanged	Down	Unchanged				12661.3	9362.67	8591	13641.7	14036.7	16506.7	14938.3	16333	17476.3	0	10205	14728.3	16249.2	-	-	-	-0.529318	-0.671094	-0.141776	-	-	-	0.042245	0.0139821	0.259506
evm.model.supercontig_513.5	EH domain-containing protein 1-like	EHD1	7	690.183	22.32	61031	Unique T7	Unique T14	Unique T21	Unchanged	Unchanged	Unchanged				14225	18506	21110	22236.7	23456.7	23606	22794.3	20762	23494.3	0	17947	23099.8	22350.2	-	-	-	-0.364136	-0.316546	0.0475898	-	-	-	0.0661013	0.112074	0.464154
evm.model.supercontig_514.3	phosphoglycerate kinase, cytosolic	PGK	23	35418.6	84.83	42772.6	Unchanged	Down	Unchanged	Down	Unchanged	Unchanged	293713	292616	335296	309318	313643	376862	502340	483912	513983	471907	438630	417617	307208	333274	500078	442718	-0.117493	-0.702938	-0.527171	-0.585444	-0.409678	0.175766	0.372129	0.000310059	0.00304586	0.00208717	0.0153369	0.0337018
evm.model.supercontig_52.151	3-isopropylmalate dehydrogenase 2, chloroplastic	IMD2	4	767.11	16.05	37596.7	Unchanged	Unchanged	Unchanged	Unchanged	Unchanged	Unchanged	14417.7	9766.67	10973.7	12806.3	27536	21554.5	10800	8613.5	9098.33	10232	11264	15773	11719.3	20632.3	9503.94	12423	-0.816013	0.302292	-0.0841231	1.1183	0.731889	-0.386415	0.11861	0.224434	0.765	0.0619012	0.149079	0.185133
evm.model.supercontig_52.157	60S ribosomal protein L11 isoform X1	AT3G58700	6	6789.71	46.99	18428.2	Down	Down	Down	Unchanged	Unchanged	Unchanged	3262.42	3008.13	4168.01	70629.3	81144.2	88149.7	63894.8	69913.1	64350.8	74750.5	64587.6	68412.1	3479.52	79974.4	66052.9	69250.1	-4.52258	-4.24666	-4.31486	0.275917	0.207723	-0.0681938	0.000115434	5.81289e-06	2.50904e-05	0.0629028	0.142806	0.417408
evm.model.supercontig_52.159	aspartate aminotransferase, mitochondrial	ASP1	17	5503.05	77.34	48070	Down	Down	Down	Unchanged	Unchanged	Unchanged	12622.3	13760.7	13223.3	86240.3	67372.3	74216.3	129699	98170.7	110888	103837	95523.3	117334	13202.1	75943	112919	105565	-2.52415	-3.09645	-2.99929	-0.572304	-0.475141	0.0971624	0.00034277	0.000404887	0.000131031	0.0258442	0.0244407	0.545459
evm.model.supercontig_52.175	phosphoenolpyruvate carboxylase 2	PPC1	56	11658.7	74.87	109805	Up	Unchanged	Up	Unchanged	Unchanged	Unchanged	225230	236761	257853	156098	105015	116006	151704	182079	158478	139781	157089	105903	239948	125706	164087	134258	0.932662	0.548257	0.837714	-0.384404	-0.0949471	0.289457	0.0033064	0.00462679	0.00404208	0.100595	0.712503	0.165856
evm.model.supercontig_52.61	sucrose-binding protein-like	PAP85	6	2560.68	18.22	61062.5	Down	-	-	-	-	-	6028.67	6376.67	6263	80904	34461	45390.7	1310	1464		1323			6222.78	53585.2	1387	1323	-3.1062	2.16559	2.23375	5.2718	5.33995	0.0681547	0.027828	5.82643e-05	-	0.0633167	-	-
evm.model.supercontig_52.66	ras-related protein RABH1b	RAB6A	8	3913.79	48.31	23173.4	Down	Down	Down	Unchanged	Unchanged	Unchanged	8535	6321	8668	16430	20346.3	17860.3	19675.6	25393.6	17385.2	15493.4	20179.8	11844.4	7841.33	18212.2	20818.1	15839.2	-1.21573	-1.40867	-1.01433	-0.192936	0.201405	0.394341	0.00165151	0.00655819	0.03413	0.379795	0.424348	0.215812
evm.model.supercontig_52.99	tryptophan synthase alpha chain	TSA2	4	9413.27	55.21	10116.6	Unchanged	Unchanged	Unchanged	Unchanged	Unchanged	Unchanged	21192	34358	33561	31247.7	46475.5	33258.7	19396	30866	48921.3	40334.3	41690.3	76641.5	29703.7	36993.9	33061.1	52888.7	-0.316648	-0.154494	-0.832319	0.162154	-0.515671	-0.677825	0.318334	0.743984	0.140154	0.709586	0.282374	0.247745
evm.model.supercontig_53.125	ras-related protein RABF1	ARA6	4	796.824	27.67	22490.1	-	-	-	Unchanged	Unchanged	Unchanged	2296		2327	6549.67	6579	12136	13087.7	11093	9227.67	10028.7	10893.3	10007	2311.5	8421.56	11136.1	10309.7	-1.86526	-2.26834	-2.1571	-0.403087	-0.291839	0.111248	0.0840689	0.00871675	0.000229153	0.278365	0.372062	0.512821
evm.model.supercontig_53.140	serine carboxypeptidase-like	SCPL49	4	871.239	18.7	57557.4	Unchanged	Unchanged	Unchanged	Unchanged	Unchanged	Unchanged	12453	11557.5	13621	15383.3	15155	12709.3	10980.7	16382	13592.3	18761	16484.3	14579.3	12543.8	14415.9	13651.7	16608.2	-0.200682	-0.122099	-0.404919	0.0785827	-0.204238	-0.282821	0.147322	0.543376	0.0393779	0.689615	0.212906	0.208385
evm.model.supercontig_53.142	probable cysteine protease RD19D	AT3G54940	2	405.487	5.46	40642.3	Unchanged	Unchanged	Unchanged	Unchanged	Unchanged	Unchanged	5256	6357	7009	13710	4856	10769	6342.5	6323	5125	7301	5168	4038	6207.33	9778.33	5930.17	5502.33	-0.655615	0.065901	0.17393	0.721516	0.829545	0.108029	0.24956	0.692191	0.551216	0.217884	0.198021	0.701329
evm.model.supercontig_53.166	protein BTR1 isoform X2	BTR1L	4	918.062	17.57	33600.9	Unique T7	Unique T14	Unique T21	Unchanged	Unchanged	Unchanged				14712	19563.3	17390.7	13344	17975	17405	14667	14648	11667	0	17222	16241.3	13660.7	-	-	-	0.0845826	0.334225	0.249642	-	-	-	0.653258	0.107322	0.217773
evm.model.supercontig_53.167	eukaryotic translation initiation factor 3 subunit H	TIF3H1	9	3383.17	53.27	38868.1	Down	Down	Down	Unchanged	Unchanged	Unchanged	5893.67	5116.33	5617	24569.3	31143.3	34188.7	39868.7	38906	35945.7	32187.3	29043.3	30327	5542.33	29967.1	38240.1	30519.2	-2.43481	-2.78652	-2.46115	-0.351707	-0.0263382	0.325369	0.00101474	1.08634e-05	1.19539e-05	0.0545911	0.862103	0.00663106
evm.model.supercontig_53.32	proteasome subunit alpha type-5	PAE2	12	27360.4	67.09	26194.5	Down	Down	Unchanged	Unchanged	Unchanged	Up	24908.1	23190.7	23661.3	45831.3	47962.2	50733	67357	66003	59593.3	47256.3	29382	34933.7	23920	48175.5	64317.8	37190.7	-1.01008	-1.427	-0.636722	-0.416918	0.373358	0.790277	8.75342e-05	7.90303e-05	0.0667119	0.00439518	0.114994	0.00946365
evm.model.supercontig_53.41	elongation factor 1-alpha	At1g07940	25	47588	70.92	49633.3	Down	Down	Down	Unchanged	Unchanged	Unchanged	276817	273536	306429	518450	580789	544995	687660	655579	654222	619716	541196	509055	285594	548078	665821	556656	-0.940416	-1.22117	-0.96282	-0.280752	-0.0224042	0.258348	0.000230102	1.48725e-05	0.00141656	0.00506495	0.830301	0.0344542
evm.model.supercontig_53.55	serine carboxypeptidase-like 27	SCPL27	6	1918.89	28.2	52724.2	Down	Unchanged	Down	Unchanged	Down	Down	3178	10091.5	9579	23602	30592	25104.5	8918	33863	39718.3	68425	74788	69631	7616.17	26432.8	27499.8	70948	-1.79519	-1.85228	-3.21963	-0.0570889	-1.42443	-1.36734	0.00361432	0.109754	2.81686e-05	0.917537	0.000102884	0.0107752
evm.model.supercontig_53.71	Chorismate synthase	EMB1144	7	2474.3	39.65	49333	Down	Down	Down	Down	Unchanged	Unchanged	4678.5	4450	4406	25336.7	24369.7	26010	43483	34482.3	41546	38874.7	34713	36836	4511.5	25238.8	39837.1	36807.9	-2.48396	-3.14243	-3.02834	-0.658471	-0.544373	0.114098	1.7698e-06	0.000207669	1.14981e-05	0.00626196	0.000861289	0.367933
evm.model.supercontig_53.82	probable aquaporin PIP2-5	PIP2;5	2	618.913	10.79	29965.8	Down	Down	Down	Down	Unchanged	Unchanged	2864	5378.5	3386	10729	13375	8212	18404	23136	17192	18494.5	9722	17871.5	3876.17	10772	19577.3	15362.7	-1.47458	-2.33648	-1.98673	-0.861898	-0.512143	0.349756	0.0146771	0.00133924	0.0172057	0.019928	0.224134	0.277743
evm.model.supercontig_532.4	aspartate aminotransferase, chloroplastic	ASP5	14	1094.27	49.79	51405.9	Unchanged	Unchanged	Unchanged	Unchanged	Unchanged	Unchanged	52345.6	43850.7	50420.2	59425.1	51341.6	54593.3	33897.8	41605.6	40137.9	43023.6	48240	48229.4	48872.2	55120	38547.1	46497.7	-0.173564	0.342391	0.0718546	0.515955	0.245418	-0.270537	0.147245	0.0416985	0.486824	0.00762556	0.0418904	0.0534827
evm.model.supercontig_535.4	phosphoserine aminotransferase 2, chloroplastic	AT2G17630	13	2890.33	45.33	47951.9	Down	Down	Down	Unchanged	Unchanged	Unchanged	8780	7834.33	10920	61803.7	63179.7	72569	98680.7	67899.3	71926.3	70160	62016	58231.7	9178.11	65850.8	79502.1	63469.2	-2.84293	-3.11472	-2.78979	-0.271793	0.0531433	0.324936	8.54433e-05	0.00192343	0.000117139	0.253136	0.651156	0.193882
evm.model.supercontig_54.82	7S vicilin	PAP85	37	46315.4	76.58	64284.7	Up	Up	Up	Unchanged	Unchanged	Unchanged	2.06921e+06	2.0746e+06	2.25096e+06	1263661	1.31623e+06	1.1553e+06	1.10722e+06	1.0525e+06	980276	1.24258e+06	835660	962300	2.13159e+06	1.24506e+06	1.04667e+06	1.01352e+06	0.775711	1.02613	1.07256	0.250419	0.296852	0.0464329	0.0003123	0.000101813	0.00113534	0.0297001	0.147641	0.805053
evm.model.supercontig_54.84	proteasome subunit beta type-2-A	PBD1	7	2544.12	43.14	22661	Down	Down	Down	Down	Down	Unchanged	8791.5	10061.9	8945.11	41440.5	37298.3	39176	56543.7	71256.2	62965	68363.3	62045.4	66212.6	9266.17	39304.9	63588.3	65540.4	-2.08467	-2.77872	-2.82234	-0.694051	-0.737674	-0.0436238	1.85119e-05	0.000221413	7.69379e-06	0.0053656	0.000287096	0.695878
evm.model.supercontig_543.1	tolB protein-related	AT4G01870	14	9443.3	76.95	33014.8	Down	Down	Down	Down	Unchanged	Unchanged	8524	9280	8150	71931	51521.3	51990.3	109710	103619	87323	72547.3	58901	71606	8651.33	58480.9	100217	67684.8	-2.75697	-3.53407	-2.96784	-0.777095	-0.210866	0.566229	0.00177966	0.000165139	0.000180558	0.0116749	0.316038	0.015274
evm.model.supercontig_543.3	ubiquitin-40S ribosomal protein S27a	UBQ6	10	12927.1	69.23	17941.8	Down	Down	Down	Unchanged	Unchanged	Unchanged	107074	117748	118368	212823	206035	223521	270568	214647	193830	202404	193259	187239	114397	214126	226348	194301	-0.904417	-0.9845	-0.764247	-0.080083	0.14017	0.220253	9.1456e-05	0.00849338	0.000153758	0.630044	0.0422109	0.241543
evm.model.supercontig_546.4	dolichyl-diphosphooligosaccharide--protein glycosyltransferase subunit 1B	AT2G01720	4	1511.67	35.04	27384.8	-	-	-	Down	Down	Unchanged		6611	5257	15190.7	21235.7	20888	32545.3	35945.3	29069.3	31843.3	31498.7	27696.3	5934	19104.8	32520	30346.1	-1.68686	-2.45425	-2.35443	-0.767394	-0.667578	0.0998156	0.0145344	0.00202042	0.000849923	0.00858836	0.00898375	0.414244
evm.model.supercontig_55.1	probable mannitol dehydrogenase	ELI3-1	14	29877.6	60.46	28495.9	Down	Down	Down	Unchanged	Unchanged	Unchanged	46953.7	42169.3	47393.7	212330	197170	203212	361687	176061	199533	151017	125827	148534	45505.6	204237	245760	141792	-2.16613	-2.43314	-1.63967	-0.267006	0.526465	0.793471	4.63725e-06	0.0265337	0.000299125	0.51718	0.00240685	0.152328
evm.model.supercontig_55.102	putative cysteine protease RD21B	CP1	6	1137.72	24.42	43220.9	Down	Down	Unchanged	Unchanged	Up	Up	13873.3	13158.3	14290.7	49655.7	42735.3	37825	29874.7	35637	26810	19493.3	18509.3	21317.3	13774.1	43405.3	30773.9	19773.3	-1.65591	-1.15975	-0.521597	0.496166	1.13432	0.638151	0.00100684	0.00286215	0.00248812	0.0424293	0.00258655	0.0154552
evm.model.supercontig_55.115	polyadenylate-binding protein 4-like	PAB2	14	3054.26	37.48	71646.3	Down	Unchanged	Down	Unchanged	Up	Unchanged	5285.96	4495.19	5154.41	45434.7	48361.7	55512	70538	27113.1	28674.7	21448.7	16107.3	22038	4978.52	49769.4	42108.6	19864.7	-3.32147	-3.08033	-1.99642	0.241146	1.32506	1.08391	0.000117682	0.0593956	0.00143928	0.62599	0.0010732	0.195962
evm.model.supercontig_55.30	guanosine nucleotide diphosphate dissociation inhibitor At5g09550-like	GDI	5	3080.07	23.11	48121.6	Down	Down	Down	Unchanged	Unchanged	Unchanged	8436.66	7830.34	8578.58	23247.9	22487.5	29352.3	30278.4	28096.5	27969.6	26618	25494.1	28092.4	8281.86	25029.2	28781.5	26734.8	-1.59559	-1.79712	-1.69069	-0.201528	-0.0951075	0.106421	0.00155683	1.26919e-05	1.95682e-05	0.177879	0.499391	0.126187
evm.model.supercontig_55.36	14-3-3-like protein GF14 kappa isoform X2	At5g65430	12	6534.99	69.05	28425.3	Unchanged	Down	Down	Down	Down	Unchanged	18750.5	12449.4	17642.7	17486.1	16362.2	17410.7	43207.3	38989.7	34447.1	36635.9	34422.4	33811.7	16280.9	17086.3	38881.4	34956.7	-0.0696644	-1.2559	-1.10239	-1.18623	-1.03272	0.153511	0.704401	0.00209311	0.000921599	0.00103682	4.3492e-05	0.215661
evm.model.supercontig_55.84	ras-related protein Rab11D	RABA4a	3	3573.43	18.14	24973.4	Unchanged	Down	Unchanged	Down	Down	Unchanged	748.53	654.432	3394.43	1449.14	772.581	797.881	11438.9	4960.48	14147.2	4870.14	13030.1	6584.99	1599.13	1006.53	10182.2	8161.75	0.667893	-2.67069	-2.35159	-3.33858	-3.01948	0.319097	0.556593	0.0402949	0.0678792	0.0284189	0.0455084	0.612896
evm.model.supercontig_557.2	inositol-3-phosphate synthase	MIPS2	3	519.493	11.37	56672.8	Down	Unchanged	Down	Unchanged	Unchanged	Unchanged	5125	5822.5	7588.5	14267	15820.7	13659	5940.5	13082.3	10491.3	17351	13388.3	10195	6178.67	14582.2	9838.06	13644.8	-1.23884	-0.671078	-1.14298	0.567765	0.0958617	-0.471904	0.000998267	0.17346	0.0272703	0.0956085	0.687674	0.26501
evm.model.supercontig_56.10	40S ribosomal protein S25	AT2G21580	3	4320.15	37.96	11970.1	Down	Unchanged	Down	Up	Up	Unchanged	9558.5	9624	9313	39442	41302.4	50217.4	7149.59	14321	14827	15761	20685	14554	9498.5	43654	12099.2	17000	-2.20034	-0.34914	-0.839763	1.8512	1.36058	-0.490623	0.000507462	0.35367	0.0161922	0.00160221	0.00221364	0.190011
evm.model.supercontig_56.101	neutral ceramidase 2-like	AT2G38010	16	1245.76	36.79	86054.2	Unchanged	Up	Unchanged	Unchanged	Unchanged	Unchanged	53680	48636.7	56540.3	74671.3	36971.7	37318.3	44438.3	28521.3	21508.3	50996	20251.3	21977	52952.3	49653.8	31489.3	31074.8	0.0927908	0.749831	0.76895	0.65704	0.676159	0.0191191	0.808198	0.0401397	0.0994149	0.270861	0.31009	0.974229
evm.model.supercontig_56.102	MITOCHONDRIAL UNCOUPLING PROTEIN 1	PUMP1	11	4332.04	49.84	32611.9	Down	Down	Down	Unchanged	Down	Unchanged	6956	7143.5	6683.5	32575	34581.7	24322.3	38242.3	59441.3	42864.7	56967.7	55229.3	59032.3	6927.67	30493	46849.4	57076.4	-2.13804	-2.75759	-3.04245	-0.619554	-0.904417	-0.284864	0.00169095	0.0034382	1.42134e-06	0.0843923	0.00132873	0.192317
evm.model.supercontig_56.107	acetyl-coenzyme A carboxylase carboxyl transferase subunit alpha, chloroplastic-like	CAC3	3	291.419	5.66	87208.5	Unchanged	Unchanged	Unchanged	Unchanged	Up	Unchanged	13915	14391	16982	20982	18205.3	23445.5	19957	15593.7	14854.3	13932.3	11830.7	13687.5	15096	20877.6	16801.7	13150.2	-0.46779	-0.154438	0.199085	0.313352	0.666876	0.353523	0.0319011	0.409973	0.169105	0.137118	0.00947746	0.101675
evm.model.supercontig_56.23	cell division cycle protein 48 homolog	AtCDC48B	12	19495.2	77.47	28303.4	Down	Down	Down	Unchanged	Unchanged	Unchanged	3599.41	3950.63	3691.11	87253	79983.5	93337.7	132407	86791.3	75304.3	76723.9	58470.3	62267.8	3747.05	86858.1	98167.4	65820.7	-4.53483	-4.71142	-4.13471	-0.176584	0.400119	0.576703	2.75629e-05	0.0056372	0.000366837	0.560984	0.0359482	0.151918
evm.model.supercontig_56.24	cell division cycle protein 48 homolog	AtCDC48B	33	12091.9	83.61	60399.7	Down	Down	Down	Unchanged	Up	Up	13301	14260.7	22387	125231	115345	127954	170280	122532	112382	90624	69552.3	78033.6	16649.6	122843	135065	79403.3	-2.88326	-3.0201	-2.25372	-0.136834	0.629548	0.766381	2.45827e-05	0.00281031	0.000751536	0.53987	0.00384565	0.0419822
evm.model.supercontig_56.63	probable glutathione S-transferase	GSTU8	9	13976.6	49.57	26784.7	Down	Down	Down	Down	Down	Unchanged	2811	6011.5	3923.5	25492.3	28324.7	26010	161866	213741	176959	244896	213340	181122	4248.67	26609	184189	213119	-2.64683	-5.43803	-5.64851	-2.7912	-3.00167	-0.210476	6.30329e-05	0.000309395	0.000345873	0.000517991	0.000536744	0.294559
evm.model.supercontig_56.65	universal stress protein PHOS32	AT3G53990	10	10209.8	88.34	18380.2	Down	Down	Down	Unchanged	Down	Unchanged	11062	7906.33	11823.5	56300.7	114908	70031	62779	258385	236025	221258	244087	231038	10263.9	80413.2	185730	232128	-2.96985	-4.17755	-4.49926	-1.2077	-1.52941	-0.321714	0.0167498	0.0469576	5.02003e-06	0.176769	0.00130479	0.496929
evm.model.supercontig_56.91	tubulin beta-1 chain	TUB8	28	44406.2	75.62	50551.6	Unchanged	Unchanged	Unchanged	Unchanged	Up	Up	49107.9	55173.6	43137.8	65804.9	71843.7	74253.6	65973.6	75619.4	66713.8	39990.3	32154.1	42190.7	49139.8	70634.1	69435.6	38111.7	-0.523473	-0.498785	0.366655	0.0246884	0.890129	0.86544	0.00742319	0.0120701	0.0754319	0.778859	0.00118481	0.00196332
evm.model.supercontig_567.1	Natterin-3 like	-	12	7048.14	36.75	53617.3	Up	Up	Up	Unchanged	Up	Unchanged	209721	208119	222233	133877	67701.9	118324	40889.2	62195.5	56331.3	43131.2	41233	48237.5	213357	106634	53138.7	44200.6	1.0006	2.00544	2.27114	1.00484	1.27054	0.265698	0.00645496	3.25786e-05	4.29591e-06	0.0631818	0.0359328	0.252463
evm.model.supercontig_57.55	cathepsin B-like protease 2	AT1G02305	5	1570.77	31.58	36622.6	Unique T7	Unique T14	Unique T21	Unchanged	Down	Unchanged				31896.3	26088	22128.3	51019.3	34118.7	36433.7	47819.7	52274.7	48520.7	0	26704.2	40523.9	49538.3	-	-	-	-0.601705	-0.891477	-0.289773	-	-	-	0.0827315	0.00193583	0.174573
evm.model.supercontig_57.7	ABC transporter B family member 4-like	ABCB11	18	2198.16	29.35	110705	Unique T7	Unique T14	Unique T21	Down	Down	Unchanged				10205.2	9710.55	8426.04	45883.8	39227	25377.9	23467.4	29836.2	31509.9	0	9447.25	36829.6	28271.2	-	-	-	-1.9629	-1.58136	0.381533	-	-	-	0.010688	0.00168292	0.25941
evm.model.supercontig_57.76	soluble inorganic pyrophosphatase 1	PPa1	6	6799.16	55.14	24643.2	-	-	-	Unchanged	Unchanged	Unchanged	3922		5371	51109.6	51330.5	63288.2	42906.7	41816.8	47314.6	41808.9	32475.3	39566.7	4646.5	55242.8	44012.7	37950.3	-3.57157	-3.2437	-3.0299	0.327867	0.541673	0.213807	0.00233455	0.000399444	0.00283026	0.0616116	0.0243941	0.137978
evm.model.supercontig_57.8	ABC transporter B family member 11-like	ABCB11	8	1511.5	14.1	108597	Unique T7	Unique T14	Unique T21	Down	Down	Unchanged				11249.8	12400.8	8648.18	24176.8	23217.2	15858.8	18171.9	24710.3	27523.2	0	10766.3	21084.2	23468.5	-	-	-	-0.969647	-1.12421	-0.154559	-	-	-	0.022406	0.0130886	0.566155
evm.model.supercontig_572.2	protein usf	AT2G32520	9	2941.02	42.37	33044.7	Unchanged	Unchanged	Unchanged	Unchanged	Unchanged	Unchanged	66887.3	58671.3	64269.7	64225.7	63156.3	61675	63035	60529.7	68080.3	68864.3	63169	68582.3	63276.1	63019	63881.7	66871.9	0.00587407	-0.013741	-0.0797389	-0.0196151	-0.085613	-0.0659979	0.924051	0.862785	0.303848	0.731099	0.125678	0.359593
evm.model.supercontig_58.104	cysteine synthase-like	OASA2	12	11309.6	66.79	27785.4	-	-	-	Unchanged	Unchanged	Unchanged		3575.5	4154.74	83220.4	66675.3	82974.2	118258	95858.6	111957	124004	100761	46268.8	3865.12	77623.3	108691	90344.7	-4.32791	-4.81358	-4.54686	-0.485671	-0.21895	0.266721	0.00188045	0.001194	0.0621099	0.0227443	0.619581	0.486922
evm.model.supercontig_58.110	40S ribosomal protein S18	RPS18C	9	5617.13	59.87	17638.5	Down	Down	Down	Unchanged	Unchanged	Unchanged	21591.3	23878.2	22050.8	41712.2	42449.7	52627	49570	35551.7	31242.8	47801	42155.6	50687.6	22506.8	45596.3	38788.1	46881.4	-1.01856	-0.785256	-1.05865	0.233301	-0.0400983	-0.273399	0.00300679	0.0432582	0.000722293	0.357859	0.781019	0.253519
evm.model.supercontig_58.133	Kunitz trypsin inhibitor 5	-	5	1992.57	24.77	25240.8	Unique T7	Unique T14	Unique T21	Unchanged	Unchanged	Unchanged				8900.8	7820.51	16334	20644.3	8463.03	7992	8669.33	13219.4	3824.35	0	11018.4	12366.5	8571.04	-	-	-	-0.166513	0.362377	0.528889	-	-	-	0.798081	0.555644	0.486021
evm.model.supercontig_58.135	oil body-associated protein 1A-like	AT1G05510	7	8289.96	50.43	26488.7	Up	Up	Up	Up	Up	Up	108825	111859	113097	63808.7	49029	51392.7	17967.3	20929.3	16895	10120	7405.33	9111	111261	54743.4	18597.2	8878.78	1.02319	2.58078	3.64744	1.5576	2.62425	1.06665	0.000287213	7.63155e-07	2.73133e-07	0.00158754	0.000593543	0.00253445
evm.model.supercontig_58.46	40S ribosomal protein S15	AT5G09510	4	20021.9	42.78	21211.9	Down	Down	Down	Unchanged	Unchanged	Unchanged	16017	16377.7	17938	66330.3	74163.3	79725.3	130128	82125.3	74809	85580	87271.7	75211	16777.6	73406.3	95687.3	82687.6	-2.12937	-2.5118	-2.30114	-0.382423	-0.171766	0.210658	0.000134786	0.0104517	6.59277e-05	0.278381	0.16161	0.50463
evm.model.supercontig_58.59	40S ribosomal protein S3a	AT4G34670	14	12901.8	80.38	24173.9	Down	Down	Down	Unchanged	Unchanged	Unchanged	19268.7	22303	21716.7	106720	129227	147322	129055	109773	99796	99137	94476.3	95227.3	21096.1	127756	112875	96280.2	-2.59834	-2.41967	-2.19026	0.178671	0.408081	0.22941	0.000824655	0.00044415	1.62939e-06	0.364188	0.0563801	0.129396
evm.model.supercontig_58.77	vicilin Jug r 2.0101	PAP85	35	55654.4	66.85	61848.5	Up	Up	Up	Unchanged	Up	Unchanged	1.04504e+06	1.0643e+06	1087449	728920	716268	647447	543720	654161	656112	436705	430287	395848	1.0656e+06	697545	617998	420947	0.611301	0.785986	1.33995	0.174684	0.728648	0.553964	0.000196918	0.000332777	3.34887e-06	0.151488	0.000615235	0.0073829
evm.model.supercontig_58.78	proteasome subunit beta type-2-A	PBD1	4	2905.37	34.13	23234.8	Unchanged	Unchanged	Unchanged	Unchanged	Unchanged	Unchanged	23983.4	17241.1	23556.2	31302.5	30927.7	20937	14932.1	25404.1	21838.3	38938.3	27515.3	29902.4	21593.6	27722.4	20724.8	32118.7	-0.360451	0.0592405	-0.572811	0.419691	-0.212361	-0.632052	0.203315	0.828985	0.0623851	0.201219	0.416881	0.0701132
evm.model.supercontig_58.88	uncharacterized N-acetyltransferase p20-like	AT2G32030	2	2926.32	30.11	20220.1	Unique T7	Unique T14	Unique T21	Unchanged	Unchanged	Unchanged				17765	12601.5	11960	16191	21793	21619.5	19867	20486	22525.5	0	14108.8	19867.8	20959.5	-	-	-	-0.493836	-0.571006	-0.0771698	-	-	-	0.0910921	0.0268715	0.615357
evm.model.supercontig_58.98	lactoylglutathione lyase	AT2G32090	3	2389.46	38.03	16040.2	Up	Up	Up	Unchanged	Unchanged	Unchanged	26910	31252.5	36989.5	10114	4643	9243	6362	5290	7158	4639.5	5804	5290	31717.3	8000	6270	5244.5	1.9872	2.33873	2.59639	0.351535	0.609195	0.25766	0.00216399	0.00101729	0.000840446	0.386475	0.1865	0.182988
evm.model.supercontig_58.99	late embryogenesis abundant protein 31	AT3G22490	9	7507.53	56.49	26698.6	Up	Up	Up	Up	Up	Up	148669	159688	148369	88142	61078.7	72051	29181.3	37364.3	29115	18571.7	7183.5	5810	152242	73757.2	31886.9	10521.7	1.04551	2.25533	3.85492	1.20982	2.80941	1.59959	0.000834979	1.293e-05	1.34532e-05	0.00732845	0.00201972	0.0119302
evm.model.supercontig_59.101	dihydroxy-acid dehydratase, chloroplastic	AT3G23940	18	1627.85	44.57	66744.5	Down	Down	Down	Unchanged	Unchanged	Unchanged	20108	21397.7	23002	30589.7	35475.7	40682.3	44019.7	35409	38604.3	41156.7	38408.3	32060	21502.6	35582.6	39344.3	37208.3	-0.726662	-0.871648	-0.791118	-0.144986	-0.0644556	0.0805301	0.00970455	0.00253128	0.00509675	0.383626	0.703021	0.593129
evm.model.supercontig_59.122	glutathione reductase, cytosolic	At3g24170	16	3373.95	61.13	53884.7	Unchanged	Up	Up	Up	Up	Unchanged	148896	165004	158717	126047	127256	128874	81526.3	68945	69407.7	63814	64040.7	84368.3	157539	127392	73293	70741	0.306434	1.10396	1.15509	0.79753	0.848659	0.0511288	0.00317686	0.000174129	0.000465978	0.000209365	0.00117498	0.764621
evm.model.supercontig_59.130	26S proteasome non-ATPase regulatory subunit 1 homolog A	AT1G04810	15	1180.16	34.82	97953.2	Down	Down	Down	Down	Unchanged	Unchanged	17664.3	18059.3	18297	32586.7	39383	37517	48713	67607	52066	54135.3	48842.3	48366	18006.9	36495.6	56128.7	50447.9	-1.01917	-1.64019	-1.48624	-0.621017	-0.467073	0.153944	0.000814838	0.00281437	6.31748e-05	0.033358	0.0070555	0.404906
evm.model.supercontig_59.22	membrane protein PM19L	AT1G04560	5	17345.2	23.89	19466.6	Up	Up	Up	Unchanged	Unchanged	Up	365487	372680	289798	99154	45434.7	79607.5	85742	54563	75876	32262	53112	28007	342655	74732.1	72060.3	37793.7	2.19696	2.24948	3.18054	0.0525219	0.983583	0.931061	0.000962689	0.000646831	0.000383123	0.890366	0.102539	0.0465162
evm.model.supercontig_59.67	chaperonin CPN60-2, mitochondrial	HSP60	27	21678.5	77.43	48279.5	Down	Down	Down	Unchanged	Unchanged	Unchanged	26194.1	28756.8	23799.4	187968	196838	244129	283163	283604	262299	247153	181340	182392	26250.1	209645	276355	203628	-2.99755	-3.39613	-2.95554	-0.398577	0.0420083	0.440586	0.000467593	4.03841e-06	0.00124375	0.0238126	0.839729	0.0335411
evm.model.supercontig_59.7	3-isopropylmalate dehydratase large subunit, chloroplastic	IIL1	6	1756.49	22.94	51173.2	Down	Down	Down	Unchanged	Unchanged	Unchanged	11141.5	10693.5	12409	28819.7	28863	31976	55386	28452.7	34042	32746.7	31756.3	37412.7	11414.7	29886.2	39293.6	33971.9	-1.38859	-1.7834	-1.57345	-0.394812	-0.184861	0.209951	9.22872e-05	0.0275154	0.000242589	0.31897	0.114852	0.560342
evm.model.supercontig_59.92	probable pectate lyase 8	AT3G07010	8	1469.69	30.93	42041	Unique T7	Unique T14	Unique T21	Unchanged	Down	Down				19922.3	30272.3	21615.3	16904.3	27474.7	32839.3	56495.7	68115	46041.7	0	23936.7	25739.4	56884.1	-	-	-	-0.104759	-1.2488	-1.14404	-	-	-	0.766563	0.00990011	0.0169906
evm.model.supercontig_59.94	probable voltage-gated potassium channel subunit beta	KAB1	2	12031.6	42.86	16979.2	Unchanged	Unchanged	Down	Unchanged	Down	Unchanged	28154.5	27645	28930.5	23522	29332.5	35408	54670.5	34945.5	41194.5	44227	44030.5	46141	28243.3	29420.8	43603.5	44799.5	-0.0589277	-0.626534	-0.665572	-0.567606	-0.606645	-0.0390387	0.750172	0.0579597	2.76631e-05	0.103753	0.011711	0.848215
evm.model.supercontig_59.98	3-ketoacyl-CoA thiolase 2, peroxisomal	PKT3	23	27051	78.31	49246.1	Down	Down	Down	Unchanged	Down	Unchanged	35256	37840.3	34614.3	228404	189910	225744	563762	280882	340108	360467	325216	340689	35903.6	214686	394917	342124	-2.58003	-3.45935	-3.25232	-0.879324	-0.672294	0.20703	0.000136693	0.0140572	7.47279e-06	0.107107	0.00136749	0.575628
evm.model.supercontig_6.105	succinate dehydrogenase [ubiquinone] flavoprotein subunit 1, mitochondrial	SDH1-1	12	2700.18	34.06	71428.2	Down	Down	Down	Unchanged	Unchanged	Unchanged	11398	13741.7	12392.7	48647.3	50505.3	49509	71381	50709.7	59159	53454	46288	48307.7	12510.8	49553.9	60416.6	49349.9	-1.98583	-2.27177	-1.97988	-0.285946	0.00595145	0.291897	1.78309e-06	0.00136678	7.98604e-05	0.145705	0.930572	0.157245
evm.model.supercontig_6.142	soluble inorganic pyrophosphatase-like	PPa1	5	2670.23	33.18	24286.8	Unique T7	Unique T14	Unique T21	Unchanged	Up	Unchanged				11019.1	10590.8	15768.8	9985.96	8854.2	9620.34	7587.95	5795.24	7842.06	0	12459.6	9486.83	7075.08	-	-	-	0.393254	0.816434	0.42318	-	-	-	0.153842	0.0389629	0.0292386
evm.model.supercontig_6.143	gamma carbonic anhydrase 1, mitochondrial-like	GAMMACA1	4	1333.05	32.78	19342.9	-	-	-	Unchanged	Unchanged	Unchanged	7013			18553	21233.3	17974.3	35827.3	19013.3	22736	19856	19876.7	20135	7013	19253.6	25858.9	19955.9	-1.45702	-1.88256	-1.50871	-0.425535	-0.0516896	0.373846	-	-	-	0.27259	0.52428	0.311459
evm.model.supercontig_6.180	peroxidase 72-like	AT5G66390	15	4979.04	62.54	37236.4	Unique T7	Unique T14	Unique T21	Down	Down	Down				15087	13717.7	14641.7	54694.7	36410.3	59288.3	77200.7	83957.3	70090.7	0	14482.1	50131.1	77082.9	-	-	-	-1.79143	-2.41214	-0.620704	-	-	-	0.0070146	9.96431e-05	0.0286538
evm.model.supercontig_6.184	epoxide hydrolase A-like	AT3G51000	4	962.756	25.16	36095.3	-	-	-	Down	Down	Unchanged	6309			12697	12200.5	10032.7	16322	17903.7	19046.7	19567	19199	17188	6309	11643.4	17757.4	18651.3	-0.884028	-1.49294	-1.5638	-0.608913	-0.679768	-0.0708548	-	-	-	0.00578185	0.0031406	0.45513
evm.model.supercontig_6.191	thioredoxin H-type	TRX1	10	36613.6	73.68	14831.1	Down	Down	Down	Down	Down	Unchanged	72705.7	84722.3	81391.7	193999	209282	204283	273295	349497	325164	299950	327436	350283	79606.6	202522	315985	325889	-1.34712	-1.9889	-2.03342	-0.641782	-0.686307	-0.044525	2.83325e-05	0.000484903	8.02358e-05	0.00775548	0.00126257	0.730167
evm.model.supercontig_6.209	cytochrome P450 84A1-like	CYP84A1	8	1007	22.82	57258.3	Unique T7	Unique T14	Unique T21	Unchanged	Unchanged	Unchanged				13788.3	8678	6569	22188.7	14284	12156	12944.3	14387.7	11904	0	9678.44	16209.6	13078.7	-	-	-	-0.743997	-0.434368	0.309629	-	-	-	0.154788	0.20705	0.374577
evm.model.supercontig_6.218	prolyl carboxypeptidase like protein	AT4G36195	14	3189.61	59.48	39319.1	Up	Unchanged	Unchanged	Unchanged	Down	Unchanged	68436.3	73474	68928.7	43157.7	33073.3	32348.3	42960.3	55989.7	44940.3	54530.7	51386.3	59517.7	70279.7	36193.1	47963.4	55144.9	0.957392	0.551172	0.34988	-0.40622	-0.607512	-0.201292	0.000889234	0.00688947	0.00611498	0.0925641	0.010862	0.200797
evm.model.supercontig_6.23	mitochondrial outer membrane protein porin 2-like	VDAC2	6	2991.84	44.67	21085.2	Down	Unchanged	Down	Unchanged	Up	Unchanged	17872.7	18463.3	15369.7	51027	40237.3	50518	61349	16889	22590.7	26042	26142	28811.3	17235.2	47260.8	33609.6	26998.4	-1.45528	-0.963512	-0.647516	0.491772	0.807767	0.315995	0.0011787	0.307078	0.00174217	0.396884	0.00505051	0.6613
evm.model.supercontig_6.231	peptidyl-prolyl cis-trans isomerase Pin1	PIN1AT	2	1359.25	21.01	12988.7	Unique T7	Unique T14	Unique T21	Unchanged	Unchanged	Unchanged				12029	11014	13349	55574.5	13360	14031	14510	11860	11055	0	12130.7	27655.2	12475	-	-	-	-1.18889	-0.040381	1.14851	-	-	-	0.328967	0.795569	0.339216
evm.model.supercontig_6.261	cold shock domain-containing protein 3	CSP3	3	2007.52	24.37	25364.8	Unique T7	Unique T14	Unique T21	Unchanged	Up	Unchanged				19964.5	15668	17222	20963	10997	11513	8253.5	5935	4120	0	17618.2	14491	6102.83	-	-	-	0.281907	1.52951	1.24761	-	-	-	0.418977	0.00267137	0.0720522
evm.model.supercontig_6.273	26S proteasome non-ATPase regulatory subunit 4 homolog	RPN10	6	1432.77	24.17	41642.6	Down	Down	Down	Unchanged	Unchanged	Unchanged	10716	14370	11128	28635.3	29614.3	32039	39017.9	39707.3	38212.3	42739.7	33662	35499.7	12071.3	30096.2	38979.2	37300.4	-1.318	-1.69112	-1.62761	-0.373122	-0.30961	0.0635114	0.00030146	2.61369e-05	0.00109734	0.00127764	0.0710324	0.581673
evm.model.supercontig_6.275	alpha-mannosidase	AT5G66150	17	1039.73	28.33	114747	Unchanged	Up	Unchanged	Up	Unchanged	Unchanged	60838.7	61019.7	49144	49810	46078.3	53057.3	30699.7	22427.3	34195.3	28179	13176	45582	57000.8	49648.6	29107.4	28979	0.19923	0.969593	0.975974	0.770364	0.776744	0.00638037	0.171257	0.00605226	0.0508689	0.00699603	0.0971035	0.99036
evm.model.supercontig_6.278	proteasome subunit alpha type-7	PAD2	7	8333.67	68.92	24287.6	Down	Down	Down	Unchanged	Unchanged	Unchanged	10932.1	11256.2	11491.2	34262.4	30088	34231.9	34758.6	33751.7	34647.4	35285.2	33492.1	37436.7	11226.5	32860.7	34385.9	35404.7	-1.54946	-1.61491	-1.65704	-0.0654513	-0.107576	-0.0421244	0.000101157	3.4039e-07	3.04312e-05	0.344054	0.229397	0.438033
evm.model.supercontig_6.289	Vacuolar protein sorting-associated protein 35	VPS35A	3	591.866	6.58	90445.7	Unchanged	Down	Down	Down	Down	Unchanged	5253.5	5799.5	6076.5	4397.5	5197.5	4489.5	9054	8643	8454.33	8280	8935.67	9975	5709.83	4694.83	8717.11	9063.56	0.282375	-0.610401	-0.666628	-0.892776	-0.949003	-0.056227	0.0440278	0.00055429	0.00364717	0.000199899	0.0014023	0.544843
evm.model.supercontig_6.295	SKP1-like protein 1B	SKP1	6	11280.1	75.48	17765.9	Unique T7	Unique T14	Unique T21	Down	Unchanged	Up				11018.1	10274.5	12253.1	25621.6	25007.6	18920.3	10497.4	7940.75	5478.83	0	11181.9	23183.1	7972.34	-	-	-	-1.05192	0.488085	1.54	-	-	-	0.00562621	0.108695	0.00415953
evm.model.supercontig_6.305	aspartyl protease family protein 1-like	AT2G17760	3	956.072	14.65	55914.9	-	Unique T14	Unique T21	-	-	Unchanged				4400		3966	9232.67	10060	9279.67	10670	14990.5	12111	0	4183	9524.11	12590.5	-	-	-	-1.18705	-1.58973	-0.402679	-	-	-	0.000793796	0.0145551	0.077473
evm.model.supercontig_6.311	aconitate hydratase 1	At4g35830	36	7004.43	61.05	98169.9	Down	Down	Down	Down	Down	Unchanged	16734.7	18693.5	18932.8	81821	73752	77271.9	127133	126352	135543	139940	127917	119839	18120.3	77615	129676	129232	-2.09873	-2.83923	-2.83428	-0.740505	-0.735554	0.004951	1.67091e-05	3.2214e-06	4.6225e-05	0.000157147	0.00120125	0.949094
evm.model.supercontig_6.340	catalase isozyme 2	CAT	17	5666.01	66.4	57972.6	Unchanged	Down	Down	Down	Down	Unchanged	34372.3	32605.3	34439.7	24002.7	18557	30660	122255	98405.7	86261	154867	139078	112954	33805.8	24406.6	102307	135633	0.470001	-1.59757	-2.00437	-2.06757	-2.47437	-0.4068	0.0571571	0.00294168	0.00113916	0.00219777	0.00094049	0.108171
evm.model.supercontig_6.349	thioredoxin reductase NTRB-like	NTRB	15	3016.43	65	40355.8	Unchanged	Unchanged	Unchanged	Unchanged	Unchanged	Unchanged	17864.3	17016.7	291865	57232.7	52033.7	65787	81364.3	44933.7	48650.7	45032.7	32683.3	44593	108915	58351.1	58316.2	40769.7	0.900377	0.901239	1.41764	0.000862864	0.517264	0.516401	0.610191	0.612355	0.498078	0.997864	0.0366849	0.225635
evm.model.supercontig_6.377	subtilisin-like serine-protease S	AT3G14240	3	472.29	8.92	76123.1	Down	Unchanged	Unchanged	Unchanged	Unchanged	Unchanged	7033	4103	9235	27501	22917.7	18128	75635.5	13414.5	19928.5	22441	10820.3	10748.3	6790.33	22848.9	36326.2	14669.9	-1.75057	-2.41945	-1.1113	-0.668885	0.639266	1.30815	0.00650994	0.210053	0.13114	0.535958	0.159175	0.342424
evm.model.supercontig_6.404	L-ascorbate oxidase homolog	sks17	7	2516.57	21.07	60754.2	Unique T7	Unique T14	Unique T21	Unchanged	Down	Unchanged				8502.22	11037.4	10380.9	11138.9	14298.9	16650.3	17932.3	19573.1	19801	0	9973.51	14029.4	19102.1	-	-	-	-0.492277	-0.93756	-0.445283	-	-	-	0.0835094	0.000685486	0.0407015
evm.model.supercontig_6.405	L-ascorbate oxidase homolog	sks15	10	2187.25	32.65	60585.1	Unique T7	Unique T14	Unique T21	Down	Down	Down				5436.33	6519	5350.33	22337	10714.7	24293.3	44411.3	58086.7	56942	0	5768.56	19115	53146.7	-	-	-	-1.72842	-3.2037	-1.47527	-	-	-	0.0349508	0.000420385	0.00504489
evm.model.supercontig_6.415	eukaryotic translation initiation factor 6-2	eIF6A	7	6781.26	56.11	20007.5	Unchanged	Unchanged	Up	Unchanged	Up	Unchanged	56354	50912.3	74315.7	72485.7	55043	58440.3	92322.3	56750	53174.7	39846	32826	34385.3	60527.3	61989.7	67415.7	35685.8	-0.034441	-0.155497	0.762238	-0.121056	0.796679	0.917735	0.876912	0.656452	0.0281963	0.710073	0.0102093	0.066542
evm.model.supercontig_6.420	pyruvate kinase isozyme G, chloroplastic	PKp3	5	803.527	17.36	50656.2	Unchanged	Down	Down	Unchanged	Unchanged	Unchanged	4398.54	4655.39	5827.16	5083.58	10375.4	5358.83	12128.4	10466.1	9736.91	9091.72	7751.5	7743.88	4960.36	6939.26	10777.1	8195.7	-0.484337	-1.11945	-0.724421	-0.635116	-0.240085	0.395032	0.327418	0.00221359	0.00672578	0.108011	0.518612	0.0368559
evm.model.supercontig_6.43	peroxidase 73	AT4G37530	5	1319.3	20.31	35556.6	-	Unique T14	Unique T21	Unique T14	Unique T21	Down							7691.5	8106.33	9520	18387.7	28224.7	25158	0	0	8439.28	23923.4	#DIV/0!	-	-	-	-	-1.50323	-	-	-	-	-	0.00636526
evm.model.supercontig_6.53	subtilisin-like protease SBT1.7	ARA12	26	5635.73	62.48	82346.7	Down	Down	Down	Up	Up	Unchanged	8496	4859	6442	117709	126447	144370	44023.3	32909	38113.3	35917.7	39617.3	47388.7	6599	129509	38348.6	40974.6	-4.29466	-2.53885	-2.63441	1.7558	1.66025	-0.0955561	0.000100511	0.000714753	0.000629868	0.000424192	0.000489652	0.603319
evm.model.supercontig_6.74	probable indole-3-acetic acid-amido synthetase GH3.1	GH3.1	36	29164	79.47	68568	-	-	-	Unchanged	Unchanged	Unchanged	5724	6725		408373	390839	382660	665793	489007	462241	431726	454464	423997	6224.5	393957	539014	436729	-5.98394	-6.43622	-6.13264	-0.452282	-0.148698	0.303584	3.55143e-05	0.00751677	4.54112e-05	0.0870978	0.0227527	0.188021
evm.model.supercontig_60.14	homoserine kinase	HSK	8	2381.15	46.41	35615.4	Down	Down	Down	Unchanged	Unchanged	Unchanged	5393.67	5661.67	6291	21748.3	22762.7	24410.3	21449	20605.3	23373.3	24607.3	21416.3	20939	5782.11	22973.8	21809.2	22320.9	-1.99032	-1.91527	-1.94873	0.0750498	0.0415936	-0.0334562	3.05888e-05	4.90702e-05	0.000151247	0.360246	0.662669	0.735606
evm.model.supercontig_60.30	metallothionein-like protein 4B	AtMT4b	3	4004.08	67.07	8913.6	Up	-	Unique T0	-	Unique T7	-	28207.3	34607.3	30526	7968	9447.5	10887.5	2385						31113.6	9434.33	2385	0	1.72155	3.70548	#DIV/0!	1.98393	#DIV/0!	#DIV/0!	0.000453978	-	-	-	-	-
evm.model.supercontig_60.52	ATP synthase subunit d, mitochondrial	ATPQ	4	3524.32	42.35	9715.09	Down	Unchanged	Unchanged	Unchanged	Up	Unchanged	6928.33	6597.33	7409	23171	21449.3	21739.7	51195	11576.7	10353.7	10993.3	7596	6544	6978.22	22120	24375.1	8377.78	-1.66442	-1.80448	-0.263708	-0.140057	1.40071	1.54077	1.29659e-05	0.264491	0.362571	0.874753	0.000680929	0.301044
evm.model.supercontig_602.2	heat shock 70 kDa protein	Hsp70b	41	38878.7	75.88	71999.4	Unchanged	Unchanged	Unchanged	Unchanged	Unchanged	Up	139913	129972	185805	191378	182078	153836	219967	243481	189741	156634	153860	124459	151897	175764	217730	144985	-0.210551	-0.519449	0.0671906	-0.308898	0.277741	0.586639	0.310448	0.0468993	0.747545	0.094358	0.114174	0.0175376
evm.model.supercontig_604.3	putative fructokinase-5-like	AT3G03341	2	2069.64	41.1	7997.46	Up	-	-	-	-	-	21622	22812	19105	2969	2499	3351	2679			1616	1904		21179.7	2939.67	2679	1760	2.84896	2.98291	3.58903	0.133958	0.740077	0.606119	8.3242e-05	-	0.000836731	-	0.0390857	-
evm.model.supercontig_61.44	WD-40 repeat-containing protein MSI4-like	FVE	4	816.329	14.4	56008.7	Down	Unchanged	Unchanged	Unchanged	Up	Up	12651	16053.5	16583	24081.7	23289.7	29617.7	21745.3	17468	15450.3	12797.7	10329.3	13204.7	15095.8	25663	18221.2	12110.6	-0.765539	-0.271469	0.317885	0.49407	1.08342	0.589355	0.010706	0.233246	0.121839	0.0522	0.00342991	0.0414008
evm.model.supercontig_610.1	probable methyltransferase PMT3	AT1G04430	10	984.703	32.26	71076.5	Unique T7	Unique T14	Unique T21	Down	Down	Unchanged				16743.3	16766	16942.3	31361.3	34795.3	28407	31471.7	32150.3	28710	0	16817.2	31521.2	30777.3	-	-	-	-0.906384	-0.871929	0.0344552	-	-	-	0.0013486	0.000187736	0.743905
evm.model.supercontig_617.3	Ankyrin repeat family protein	TPR10	3	606.875	11.89	46838.5	-	-	-	Unchanged	Up	Up		3333		15800.7	19247	15067.3	14146	15207	14590.7	12286	9225	7082.5	3333	16705	14647.9	9531.17	-2.32539	-2.1358	-1.51583	0.189587	0.809555	0.619968	-	-	-	0.195413	0.0224746	0.029363
evm.model.supercontig_62.100	vicilin-like seed storage protein At2g28490	AT2G28490	25	52556.2	62.95	56326.8	Up	Up	Up	Unchanged	Up	Unchanged	1.2612e+06	1.11707e+06	1.19849e+06	749571	616916	689415	584126	521808	508080	394952	377924	404919	1.19225e+06	685301	538004	392598	0.798883	1.148	1.60257	0.349119	0.803683	0.454564	0.000863677	0.000165535	4.68148e-05	0.0305353	0.0017112	0.00415658
evm.model.supercontig_62.108	phospholipase a2-activating protein	AT3G18860	3	574.805	15.12	63386.9	Unchanged	Down	Unchanged	Unchanged	Unchanged	Unchanged	5798	5884.5	5617	7734	6466	9225	11367	13124.3	10554	8460.5	10131.5	3198	5766.5	7808.33	11681.8	7263.33	-0.437319	-1.01849	-0.332936	-0.581173	0.104383	0.685556	0.0634098	0.0014885	0.513578	0.0244546	0.819432	0.117719
evm.model.supercontig_62.112	dolichyl-diphosphooligosaccharide--protein glycosyltransferase 48 kDa subunit	DGL1	10	1425.71	34.86	49087.7	Unchanged	Down	Down	Down	Down	Unchanged	12157.7	12327	12206	16444	15635.7	17220.7	23024.7	27406.7	25180.3	29244	28306.2	23512.3	12230.2	16433.4	25203.9	27020.9	-0.426184	-1.0432	-1.14362	-0.617012	-0.717439	-0.100427	0.000798353	0.00051121	0.00113527	0.0028579	0.00446204	0.451395
evm.model.supercontig_62.120	polyol transporter 5-like	PMT5	2	467.341	7.4	48401.5	-	-	-	Unchanged	Unchanged	Up	8900		11799	18053.5	13798	12074.5	17671	22630.5	18079	13570.5	14120	11022	10349.5	14642	19460.2	12904.2	-0.500552	-0.910963	-0.318276	-0.410411	0.182276	0.592687	0.189048	0.029359	0.216893	0.11337	0.437479	0.0240982
evm.model.supercontig_62.138	ras-related protein Rab7	RAB7B	11	3897.08	68.45	23410.2	Unchanged	Unchanged	Unchanged	Unchanged	Unchanged	Unchanged	41442.3	41759	39291.7	46065	40735.3	44763.3	50972	63028.7	47532	51824.3	52362	53354	40831	43854.6	53844.2	52513.4	-0.103062	-0.399127	-0.363022	-0.296065	-0.25996	0.0361047	0.164926	0.0522919	0.000199055	0.114519	0.00652248	0.791958
evm.model.supercontig_62.140	Coatomer subunit gamma	AT4G34450	6	1910.97	41.22	31316.9	Down	Down	Down	Unchanged	Unchanged	Unchanged	8080.67	9689.67	9958	28262.3	41420.3	33790.3	20145.7	39750.7	38379.7	40022.7	45041	44952.7	9242.78	34491	32758.7	43338.8	-1.89982	-1.82548	-2.22926	0.0743433	-0.329439	-0.403782	0.00282141	0.0207336	4.17399e-05	0.825965	0.100524	0.180649
evm.model.supercontig_62.141	coatomer subunit gamma	AT4G34450	18	7893.7	58.46	60708.8	Down	Down	Down	Unchanged	Unchanged	Unchanged	11936.7	11857.7	14490.7	40934	50571.7	47341.7	60194.7	69893.3	65800.3	58138.3	54780	53990.3	12761.7	46282.4	65296.1	55636.2	-1.85865	-2.35518	-2.12421	-0.496532	-0.265559	0.230973	0.000347142	5.77296e-05	9.84677e-06	0.00887335	0.0394351	0.0351549
evm.model.supercontig_62.144	cyclase-associated protein 1	CAP1	13	2829.09	50.69	47616.1	Down	Down	Down	Unchanged	Unchanged	Unchanged	15678	17795.7	19431.7	51539.7	57615	47947.3	51559.3	39260.7	45398	50091.7	34157.7	31237.3	17635.1	52367.3	45406	38495.6	-1.57022	-1.36443	-1.12624	0.205784	0.443975	0.238191	0.000327746	0.00170833	0.0248802	0.199558	0.0998525	0.370177
evm.model.supercontig_62.152	phenylalanine--tRNA ligase alpha subunit, cytoplasmic	AT4G39280	3	1400.71	10.86	56127.1	-	-	-	Unchanged	Unchanged	Unchanged			10753	20080.3	21547.3	17298.5	19921.7	23841	22374	22269.3	19694.7	24658.5	10753	19642.1	22045.6	22207.5	-0.869207	-1.03575	-1.04631	-0.166542	-0.177101	-0.0105592	-	-	-	0.228265	0.248099	0.93386
evm.model.supercontig_62.156	glycine-rich RNA-binding protein-like	GRP7	8	27095.4	54.14	16312.3	Down	Unchanged	Down	Unchanged	Unchanged	Unchanged	27897.3	28784.7	27803.3	121725	144693	138472	460267	135543	150103	122381	140036	124672	28161.8	134963	248638	129030	-2.26076	-3.14224	-2.19589	-0.88148	0.064861	0.946342	9.9695e-05	0.105789	5.39627e-05	0.344414	0.537914	0.322427
evm.model.supercontig_62.161	universal stress protein PHOS32	RD2	3	1181.64	24.14	19583.5	Unchanged	Unchanged	Unchanged	Unchanged	Unchanged	Unchanged	7188	4801.5	6454.5	9563	6650.67	8496.33	10382.7	6413	8433.67	9072.67	8000.67	10302.5	6148	8236.67	8409.78	9125.28	-0.421943	-0.451951	-0.569751	-0.0300071	-0.147808	-0.117801	0.131808	0.168156	0.0372824	0.909309	0.456759	0.617851
evm.model.supercontig_62.22	prostaglandin reductase-3	At1g49670	5	1332.89	18.23	62940.8	Down	Down	Down	Unchanged	Unchanged	Unchanged	3982.5	4214	3896.5	8696.5	9824.5	11106.5	11491	12537.3	10623.7	14597	14399	10564.7	4031	9875.83	11550.7	13186.9	-1.29276	-1.51877	-1.70989	-0.226002	-0.41713	-0.191128	0.00114075	0.000179543	0.00224146	0.132749	0.0897307	0.314637
evm.model.supercontig_62.29	presequence protease 2, chloroplastic/mitochondrial-like	PREP1	7	471.076	12.75	122192	Unique T7	Unique T14	Unique T21	Down	Unchanged	Unchanged				9164	11950.7	12465	15005.7	19137.7	17513.3	15273	14333	15067.7	0	11193.2	17218.9	14891.2	-	-	-	-0.621367	-0.411837	0.20953	-	-	-	0.0188742	0.0254829	0.132613
evm.model.supercontig_62.31	probable carboxylesterase 12	CXE13	3	488.043	14.2	36338.9	Unchanged	Down	Down	Down	Down	Unchanged	9061.5	7265.5	7886.5	6196.67	7302	7064.5	22891	20120.7	22040	22243	22553.5	20993.7	8071.17	6854.39	21683.9	21930.1	0.235749	-1.42577	-1.44206	-1.66152	-1.67781	-0.0162859	0.123245	0.000152003	4.06918e-05	7.44994e-05	1.33019e-05	0.807916
evm.model.supercontig_62.58	probable N-acetyl-gamma-glutamyl-phosphate reductase, chloroplastic	AT2G19940	2	934.82	22.73	17475.3	Down	Down	Down	Unchanged	Unchanged	Unchanged	4217	3408	5352.5	12904	8733	9107	20320	14312	14421	14880.5	13472	13291.5	4325.83	10248	16351	13881.3	-1.24429	-1.91833	-1.6821	-0.674036	-0.437804	0.236233	0.0149356	0.00431798	0.000224671	0.0631026	0.0631949	0.294172
evm.model.supercontig_62.66	protein DMR6-LIKE OXYGENASE 2-like	AT3G19000	5	1311.3	28.61	40556.1	-	Unique T14	Unique T21	Unique T14	Unique T21	Unchanged							7396.33	16691.3	9846.33	10846.7	9156.5	10457	0	0	11311.3	10153.4	#DIV/0!	-	-	-	-	0.155808	-	-	-	-	-	0.703179
evm.model.supercontig_62.8	ferredoxin--nitrite reductase, chloroplastic	NIR1	14	1631.73	37.2	65961.6	Unique T7	Unique T14	Unique T21	Up	Up	Up				41006	33070.3	33006.7	25151	23986.3	21569.3	17412	14265.7	13541.3	0	35694.3	23568.9	15073	-	-	-	0.598811	1.24373	0.644917	-	-	-	0.0132308	0.00209227	0.00589506
evm.model.supercontig_62.96	non-symbiotic hemoglobin 1	HB1	9	7268.69	62.5	18164.2	Down	Down	Down	Unchanged	Unchanged	Unchanged	2974	3866.5	3493.67	141172	99458	123121	113861	77312.7	103609	101971	102807	135389	3444.72	121250	98261.1	113389	-5.13745	-4.83416	-5.04075	0.303294	0.0967068	-0.206587	0.000619462	0.000957345	0.000564282	0.230271	0.655544	0.383692
evm.model.supercontig_624.1	40S ribosomal protein S19-3	AT5G61170	8	4116.3	55.94	15946.3	Down	Down	Down	Up	Up	Unchanged	6067.47	5973.75	5520.75	30401.2	31469.4	36000.2	11246.7	10627.9	12658.5	13003.2	14266.7	16576.2	5853.99	32623.6	11511	14615.4	-2.47842	-0.975523	-1.32	1.5029	1.15843	-0.344474	0.000100533	0.000821273	0.00116741	0.000314435	0.00085847	0.0617613
evm.model.supercontig_63.43	ankyrin repeat domain-containing protein 2B-like	-	2	2089.88	17.36	15638.6	Down	Down	Down	Unchanged	Unchanged	Unchanged	12692	8051	6387	31963.5	32623	34395	45937	54114	43437	41777.5	27565	23002	9043.33	32993.8	47829.3	30781.5	-1.86727	-2.40297	-1.76714	-0.535699	0.100133	0.635832	0.000290497	0.000485803	0.021823	0.0109143	0.717693	0.0588369
evm.model.supercontig_64.100	protein disulfide-isomerase	PDIL1-1	36	20304	89.13	55771.8	Unchanged	Unchanged	Unchanged	Unchanged	Unchanged	Unchanged	137418	132900	139695	151692	119416	140948	483830	272345	245093	256033	171175	140047	136671	137352	333756	189085	-0.00716843	-1.28809	-0.468327	-1.28092	-0.461158	0.81976	0.9474	0.0593402	0.205615	0.061145	0.223382	0.156393
evm.model.supercontig_64.102	probable L-ascorbate peroxidase 6, chloroplastic/mitochondrial isoform X2	TAPX	3	1851.15	33.33	15797.7	Unique T7	Unique T14	Unique T21	Unchanged	Unchanged	Unchanged				6934.38	6226.02	7826.74	32174.6	9442.45	8681.26	8523.67	6721.23	6488.11	0	6995.71	16766.1	7244.34	-	-	-	-1.261	-0.0503826	1.21062	-	-	-	0.274423	0.769432	0.285712
evm.model.supercontig_64.106	peptidase A1 domain-containing protein	AT1G44130	10	3046.02	46.48	46879.6	Down	Down	Down	Unchanged	Unchanged	Unchanged	15030.7	15863.3	13132.3	58967.3	47680	64080.7	34288.3	40341	56078.3	56782.7	63352	80985	14675.4	56909.3	43569.2	67039.9	-1.95526	-1.56991	-2.19162	0.385356	-0.236354	-0.62171	0.00100539	0.0115536	0.00197016	0.175012	0.308955	0.0730889
evm.model.supercontig_64.119	proteasome subunit beta type-3-A	PBC1	8	3798.44	50.79	21766.9	Down	Down	Unchanged	Unchanged	Unchanged	Unchanged	35851.3	33295.3	39253	81718.3	74569	78255	60905.7	52901	63918.3	53506	41356	63506	36133.2	78180.8	59241.7	52789.3	-1.11349	-0.713286	-0.546921	0.400202	0.566567	0.166366	9.78859e-05	0.0033932	0.0659692	0.00816658	0.0195428	0.420748
evm.model.supercontig_64.164	endoplasmin homolog	SHD	20	11176.1	70.74	44713	Unchanged	Unchanged	Up	Unchanged	Up	Unchanged	268759	256320	274212	321285	263623	309961	204415	233862	183511	175805	182228	160084	266430	298289	207263	172706	-0.162955	0.362296	0.62544	0.525251	0.788395	0.263144	0.158693	0.0189614	0.000374772	0.016471	0.00262407	0.097167
evm.model.supercontig_64.75	outer envelope pore protein 24A, chloroplastic-like	AT1G45170	3	693.657	21.7	23885.3	-	-	-	Unchanged	Unchanged	Unchanged		5966	8740	19843	10728	23463.3	45284.3	15387.3	22361	23094	26206.3	31209.3	7353	18011.4	27677.6	26836.6	-1.29251	-1.91231	-1.86779	-0.619803	-0.575286	0.044517	0.122779	0.180872	0.00907104	0.379508	0.119316	0.932545
evm.model.supercontig_64.84	long chain acyl-CoA synthetase 9, chloroplastic	LACS9	3	464.541	8.23	76971.6	Down	Unchanged	Unchanged	Unchanged	Unchanged	Unchanged	8685	8072.33	8490	11921.7	13137	14544	18062	10352.3	10530	9512.67	13039	9683.33	8415.78	13200.9	12981.4	10745	-0.649467	-0.625282	-0.352497	0.0241842	0.29697	0.272785	0.00356042	0.147535	0.115566	0.938013	0.148745	0.467426
evm.model.supercontig_64.86	esterase-like isoform X1	AT3G26430	4	1537.99	17.97	43673.5	-	-	-	-	Down	-			3592	3295	6873.5	7777		12184.7	18044	26965	37664	19448.7	3592	5981.83	15114.3	28025.9	-0.7358	-2.07306	-2.9639	-1.33726	-2.2281	-0.890843	-	-	-	0.0474416	0.0156313	0.169285
evm.model.supercontig_642.1	threonine--tRNA ligase, mitochondrial 1	AT5G26830	2	552.825	14.1	45468.5	-	-	-	Unchanged	Unchanged	Up	3675		4917	11228	9030	8488.5	11320	11281	10988.5	8834.5	6802	6555.5	4296	9582.17	11196.5	7397.33	-1.15736	-1.38198	-0.784011	-0.224624	0.373347	0.597971	0.0205642	0.000739323	0.0586098	0.12839	0.119403	0.00648522
evm.model.supercontig_65.100	vacuolar-sorting protein BRO1	AT1G15130	2	477.642	6.11	97685.1	-	-	-	Down	Unchanged	Unchanged	6722	5952.5		9873	10022	10334.5	20544	15822	14296.5	16865	14472	11137	6337.25	10076.5	16887.5	14158	-0.669066	-1.41403	-1.15969	-0.744961	-0.490623	0.254338	0.00155802	0.0229173	0.0363742	0.0225085	0.070513	0.337813
evm.model.supercontig_65.23	ruBisCO large subunit-binding protein subunit alpha	CPN60A	29	11518.7	66.15	61990.8	Down	Down	Down	Unchanged	Unchanged	Unchanged	21782	14600.3	28657.7	105160	107131	141865	135612	110081	99961.7	94634.3	83314.3	88712	21680	118052	115218	88886.9	-2.44499	-2.40993	-2.03561	0.0350549	0.409383	0.374328	0.00156621	0.00118499	0.00020846	0.867665	0.0776963	0.0766253
evm.model.supercontig_65.33	cell division control protein 48 homolog D-like	AtCDC48B	13	17288.2	61.59	35119.3	Down	Down	Down	Unchanged	Up	Up	17556.3	19269.4	18003.6	85866.7	85237.5	101953	135296	94026.2	77228.4	56727.4	38472.3	45115.6	18276.4	91019.2	102184	46771.8	-2.31619	-2.48311	-1.35566	-0.166921	0.960532	1.12745	0.000188033	0.0082701	0.00601688	0.570694	0.00441929	0.037344
evm.model.supercontig_65.34	cell division cycle protein 48 homolog	AtCDC48C	13	7289.5	60.54	41710.8	Unique T7	Unique T14	Unique T21	Unchanged	Unchanged	Unchanged				18554.6	18197.5	18989.6	17737.9	14998.9	13798.5	14650.7	10678.9	12440.1	0	18580.5	15511.8	12589.9	-	-	-	0.26043	0.561526	0.301096	-	-	-	0.061131	0.00691895	0.148802
evm.model.supercontig_65.41	universal stress protein A-like protein	AT1G68300	3	5666.31	19.38	17460.1	Up	-	Up	-	Unchanged	-	43537.5	31336.7	33735	13709.5	9782.5	5883		4254	5453	4880	7460	6720.5	36203.1	9791.67	4853.5	6353.5	1.88649	2.89901	2.51049	1.01253	0.624003	-0.388526	0.00375695	0.00746293	0.00143334	0.192822	0.223027	0.261256
evm.model.supercontig_65.85	fructose-bisphosphate aldolase 3, chloroplastic	PDE345	19	14710.6	63.2	43195.1	Down	Down	Down	Unchanged	Unchanged	Unchanged	18061.7	17844.3	18585.3	105093	99711	100700	214464	128114	148943	156158	139277	135890	18163.8	101835	163841	143775	-2.48709	-3.17316	-2.98468	-0.686064	-0.497585	0.188479	9.46367e-07	0.00499445	3.66884e-05	0.076108	0.00294101	0.49506
evm.model.supercontig_65.97	ATP synthase subunit beta, mitochondrial	AT5G08680	29	27631.2	79.46	60122.5	Down	Down	Down	Unchanged	Unchanged	Unchanged	48017.7	67882.3	57718.7	297087	322463	311215	419513	467622	451823	430425	389233	370653	57872.9	310255	446319	396770	-2.42249	-2.94712	-2.77734	-0.524623	-0.354851	0.169772	1.10368e-05	1.42012e-05	5.30177e-05	0.00103569	0.0106313	0.0937998
evm.model.supercontig_66.27	probable alkaline/neutral invertase D	CINV2	2	404.804	5.33	67313	Unique T7	Unique T14	Unique T21	Down	Down	Unchanged				6208	6478.5	4681	9010	15768.5	12749.5	12750.5	16669	12869.5	0	5789.17	12509.3	14096.3	-	-	-	-1.11158	-1.28389	-0.172315	-	-	-	0.0297882	0.00407759	0.534887
evm.model.supercontig_66.30	protein disulfide-isomerase 5-2	PDIL5-2	5	2148.32	23.46	38075.8	Down	Down	Down	Down	Unchanged	Unchanged	5103.5	8331	4171.67	11246.3	9962	13839.7	23394.7	23319	17020.3	19979.3	16596.7	15409.7	5868.72	11682.7	21244.7	17328.6	-0.993251	-1.85598	-1.56203	-0.862731	-0.568782	0.293949	0.0267618	0.00333875	0.00352702	0.0163553	0.0338999	0.194737
evm.model.supercontig_66.53	dihydrolipoyllysine-residue acetyltransferase component 5 of pyruvate dehydrogenase complex, chloroplastic	EMB3003	6	1874.01	17.93	49924.4	Down	Unchanged	Unchanged	Unchanged	Up	Unchanged	13454	14172.7	15472.7	23156.3	23872.7	29724.3	35893.7	18715	23444	15392.7	13565	18770.7	14366.4	25584.4	26017.6	15909.4	-0.832564	-0.856782	-0.14718	-0.0242185	0.685383	0.709602	0.00657225	0.086759	0.398804	0.94133	0.0199278	0.131598
evm.model.supercontig_66.6	DUF4149 domain-containing protein	AT1G22600	2	362.418	6.4	72590	Up	Unique T0	-	Unique T7	-	-	19270.5	25833	21331	7528	5367	5980					1764		22144.8	6291.67	0	1764	1.81546	#DIV/0!	3.65005	#DIV/0!	1.83459	-	0.00148241	-	-	-	-	-
evm.model.supercontig_66.79	probable beta-D-xylosidase 7	AT1G78060	2	470.982	7.54	40087	Unique T7	Unique T14	Unique T21	Unchanged	Down	Unchanged				4415	3389	4122	6458	5047.5	6042.5	6241.5	6673	7911	0	3975.33	5849.33	6941.83	-	-	-	-0.557196	-0.804241	-0.247045	-	-	-	0.022388	0.00717059	0.169262
evm.model.supercontig_67.69	#NAME?	LOS1	10	16969	67.71	24740.1	Down	Down	Down	Unchanged	Unchanged	Unchanged	77826.7	74287.3	82045.3	232388	280467	327841	262506	304398	202328	257299	253820	270594	78053.1	280232	256411	260571	-1.84409	-1.71593	-1.73915	0.128165	0.104946	-0.0232196	0.00185978	0.00387333	5.21513e-06	0.587634	0.521628	0.896614
evm.model.supercontig_67.71	S-adenosylmethionine synthase 2	SAM-2	22	9887.22	76.26	44020.7	Up	Up	Up	Unchanged	Unchanged	Unchanged	367862	299182	380561	211580	177806	196836	214692	200921	180835	168090	125980	143435	349202	195407	198816	145835	0.837579	0.812627	1.25972	-0.0249515	0.422146	0.447097	0.00475787	0.00517386	0.00192747	0.817865	0.0339064	0.0278101
evm.model.supercontig_67.81	short-chain dehydrogenase reductase 3b-like	SDR5	6	3559.44	46.77	27533.4	Unique T7	Unique T14	Unique T21	Down	Down	Unchanged				16336.7	17745.7	13912.3	72339.7	32388	48698.7	45623	42591.3	47679	0	15998.2	51142.1	45297.8	-	-	-	-1.6766	-1.50153	0.175071	-	-	-	0.0393076	9.36427e-05	0.643404
evm.model.supercontig_672.2	RGG repeats nuclear RNA binding protein A-like isoform X2	AT4G16830	7	1724.02	51.68	35623.2	Down	Down	Down	Down	Unchanged	Up	7837.95	7396.02	7989.89	29713.2	30492.7	29611.3	51647.5	50071	42877	39591.3	30665.3	22611.3	7741.28	29939.1	48198.5	30956	-1.95138	-2.63834	-1.99957	-0.686959	-0.0481889	0.63877	2.94309e-07	0.000116457	0.00909852	0.00254133	0.846094	0.0369221
evm.model.supercontig_672.4	ras-related protein RABD2c	RAB1C	10	20018.8	76.73	22822.8	Down	Down	Down	Down	Down	Unchanged	17510.7	15880.4	18792.9	65168.6	65087	72204.9	143499	155199	122759	117201	119118	100970	17394.7	67486.8	140486	112430	-1.95596	-3.01371	-2.6923	-1.05774	-0.736343	0.321401	3.69158e-05	0.000206588	8.2213e-05	0.00171785	0.0019476	0.0647577
evm.model.supercontig_677.2	Protein STRICTOSIDINE SYNTHASE-LIKE 10	AT3G57030	18	8268.61	73.8	41869.2	Up	Up	Up	Unchanged	Up	Unchanged	109939	126910	120814	62250	51470.3	46738.7	27408.3	43459.7	35968.7	24751.7	31715.3	27701.7	119221	53486.3	35612.2	28056.2	1.15639	1.74319	2.08724	0.586798	0.93085	0.344052	0.000626371	0.000250262	6.99724e-05	0.051929	0.00712057	0.209449
evm.model.supercontig_677.4	reticuline oxidase-like protein	AT4G20840	4	1721.37	10.36	59763.1	-	Unique T14	Unique T21	Unique T14	Unique T21	Down							7444.2	7333.02	8534.55	12286.3	16637.4	11368.4	0	0	7770.59	13430.7	#DIV/0!	-	-	-	-	-0.789438	-	-	-	-	-	0.0275313
evm.model.supercontig_677.5	berberine bridge enzyme-like 21	AT4G20840	22	4011.18	51.32	59923.7	Unique T7	Unique T14	Unique T21	Down	Down	Unchanged				37031.7	25329.3	25893	63852.5	50497	63976.1	69818.2	109967	86947.6	0	29418	59441.9	88910.8	-	-	-	-1.01478	-1.59566	-0.580879	-	-	-	0.0069344	0.0082751	0.0772596
evm.model.supercontig_677.7	berberine bridge enzyme-like 26	AT5G44400	2	1283.86	7.52	60257	Down	Down	Down	Up	Unchanged	Unchanged	39676	27864	42051	126061	112342	86609	69703.4	66080.2	77041.2	83149.6	78123.9	71966.2	36530.3	108337	70941.6	77746.6	-1.56836	-0.957537	-1.08968	0.610827	0.478679	-0.132147	0.00437814	0.00320586	0.00163876	0.0356944	0.0634597	0.210427
evm.model.supercontig_68.26	heat shock 70 kDa protein 15-like	HSP91	48	10777.4	75.27	93202.3	Down	Down	Down	Unchanged	Unchanged	Unchanged	39398	48223.3	43279.3	128493	129503	134464	197931	192779	157057	160086	125095	148360	43633.6	130820	182589	144513	-1.58408	-2.06509	-1.72769	-0.481013	-0.143618	0.337395	1.01436e-05	0.000447578	0.000679235	0.0163037	0.260122	0.0817331
evm.model.supercontig_69.12	aldehyde dehydrogenase family 2 member B7, mitochondrial	ALDH2B7	13	2297.21	41.84	58863	Down	Down	Down	Down	Down	Unchanged	4518.81	4084.16	3501.99	17129.3	13651.3	16279.3	59507	59986.5	65698.8	79669.9	68957.4	65792.1	4034.99	15686.6	61730.8	71473.1	-1.9589	-3.93535	-4.14677	-1.97645	-2.18786	-0.211411	0.000430014	8.77642e-06	8.87525e-05	3.35277e-05	0.000208818	0.104023
evm.model.supercontig_69.3	AP-1 complex subunit gamma-2	AT1G60070	4	1468.68	19.33	41286.8	Down	Down	Down	Unchanged	Unchanged	Unchanged	7967	6114	6941	12677	13229	15271	18241.7	23382	18076	17950	17833.5	19475	7007.33	13725.7	19899.9	18419.5	-0.969939	-1.50582	-1.3943	-0.535884	-0.424358	0.111526	0.0021411	0.0021064	0.000110451	0.0320029	0.00780512	0.461683
evm.model.supercontig_69.4	AP-1 complex subunit gamma-2-like	AT1G60070	3	798.315	13.17	46782	-	-	-	Unchanged	Unchanged	Unchanged		4101.5	5782.5	8374.33	7896	8873	9839.33	13646	10929	12292.3	12165	10936.3	4942	8381.11	11471.4	11797.9	-0.762047	-1.21488	-1.25536	-0.452834	-0.493315	-0.0404817	0.0177441	0.0261341	0.00383446	0.0570246	0.00270174	0.800929
evm.model.supercontig_69.41	Nucleic acid-binding protein	AT1G23750	3	2390.41	33.58	15335.8	Down	Unchanged	Down	Up	Unchanged	Unchanged	12119	13091	13521	53168.5	33471	56822.5	26228.7	25913.5	10378	25402.7	18673.7	31691.3	12910.3	47820.7	20840.1	25255.9	-1.88911	-0.690833	-0.968094	1.19828	0.921014	-0.277261	0.00860995	0.205331	0.0309401	0.0392702	0.0507169	0.530704
[truncated: 306 more rows]
