# Supplementary material for: Time-Dependent Proteomic Signatures Associated with Embryogenic Callus Induction in Carica papaya L
Source: Plants (Basel). 2023 Nov 18;12(22):3891. doi: 10.3390/plants12223891 (PMC10675192; doi:10.3390/plants12223891)
Supplement: Supplementary file 1 [file plants-12-03891-s001.zip › TableS2.xlsx]

## Sheet: TOP3 quantification
Supplementary table S2. Cluster information for proteins regulated in at least one time point analyzed during sugarcane callus induction. Clustering analysis was performed in the R software using the Mfuzz package and revealed four groups of proteins with different accumulation patterns during embryogenic callus induction.
Protein ID	BLAST top hit (Viridiplantae)	Cluster	Significant (FC+pvalue)
evm.model.supercontig_233.12	(DL)-glycerol-3-phosphatase 2	-	-
evm.model.supercontig_77.100	(S)-2-hydroxy-acid oxidase GLO1	2	TRUE
evm.model.supercontig_7.95	10 kDa chaperonin, mitochondrial-like	3	TRUE
evm.model.supercontig_7.91	10 kDa chaperonin, mitochondrial-like	-	-
evm.model.supercontig_7.82	110 kDa U5 small nuclear ribonucleoprotein component CLO	-	-
evm.model.supercontig_4.164	11-beta-hydroxysteroid dehydrogenase 1B-like	-	-
evm.model.supercontig_21.62	11-beta-hydroxysteroid dehydrogenase-like 5	2	TRUE
evm.model.supercontig_21.47	12-oxophytodienoate reductase 2	-	-
evm.model.supercontig_28.58	12-oxophytodienoate reductase 3-like	-	-
evm.model.supercontig_165.8	12S seed storage protein	2	TRUE
evm.model.supercontig_36.169	14-3-3-like protein	1	TRUE
evm.model.supercontig_36.140	14-3-3-like protein	3	TRUE
evm.model.supercontig_179.17	14-3-3-like protein A	1	TRUE
evm.model.supercontig_309.6	14-3-3-like protein B	4	TRUE
evm.model.supercontig_97.102	14-3-3-like protein D isoform X2	1	TRUE
evm.model.supercontig_1.115	14-3-3-like protein GF14 iota	4	TRUE
evm.model.supercontig_55.36	14-3-3-like protein GF14 kappa isoform X2	4	TRUE
evm.model.supercontig_18.207	16 KDA PHLOEM PROTEIN 2	1	TRUE
evm.model.supercontig_81.43	17.3 kDa class I heat shock protein-like	2	TRUE
evm.model.supercontig_81.37	17.3 kDa class I heat shock protein-like	2	TRUE
evm.model.supercontig_81.41	17.3 kDa class I heat shock protein-like	2	TRUE
evm.model.supercontig_81.45	17.3 kDa class I heat shock protein-like	-	-
evm.model.supercontig_126.51	17.9 kDa class II heat shock protein	2	TRUE
evm.model.supercontig_85.72	18 kDa seed maturation protein	2	TRUE
evm.model.supercontig_152.58	1-aminocyclopropane-1-carboxylate oxidase	3	TRUE
evm.model.supercontig_132.27	1-aminocyclopropane-1-carboxylate oxidase	-	-
evm.model.supercontig_146.45	1-Cys peroxiredoxin	2	TRUE
evm.model.supercontig_9.169	2,3-bisphosphoglycerate-independent phosphoglycerate mutase	1	TRUE
evm.model.supercontig_3.304	21 kDa protein-like	4	TRUE
evm.model.supercontig_21.227	22.0 kDa class IV heat shock protein	2	TRUE
evm.model.supercontig_59.130	26S proteasome non-ATPase regulatory subunit 1 homolog A	1	TRUE
evm.model.supercontig_83.90	26S proteasome non-ATPase regulatory subunit 11 homolog	1	TRUE
evm.model.supercontig_72.48	26S proteasome non-ATPase regulatory subunit 12 homolog A	1	TRUE
evm.TU.contig_24415.6	26S proteasome non-ATPase regulatory subunit 14 homolog	2	TRUE
evm.TU.contig_26338.1	26S proteasome non-ATPase regulatory subunit 2 homolog A	1	TRUE
evm.model.supercontig_6.273	26S proteasome non-ATPase regulatory subunit 4 homolog	1	TRUE
evm.model.supercontig_37.159	26S proteasome non-ATPase regulatory subunit 4 homolog	-	-
evm.model.supercontig_4.74	26S proteasome non-ATPase regulatory subunit 6 homolog	1	TRUE
evm.model.supercontig_163.7	26S proteasome non-ATPase regulatory subunit 7 homolog A	1	TRUE
evm.model.supercontig_79.5	26S proteasome non-ATPase regulatory subunit 8 homolog A	1	TRUE
evm.model.supercontig_106.1	26S proteasome regulatory subunit 10B homolog A	2	TRUE
evm.model.supercontig_8.197	26S proteasome regulatory subunit 4 homolog A	2	TRUE
evm.model.supercontig_95.66	26S proteasome regulatory subunit 4 homolog B	1	TRUE
evm.model.supercontig_327.2	26S proteasome regulatory subunit 6A homolog	3	TRUE
evm.model.supercontig_2.273	26S proteasome regulatory subunit 6B homolog	3	TRUE
evm.model.supercontig_25.205	26S proteasome regulatory subunit 7	1	TRUE
evm.model.supercontig_334.5	26S proteasome regulatory subunit 8 homolog A	3	TRUE
evm.model.supercontig_99.7	26S proteasome regulatory subunit S10B homolog B	1	TRUE
evm.model.supercontig_104.57	2-Cys peroxiredoxin BAS1, chloroplastic	4	TRUE
evm.model.supercontig_32.74	2-dehydro-3-deoxyphosphooctonate aldolase	1	TRUE
evm.model.supercontig_170.16	2-hydroxyacyl-CoA lyase	1	TRUE
evm.model.supercontig_71.35	2-isopropylmalate synthase 2, chloroplastic-like	1	TRUE
evm.model.supercontig_175.15	2-keto-3-deoxy-L-rhamnonate aldolase	-	-
evm.model.supercontig_162.13	2-oxoglutarate dehydrogenase, mitochondrial-like	1	TRUE
evm.model.supercontig_20.223	3-hydroxyacyl-[acyl-carrier-protein] dehydratase FabZ	-	-
evm.model.supercontig_23.137	3-hydroxyisobutyryl-CoA hydrolase-like protein 3, mitochondrial isoform X1	3	TRUE
evm.model.supercontig_59.7	3-isopropylmalate dehydratase large subunit, chloroplastic	1	TRUE
evm.model.supercontig_29.188	3-isopropylmalate dehydratase small subunit 3	3	TRUE
evm.model.supercontig_52.151	3-isopropylmalate dehydrogenase 2, chloroplastic	-	-
evm.model.supercontig_8.178	3-ketoacyl CoA thiolase 1, peroxisomal	-	-
evm.model.supercontig_59.98	3-ketoacyl-CoA thiolase 2, peroxisomal	1	TRUE
evm.model.supercontig_92.85	3-oxoacyl-[acyl-carrier-protein] reductase FabG	4	TRUE
evm.model.supercontig_70.122	3-oxoacyl-[acyl-carrier-protein] reductase FabG	-	-
evm.model.supercontig_29.131	3-oxoacyl-[acyl-carrier-protein] synthase 3 A, chloroplastic	4	TRUE
evm.model.supercontig_166.28	3-oxoacyl-[acyl-carrier-protein] synthase I, chloroplastic	-	-
evm.model.supercontig_21.119	3-oxo-Delta(4,5)-steroid 5-beta-reductase	4	TRUE
evm.model.supercontig_18.106	3-phosphoshikimate 1-carboxyvinyltransferase 2	-	-
evm.model.supercontig_180.29	40S ribosomal protein S10-1	3	TRUE
evm.model.supercontig_107.113	40S ribosomal protein S10-1-like	1	TRUE
evm.model.supercontig_187.18	40S ribosomal protein S11-like	1	TRUE
evm.model.supercontig_462.3	40S ribosomal protein S12	3	TRUE
evm.model.supercontig_462.2	40S ribosomal protein S12-like	3	TRUE
evm.model.supercontig_29.94	40S ribosomal protein S13	3	TRUE
evm.model.supercontig_3.282	40S ribosomal protein S13	-	-
evm.model.supercontig_104.104	40S ribosomal protein S14-3	3	TRUE
evm.model.supercontig_58.46	40S ribosomal protein S15	1	TRUE
evm.model.supercontig_1.363	40s ribosomal protein s15a-1	3	TRUE
evm.model.supercontig_51.50	40S ribosomal protein S16	3	TRUE
evm.model.supercontig_104.73	40S ribosomal protein S17-4-like	3	TRUE
evm.model.supercontig_12.223	40S ribosomal protein S17-4-like	3	TRUE
evm.model.supercontig_26.84	40S ribosomal protein S18	3	TRUE
evm.model.supercontig_26.83	40S ribosomal protein S18	3	TRUE
evm.model.supercontig_58.110	40S ribosomal protein S18	3	TRUE
evm.model.supercontig_14.164	40S ribosomal protein S19-3	3	TRUE
evm.model.supercontig_624.1	40S ribosomal protein S19-3	3	TRUE
evm.model.supercontig_3.289	40S ribosomal protein S20-2	3	TRUE
evm.model.supercontig_114.25	40S ribosomal protein S23	-	-
evm.model.supercontig_264.13	40S ribosomal protein S24-1	-	-
evm.model.supercontig_1.357	40S ribosomal protein S2-4-like	1	TRUE
evm.model.supercontig_56.10	40S ribosomal protein S25	3	TRUE
evm.model.supercontig_94.48	40S ribosomal protein S25-like	-	-
evm.model.supercontig_19.68	40S ribosomal protein S26-1-like	4	TRUE
evm.model.supercontig_2.300	40S ribosomal protein S26-3-like	-	-
evm.model.supercontig_70.49	40S ribosomal protein S27-2	3	TRUE
evm.model.supercontig_1.386	40S ribosomal protein S28-2	2	TRUE
evm.model.supercontig_126.35	40S ribosomal protein S3-3	1	TRUE
evm.model.supercontig_28.74	40S ribosomal protein S3-3	3	TRUE
evm.model.supercontig_264.3	40S ribosomal protein S3a	1	TRUE
evm.model.supercontig_58.59	40S ribosomal protein S3a	3	TRUE
evm.model.supercontig_103.75	40S ribosomal protein S5	3	TRUE
evm.model.supercontig_36.166	40S ribosomal protein S6	-	-
evm.model.supercontig_209.28	40S ribosomal protein S6	-	-
evm.model.supercontig_282.5	40S ribosomal protein S7	3	TRUE
evm.model.supercontig_2.174	40S ribosomal protein S7	3	TRUE
evm.model.supercontig_3.500	40S ribosomal protein S7	3	TRUE
evm.model.supercontig_8.106	40S ribosomal protein S8-like	1	TRUE
evm.model.supercontig_12.207	40S ribosomal protein S8-like	1	TRUE
evm.model.supercontig_46.6	40S ribosomal protein S9-2-like	3	TRUE
evm.model.supercontig_25.174	40S ribosomal protein SA-like	1	TRUE
evm.model.supercontig_1.326	40S ribosomal S4-like	3	TRUE
evm.model.supercontig_2471.2	4-coumarate--CoA ligase 1-like	-	-
evm.model.supercontig_26.220	4-coumarate--CoA ligase-like 5	-	-
evm.model.supercontig_50.111	4-hydroxyphenylpyruvate dioxygenase	1	TRUE
evm.model.supercontig_182.24	4-hydroxy-tetrahydrodipicolinate reductase 2, chloroplastic-like	1	TRUE
evm.model.supercontig_161.10	5-methyltetrahydropteroyltriglutamate--homocysteine methyltransferase	1	TRUE
evm.model.supercontig_103.99	5-methyltetrahydropteroyltriglutamate--homocysteine methyltransferase	3	TRUE
evm.model.supercontig_37.201	5'-methylthioadenosine/S-adenosylhomocysteine nucleosidase 1-like isoform X1	-	-
evm.model.supercontig_41.77	5-oxoprolinase	-	-
evm.model.supercontig_9.245	6,7-dimethyl-8-ribityllumazine synthase, chloroplastic	-	-
evm.model.supercontig_19.207	60S acidic ribosomal protein P0	1	TRUE
evm.model.supercontig_112.41	60S acidic ribosomal protein P0	-	-
evm.model.supercontig_193.5	60S acidic ribosomal protein P1	3	TRUE
evm.model.supercontig_5.55	60S acidic ribosomal protein P2-1	-	-
evm.model.supercontig_31.7	60S acidic ribosomal protein P2A-like	1	TRUE
evm.model.supercontig_31.88	60S acidic ribosomal protein P2A-like	1	TRUE
evm.model.supercontig_31.11	60S acidic ribosomal protein P2A-like	1	TRUE
evm.model.supercontig_95.32	60S acidic ribosomal protein P3-2	3	TRUE
evm.model.supercontig_2.269	60S ribosomal protein L10	4	TRUE
evm.model.supercontig_139.74	60S ribosomal protein L10a	3	TRUE
evm.TU.contig_41904.1	60S ribosomal protein L10a	-	-
evm.model.supercontig_7.103	60S ribosomal protein L11	3	TRUE
evm.model.supercontig_52.157	60S ribosomal protein L11 isoform X1	3	TRUE
evm.model.supercontig_216.4	60S ribosomal protein L12	-	-
evm.model.supercontig_1196.1	60S ribosomal protein L12-1	3	TRUE
evm.model.supercontig_380.4	60S ribosomal protein L14-1	3	TRUE
evm.model.supercontig_13.286	60S ribosomal protein L15-1	-	-
evm.model.supercontig_151.14	60S ribosomal protein L18-2	-	-
evm.model.supercontig_48.108	60S ribosomal protein L18-3	1	TRUE
evm.model.supercontig_166.21	60S ribosomal protein L18a	1	TRUE
evm.model.supercontig_151.31	60S ribosomal protein L19-3	-	-
evm.model.supercontig_113.10	60S ribosomal protein L21-1	4	TRUE
evm.model.supercontig_327.7	60S ribosomal protein L22-2	3	TRUE
evm.model.supercontig_9.259	60S ribosomal protein L22-2-like	3	TRUE
evm.model.supercontig_44.9	60S ribosomal protein L23	3	TRUE
evm.model.supercontig_1.344	60S ribosomal protein L23a	4	TRUE
evm.TU.contig_34170.1	60S ribosomal protein L26-1	1	TRUE
evm.model.supercontig_33.14	60S ribosomal protein L27a-3	-	-
evm.model.supercontig_49.101	60S ribosomal protein L3	4	TRUE
evm.model.supercontig_46.30	60S ribosomal protein L30	-	-
evm.model.supercontig_2.435	60S ribosomal protein L30-like	3	TRUE
evm.model.supercontig_17.109	60S ribosomal protein L32-1	-	-
evm.model.supercontig_19.232	60S ribosomal protein L35a-1	3	TRUE
evm.TU.contig_28699.3	60S ribosomal protein L37a isoform X1	3	TRUE
evm.model.supercontig_9.322	60S ribosomal protein L38 isoform X1	3	TRUE
evm.model.supercontig_114.56	60S ribosomal protein L4	-	-
evm.model.supercontig_10.79	60S ribosomal protein L4	-	-
evm.model.supercontig_10.82	60S ribosomal protein L4-like	4	TRUE
evm.model.supercontig_343.5	60S ribosomal protein L5	3	TRUE
evm.model.supercontig_1296.2	60S ribosomal protein L6-1-like	1	TRUE
evm.model.supercontig_21.235	60S ribosomal protein L7-2	3	TRUE
evm.model.supercontig_9.46	60S ribosomal protein L7a-1	-	-
evm.model.supercontig_25.175	60S ribosomal protein L8-1	1	TRUE
evm.model.supercontig_27.99	60S ribosomal protein L9	3	TRUE
evm.model.supercontig_183.15	60S ribosomal protein L9	3	TRUE
evm.model.supercontig_183.14	60S ribosomal protein L9	3	TRUE
evm.model.supercontig_284.3	65-kDa microtubule-associated protein 1	1	TRUE
evm.model.supercontig_70.14	6-phosphogluconate dehydrogenase, decarboxylating 2	1	TRUE
evm.model.supercontig_122.20	6-phosphogluconate dehydrogenase, decarboxylating 3, chloroplastic	1	TRUE
evm.model.supercontig_54.82	7S vicilin	2	TRUE
evm.model.supercontig_57.8	ABC transporter B family member 11-like	-	-
evm.model.supercontig_57.7	ABC transporter B family member 4-like	-	-
evm.model.supercontig_17.73	ABC transporter C family member 2-like	-	-
evm.model.supercontig_17.25	ABC transporter E family member 2	3	TRUE
evm.model.supercontig_1.26	ABC transporter F family member 1	3	TRUE
evm.model.supercontig_103.76	ABC transporter F family member 4	3	TRUE
evm.TU.contig_30463.2	abscisate beta-glucosyltransferase-like	-	-
evm.model.supercontig_13.109	acetolactate synthase 3, chloroplastic	-	-
evm.model.supercontig_250.14	acetolactate synthase small subunit 2, chloroplastic	3	TRUE
evm.model.supercontig_27.223	acetyl-CoA acetyltransferase, cytosolic 1	1	TRUE
evm.model.supercontig_211.35	acetyl-CoA acetyltransferase, cytosolic 1	1	TRUE
evm.model.supercontig_56.107	acetyl-coenzyme A carboxylase carboxyl transferase subunit alpha, chloroplastic-like	3	TRUE
evm.model.supercontig_70.30	acetyl-coenzyme A synthetase, chloroplastic/glyoxysomal	-	-
evm.model.supercontig_239.6	acetylornithine deacetylase	4	TRUE
evm.model.supercontig_184.10	acidic endochitinase-like	4	TRUE
evm.model.supercontig_80.46	acidic endochitinase-like	-	-
evm.model.supercontig_12.301	Aconitate hydratase	2	TRUE
evm.model.supercontig_6.311	aconitate hydratase 1	1	TRUE
evm.model.supercontig_87.76	aconitate hydratase, cytoplasmic	1	TRUE
evm.model.supercontig_1.401	actin	4	TRUE
evm.model.supercontig_81.167	actin	-	-
evm.model.supercontig_2.45	actin-101	4	TRUE
evm.model.supercontig_190.21	actin-depolymerizing factor 2	-	-
evm.model.supercontig_312.2	actin-depolymerizing factor 2	-	-
evm.model.supercontig_1.364	actin-depolymerizing factor 2-like	3	TRUE
evm.model.supercontig_81.159	actin-like	2	TRUE
evm.model.supercontig_85.60	activator of 90 kDa heat shock protein ATPase homolog 1	1	TRUE
evm.model.supercontig_11.100	acyl-coenzyme A oxidase 4, peroxisomal	4	TRUE
evm.model.supercontig_249.6	adenine phosphoribosyltransferase 1-like	-	-
evm.model.supercontig_92.116	adenosine kinase 2	1	TRUE
evm.model.supercontig_157.46	adenosylhomocysteinase	1	TRUE
evm.model.supercontig_13.148	adenylate kinase 4	3	TRUE
evm.model.supercontig_19.222	Adenylosuccinate lyase	-	-
evm.model.supercontig_92.14	adenylosuccinate synthetase 2, chloroplastic	1	TRUE
evm.model.supercontig_883.2	ADP,ATP carrier protein 1, mitochondrial	1	TRUE
evm.model.supercontig_1222.2	ADP,ATP carrier protein 1, mitochondrial-like	-	-
evm.model.supercontig_83.66	ADP,ATP carrier protein 3, mitochondrial	1	TRUE
evm.model.supercontig_84.70	ADP,ATP carrier protein, mitochondrial-like	-	-
evm.model.supercontig_75.3	ADP-ribosylation factor 1	4	TRUE
evm.TU.contig_29397.1	ADP-ribosylation factor 1-like 2	4	TRUE
evm.model.supercontig_26.177	ADP-ribosylation factor 2-B isoform X1	1	TRUE
evm.model.supercontig_186.1	ADP-ribosylation factor isoform X1	3	TRUE
evm.model.supercontig_116.62	ADP-ribosylation factor-like protein 8c	-	-
evm.model.supercontig_25.192	alanine aminotransferase 2, mitochondrial	4	TRUE
evm.TU.contig_28071.1	alanine--tRNA ligase	-	-
evm.model.supercontig_1758.1	alanine--tRNA ligase-like	4	TRUE
evm.model.supercontig_278.2	alcohol dehydrogenase 1	2	TRUE
evm.model.supercontig_87.56	alcohol dehydrogenase class-3	1	TRUE
evm.model.supercontig_49.68	alcohol dehydrogenase class-P	2	TRUE
evm.model.supercontig_124.36	aldehyde dehydrogenase family 2 member B4, mitochondrial	4	TRUE
evm.model.supercontig_69.12	aldehyde dehydrogenase family 2 member B7, mitochondrial	4	TRUE
evm.model.supercontig_25.134	aldehyde dehydrogenase family 7 member B4	4	TRUE
evm.model.supercontig_3.391	aldose 1-epimerase	2	TRUE
evm.TU.contig_39921.1	Alkyl hydroperoxide reductase/peroxiredoxin	3	TRUE
evm.model.supercontig_179.27	Allene oxide cyclase	3	TRUE
evm.model.supercontig_111.5	alpha/beta-Hydrolases superfamily protein	-	-
evm.model.supercontig_1095.2	alpha-1,4-glucan-protein synthase [UDP-forming] 2	1	TRUE
evm.model.supercontig_774.1	alpha-galactosidase 1-like	2	TRUE
evm.model.supercontig_14.158	alpha-glucan phosphorylase 1 isoform X1	-	-
evm.model.supercontig_33.202	alpha-L-arabinofuranosidase 1	4	TRUE
evm.model.supercontig_33.41	alpha-L-fucosidase 3-like	2	TRUE
evm.model.supercontig_6.275	alpha-mannosidase	2	TRUE
evm.model.supercontig_70.69	alpha-mannosidase At3g26720	2	TRUE
evm.model.supercontig_19.103	Alpha-soluble NSF attachment protein 2	3	TRUE
evm.model.supercontig_1.180	alpha-xylosidase 1-like	2	TRUE
evm.model.supercontig_150.4	amidophosphoribosyltransferase, chloroplastic	-	-
evm.model.supercontig_19.53	aminoacyl tRNA synthase complex-interacting multifunctional protein 1	-	-
evm.model.supercontig_9.389	aminoacylase-1	-	-
evm.model.supercontig_7.153	aminopeptidase M1	1	TRUE
evm.model.supercontig_158.13	aminopeptidase P1	4	TRUE
evm.model.supercontig_63.43	ankyrin repeat domain-containing protein 2B-like	1	TRUE
evm.model.supercontig_617.3	Ankyrin repeat family protein	-	-
evm.model.supercontig_213.13	annexin D2-like	1	TRUE
evm.model.supercontig_3.340	annexin D5-like	-	-
evm.model.supercontig_4842.1	annexin-like protein RJ4	-	-
evm.TU.contig_36671.1	annexin-like protein RJ4 isoform X1	4	TRUE
evm.model.supercontig_8.266	anthocyanidin 3-O-glucosyltransferase 2-like	-	-
evm.TU.contig_44999.1	anthranilate phosphoribosyltransferase, chloroplastic	-	-
evm.model.supercontig_112.40	anthranilate synthase alpha subunit 2, chloroplastic	-	-
evm.model.supercontig_69.3	AP-1 complex subunit gamma-2	1	TRUE
evm.model.supercontig_69.4	AP-1 complex subunit gamma-2-like	-	-
evm.model.supercontig_231.10	apoptotic chromatin condensation inducer in the nucleus-like	3	TRUE
evm.model.supercontig_145.18	arginase 1, mitochondrial	-	-
evm.model.supercontig_78.29	arginine--tRNA ligase, chloroplastic/mitochondrial isoform X5	-	-
evm.model.supercontig_78.27	arginine--tRNA ligase, cytoplasmic-like isoform X1	1	TRUE
evm.model.supercontig_21.21	argininosuccinate lyase, chloroplastic	1	TRUE
evm.model.supercontig_111.34	Argininosuccinate synthase	1	TRUE
evm.model.supercontig_78.58	asparagine--tRNA ligase, cytoplasmic 1	1	TRUE
evm.model.supercontig_532.4	aspartate aminotransferase, chloroplastic	-	-
evm.model.supercontig_78.75	aspartate aminotransferase, cytoplasmic	1	TRUE
evm.model.supercontig_52.159	aspartate aminotransferase, mitochondrial	1	TRUE
evm.model.supercontig_37.195	aspartate--tRNA ligase 2, cytoplasmic	1	TRUE
evm.model.supercontig_87.102	aspartic proteinase A1-like	2	TRUE
evm.model.supercontig_152.35	aspartic proteinase-like	-	-
evm.model.supercontig_403.2	aspartyl protease AED3	2	TRUE
evm.TU.contig_31827.1	aspartyl protease AED3	3	TRUE
evm.model.supercontig_6.305	aspartyl protease family protein 1-like	-	-
evm.model.supercontig_96.26	ASPARTYL PROTEASE FAMILY PROTEIN 2-LIKE	3	TRUE
evm.model.supercontig_30.45	ATP phosphoribosyltransferase 2, chloroplastic-like	3	TRUE
evm.model.supercontig_44.132	ATP sulfurylase 1, chloroplastic-like	-	-
evm.model.supercontig_190.10	ATP synthase small subunit 6, mitochondrial-like	1	TRUE
evm.model.supercontig_65.97	ATP synthase subunit beta, mitochondrial	1	TRUE
evm.model.supercontig_60.52	ATP synthase subunit d, mitochondrial	3	TRUE
evm.model.supercontig_106.98	ATP synthase subunit delta', mitochondrial	3	TRUE
evm.model.supercontig_25.176	ATP synthase subunit gamma, mitochondrial	1	TRUE
evm.model.supercontig_245.17	ATP synthase subunit O, mitochondrial	2	TRUE
evm.model.supercontig_17.191	ATPase 11, plasma membrane-type	1	TRUE
evm.model.supercontig_18.179	ATPase GET3A	-	-
evm.model.supercontig_48.211	ATP-citrate synthase alpha chain protein 2	4	TRUE
evm.model.supercontig_9.56	ATP-citrate synthase beta chain protein 2	1	TRUE
evm.model.supercontig_27.198	ATP-dependent 6-phosphofructokinase 2	2	TRUE
evm.model.supercontig_78.43	ATP-dependent 6-phosphofructokinase 3-like isoform X2	-	-
evm.model.supercontig_0.141	ATP-dependent Clp protease proteolytic subunit 2, mitochondrial	1	TRUE
evm.model.supercontig_8.90	auxin-induced in root cultures protein 12	-	-
evm.model.supercontig_3.315	BAG family molecular chaperone regulator 7	1	TRUE
evm.model.supercontig_48.24	basic 7S globulin-like	2	TRUE
evm.model.supercontig_87.95	B-cell receptor-associated protein 31-like	-	-
evm.TU.contig_36542.2	berberine bridge enzyme-like 17	-	-
evm.TU.contig_34892.1	berberine bridge enzyme-like 17	-	-
evm.model.supercontig_677.5	berberine bridge enzyme-like 21	-	-
evm.model.supercontig_677.7	berberine bridge enzyme-like 26	3	TRUE
evm.TU.contig_36542.1	berberine bridge enzyme-like 8	-	-
evm.model.supercontig_180.10	beta-adaptin-like protein B	1	TRUE
evm.model.supercontig_25.48	beta-fructofuranosidase, insoluble isoenzyme CWINV1	-	-
evm.model.supercontig_25.49	beta-fructofuranosidase, insoluble isoenzyme CWINV1-like	2	TRUE
evm.model.supercontig_37.20	beta-galactosidase 10	3	TRUE
evm.model.supercontig_37.18	beta-galactosidase 10	3	TRUE
evm.model.supercontig_83.27	beta-galactosidase 9	2	TRUE
evm.model.supercontig_1.109	beta-glucosidase 40	-	-
evm.model.supercontig_3.438	Beta-glucosidase 44	2	TRUE
evm.model.supercontig_51.147	beta-glucosidase BoGH3B-like	3	TRUE
evm.model.supercontig_51.146	beta-glucosidase BoGH3B-like isoform X1	-	-
evm.TU.contig_44679.1	betaine aldehyde dehydrogenase	4	TRUE
evm.model.supercontig_0.14	beta-xylosidase/alpha-L-arabinofuranosidase 2	-	-
evm.model.supercontig_20.227	bifunctional aspartate aminotransferase and glutamate/aspartate-prephenate aminotransferase	1	TRUE
evm.model.supercontig_21.85	bifunctional aspartokinase/homoserine dehydrogenase 2, chloroplastic	-	-
evm.model.supercontig_29.25	bifunctional dTDP-4-dehydrorhamnose 3,5-epimerase/dTDP-4-dehydrorhamnose reductase	-	-
evm.model.supercontig_1028.5	bifunctional epoxide hydrolase 2-like	4	TRUE
evm.model.supercontig_10.243	Bifunctional inhibitor/plant lipid transfer protein/seed storage helical domain	2	TRUE
evm.model.supercontig_10.251	Bifunctional inhibitor/plant lipid transfer protein/seed storage helical domain	2	TRUE
evm.model.supercontig_10.244	Bifunctional inhibitor/plant lipid transfer protein/seed storage helical domain	2	TRUE
evm.model.supercontig_10.249	Bifunctional inhibitor/plant lipid transfer protein/seed storage helical domain	-	-
evm.model.supercontig_11.22	bifunctional L-3-cyanoalanine synthase/cysteine synthase 1, mitochondrial	3	TRUE
evm.model.supercontig_195.34	bifunctional nitrilase/nitrile hydratase NIT4A	4	TRUE
evm.model.supercontig_169.41	bifunctional protein FolD 2	3	TRUE
evm.TU.contig_33226.1	bifunctional purine biosynthesis protein PurH	1	TRUE
evm.model.supercontig_30.140	bifunctional purine biosynthesis protein PurH-like	3	TRUE
evm.model.supercontig_42.25	bifunctional riboflavin biosynthesis protein RIBA 1, chloroplastic	-	-
evm.model.supercontig_74.69	bifunctional UDP-glucose 4-epimerase and UDP-xylose 4-epimerase 1	1	TRUE
evm.model.supercontig_123.26	biotin carboxyl carrier protein of acetyl-CoA carboxylase, chloroplastic-like	1	TRUE
evm.model.supercontig_115.27	biotin carboxylase 1, chloroplastic	1	TRUE
evm.model.supercontig_19.114	biotin/lipoyl attachment domain-containing family protein	1	TRUE
evm.model.supercontig_46.20	blue copper protein-like	1	TRUE
evm.model.supercontig_46.18	blue copper protein-like	4	TRUE
evm.model.supercontig_129.58	branched-chain-amino-acid aminotransferase 3, chloroplastic-like	-	-
evm.model.supercontig_82.34	brefeldin A-inhibited guanine nucleotide-exchange protein 5	-	-
evm.model.supercontig_3.161	caffeic acid 3-O-methyltransferase	4	TRUE
evm.model.supercontig_200.28	caffeoyl-CoA O-methyltransferase 2	-	-
evm.TU.contig_40446.1	caffeoylshikimate esterase	-	-
evm.model.supercontig_117.86	Calcium-binding mitochondrial carrier SCaMC-1	-	-
evm.model.supercontig_12.203	Calcium-dependent lipid-binding domain-containing protein	-	-
evm.model.supercontig_152.12	calcium-dependent protein kinase 21	1	TRUE
evm.model.supercontig_139.2	calcium-transporting ATPase 4, endoplasmic reticulum-type-like	-	-
evm.model.supercontig_33.179	calmodulin 10 transcriptional variant 2	2	TRUE
evm.model.supercontig_13.192	calnexin homolog	-	-
evm.model.supercontig_48.152	calreticulin isoform X1	1	TRUE
evm.model.supercontig_9.319	calreticulin-3	1	TRUE
evm.model.supercontig_81.16	carbamoyl-phosphate synthase large chain, chloroplastic	1	TRUE
evm.model.supercontig_42.92	carbamoyl-phosphate synthase small chain, chloroplastic	3	TRUE
evm.model.supercontig_9.297	Carbohydrate kinase PfkB	4	TRUE
evm.model.supercontig_770.2	carbonic anhydrase 2-like	-	-
evm.model.supercontig_69.45	carbonic anhydrase 2-like isoform X1	-	-
evm.model.supercontig_26.187	catalase isozyme 1	-	-
evm.model.supercontig_6.340	catalase isozyme 2	4	TRUE
evm.model.supercontig_57.55	cathepsin B-like protease 2	-	-
evm.model.supercontig_70.24	CBS domain-containing protein CBSX3, mitochondrial	3	TRUE
evm.model.supercontig_65.33	cell division control protein 48 homolog D-like	3	TRUE
evm.model.supercontig_56.23	cell division cycle protein 48 homolog	3	TRUE
evm.model.supercontig_56.24	cell division cycle protein 48 homolog	3	TRUE
evm.model.supercontig_153.17	cell division cycle protein 48 homolog	3	TRUE
evm.model.supercontig_65.34	cell division cycle protein 48 homolog	-	-
evm.model.supercontig_32.19	CEN-like protein 2	-	-
evm.model.supercontig_1855.1	chalcone isomerase	-	-
evm.model.supercontig_1024.2	chaperone protein ClpC1, chloroplastic	3	TRUE
evm.model.supercontig_161.12	chaperonin 60 subunit beta 2, chloroplastic	3	TRUE
evm.model.supercontig_59.67	chaperonin CPN60-2, mitochondrial	1	TRUE
evm.model.supercontig_8.201	chaperonin CPN60-2, mitochondrial	1	TRUE
evm.model.supercontig_25.39	chaperonin CPN60-like 2, mitochondrial	-	-
evm.model.supercontig_3.187	chloroplastic import inner membrane translocase subunit HP30-2	-	-
evm.model.supercontig_53.71	Chorismate synthase	1	TRUE
evm.model.supercontig_106.91	cinnamyl alcohol dehydrogenase 1	1	TRUE
evm.model.supercontig_50.64	citrate synthase 2, peroxisomal	1	TRUE
evm.model.supercontig_189.5	citrate synthase, mitochondrial	4	TRUE
evm.model.supercontig_19.158	clathrin heavy chain 1	1	TRUE
evm.model.supercontig_27.70	clathrin light chain 1-like	1	TRUE
evm.model.supercontig_945.1	clustered mitochondria protein	-	-
evm.model.supercontig_139.27	coatomer subunit alpha-1	1	TRUE
evm.model.supercontig_139.26	coatomer subunit alpha-1	1	TRUE
evm.model.supercontig_150.45	coatomer subunit alpha-1	1	TRUE
evm.model.supercontig_150.44	coatomer subunit alpha-1	4	TRUE
evm.model.supercontig_139.25	Coatomer subunit alpha-1 like	-	-
evm.TU.contig_32953.1	coatomer subunit beta-1	1	TRUE
evm.model.supercontig_23.22	coatomer subunit beta-1	-	-
evm.model.supercontig_23.23	coatomer subunit beta-1-like	-	-
evm.model.supercontig_2868.1	coatomer subunit beta'-2	2	TRUE
evm.model.supercontig_4996.1	coatomer subunit beta'-2 isoform X1	1	TRUE
evm.TU.contig_40329.1	coatomer subunit beta'-2-like	2	TRUE
evm.model.supercontig_30.148	coatomer subunit delta-like	1	TRUE
evm.model.supercontig_30.147	coatomer subunit delta-like	1	TRUE
evm.model.supercontig_285.5	coatomer subunit epsilon-1	1	TRUE
evm.model.supercontig_62.141	coatomer subunit gamma	1	TRUE
evm.model.supercontig_62.140	Coatomer subunit gamma	1	TRUE
evm.model.supercontig_128.54	coatomer subunit zeta-1-like isoform X2	4	TRUE
evm.model.supercontig_6.261	cold shock domain-containing protein 3	-	-
evm.model.supercontig_417.1	coproporphyrinogen-III oxidase 1, chloroplastic-like	4	TRUE
evm.model.supercontig_157.30	crocetin glucosyltransferase, chloroplastic	-	-
evm.model.supercontig_2.361	Crystal structure of a papaya latex serine protease inhibitor (PPI) at 2.6A resolution	2	TRUE
evm.model.supercontig_173.13	cullin-associated NEDD8-dissociated protein 1	-	-
evm.model.supercontig_44.21	cyanate hydratase	-	-
evm.model.supercontig_62.144	cyclase-associated protein 1	3	TRUE
evm.model.supercontig_125.30	cycloartenol-C-24-methyltransferase	-	-
evm.TU.contig_28082.1	cystathionine gamma-synthase 1, chloroplastic	-	-
evm.model.supercontig_75.103	cysteine proteinase inhibitor 5	2	TRUE
evm.model.supercontig_228.9	cysteine proteinase inhibitor 6-like	3	TRUE
evm.model.supercontig_157.8	cysteine proteinase inhibitor B-like	3	TRUE
evm.model.supercontig_21.158	cysteine proteinase RD21A	4	TRUE
evm.model.supercontig_9.380	cysteine synthase, chloroplastic/chromoplastic-like	-	-
evm.model.supercontig_117.61	cysteine synthase-like	1	TRUE
evm.model.supercontig_58.104	cysteine synthase-like	-	-
evm.model.supercontig_117.59	cysteine synthase-like	-	-
evm.model.supercontig_117.60	cysteine synthase-like isoform X1	-	-
evm.model.supercontig_8.154	cytochrome b5	1	TRUE
evm.model.supercontig_3.129	cytochrome b5	3	TRUE
evm.model.supercontig_1755.1	cytochrome b-c1 complex subunit 7-2, mitochondrial	3	TRUE
evm.model.supercontig_5.21	cytochrome b-c1 complex subunit 9	1	TRUE
evm.model.supercontig_70.61	cytochrome b-c1 complex subunit Rieske-4, mitochondrial-like	4	TRUE
evm.model.supercontig_113.15	cytochrome c	1	TRUE
evm.model.supercontig_10.219	cytochrome c oxidase subunit 5b-1, mitochondrial-like	-	-
evm.model.supercontig_130.13	cytochrome c1-2, heme protein, mitochondrial	1	TRUE
evm.model.supercontig_33.52	Cytochrome P450	1	TRUE
evm.model.supercontig_33.53	Cytochrome P450	-	-
evm.model.supercontig_33.54	cytochrome P450 71B34-like	4	TRUE
evm.model.supercontig_6.209	cytochrome P450 84A1-like	-	-
evm.model.supercontig_43.149	cytochrome P450 89A2-like	-	-
evm.model.supercontig_92.62	cytochrome P450 98A2	-	-
evm.model.supercontig_106.86	D-3-phosphoglycerate dehydrogenase 1, chloroplastic	1	TRUE
evm.model.supercontig_21.148	D-3-phosphoglycerate dehydrogenase 3, chloroplastic-like	-	-
evm.model.supercontig_232.5	damage-control phosphatase At2g17340	-	-
evm.model.supercontig_259.6	DEAD-box ATP-dependent RNA helicase 15 isoform X1	1	TRUE
evm.model.supercontig_25.59	DEAD-box ATP-dependent RNA helicase 20	-	-
evm.model.supercontig_85.33	DEAD-box ATP-dependent RNA helicase 37-like	1	TRUE
evm.model.supercontig_5.123	DEAD-box ATP-dependent RNA helicase 38	1	TRUE
evm.model.supercontig_8.303	DEAD-box ATP-dependent RNA helicase 53, mitochondrial-like	-	-
evm.model.supercontig_18.230	DEAD-box ATP-dependent RNA helicase 8	-	-
evm.model.supercontig_17.219	delta-1-pyrroline-5-carboxylate dehydrogenase 12A1, mitochondrial	1	TRUE
evm.model.supercontig_454.3	delta-1-pyrroline-5-carboxylate synthase	1	TRUE
evm.model.supercontig_9.242	desiccation-related protein At2g46140	4	TRUE
evm.model.supercontig_700.2	desmethylxanthohumol 6'-O-methyltransferase-like	2	TRUE
evm.model.supercontig_25.105	developmentally-regulated G-protein 2	-	-
evm.model.supercontig_36.108	DExH-box ATP-dependent RNA helicase DExH12	1	TRUE
evm.TU.contig_31068.3	diaminopimelate epimerase, chloroplastic	-	-
evm.model.supercontig_146.65	dihydrolipoyl dehydrogenase 1, mitochondrial	1	TRUE
evm.model.supercontig_929.4	dihydrolipoyl dehydrogenase 2, chloroplastic-like	2	TRUE
evm.model.supercontig_128.57	Dihydrolipoyllysine-residue acetyltransferase component 1 of pyruvate dehydrogenase complex	4	TRUE
evm.model.supercontig_106.32	dihydrolipoyllysine-residue acetyltransferase component 2 of pyruvate dehydrogenase complex, mitochondrial	1	TRUE
evm.model.supercontig_3.118	dihydrolipoyllysine-residue acetyltransferase component 2 of pyruvate dehydrogenase complex, mitochondrial	1	TRUE
evm.model.supercontig_66.53	dihydrolipoyllysine-residue acetyltransferase component 5 of pyruvate dehydrogenase complex, chloroplastic	3	TRUE
evm.model.supercontig_1199.1	dihydrolipoyllysine-residue succinyltransferase component of 2-oxoglutarate dehydrogenase complex 2, mitochondrial-like	3	TRUE
evm.model.supercontig_3.360	dihydropyrimidine dehydrogenase (NADP(+)), chloroplastic	4	TRUE
evm.model.supercontig_59.101	dihydroxy-acid dehydratase, chloroplastic	1	TRUE
evm.model.supercontig_2587.1	dirigent protein 22-like	-	-
evm.model.supercontig_321.4	disease resistance response protein 206-like	-	-
evm.model.supercontig_17.69	DNA damage-binding protein 1a	4	TRUE
evm.model.supercontig_234.11	DNA damage-repair/toleration protein DRT100-like	-	-
evm.model.supercontig_117.66	DNA damage-repair/toleration protein DRT102	2	TRUE
evm.model.supercontig_51.68	DNA ligase	1	TRUE
evm.model.supercontig_125.29	DNA-directed RNA polymerase subunit beta	-	-
evm.model.supercontig_18.17	dnaJ protein ERDJ3B-like	-	-
evm.model.supercontig_33.132	dnaJ protein homolog	2	TRUE
evm.model.supercontig_45.60	dnaJ protein P58IPK homolog	-	-
evm.model.supercontig_158.17	Dolichyl-diphosphooligosaccharide--protein glycosyltransferase 48 kDa subunit	1	TRUE
evm.model.supercontig_62.112	dolichyl-diphosphooligosaccharide--protein glycosyltransferase 48 kDa subunit	4	TRUE
evm.model.supercontig_26.152	dolichyl-diphosphooligosaccharide--protein glycosyltransferase subunit 1A	1	TRUE
evm.model.supercontig_546.4	dolichyl-diphosphooligosaccharide--protein glycosyltransferase subunit 1B	-	-
evm.model.supercontig_20.44	dolichyl-diphosphooligosaccharide--protein glycosyltransferase subunit 2-like	1	TRUE
evm.model.supercontig_467.1	dolichyl-diphosphooligosaccharide--protein glycosyltransferase subunit STT3B	1	TRUE
evm.model.supercontig_30.25	DUF1682 domain-containing protein	1	TRUE
evm.model.supercontig_66.6	DUF4149 domain-containing protein	-	-
evm.model.supercontig_79.22	dynamin-related protein 5A	-	-
evm.model.supercontig_252.12	E3 UFM1-protein ligase 1 homolog	-	-
evm.model.supercontig_116.5	EEF1A lysine methyltransferase 2	1	TRUE
evm.model.supercontig_75.14	EG45-like domain containing protein	-	-
evm.model.supercontig_513.5	EH domain-containing protein 1-like	-	-
evm.model.supercontig_53.41	elongation factor 1-alpha	1	TRUE
evm.model.supercontig_81.68	Elongation factor 1-alpha	1	TRUE
evm.model.supercontig_34.208	elongation factor 1-beta 2-like	3	TRUE
evm.model.supercontig_13.135	elongation factor 1-delta-like	3	TRUE
evm.TU.contig_35333.2	elongation factor 1-gamma	1	TRUE
evm.model.supercontig_113.27	Elongation factor 1-gamma	1	TRUE
evm.TU.contig_44772.1	elongation factor 1-gamma	3	TRUE
evm.model.supercontig_113.26	elongation factor 1-gamma-like	1	TRUE
evm.TU.contig_35333.1	elongation factor 1-gamma-like	1	TRUE
evm.model.supercontig_218.3	elongation factor G-1, mitochondrial	-	-
evm.model.supercontig_30.49	elongation factor Tu, chloroplastic	-	-
evm.model.supercontig_9.120	elongation factor Tu, mitochondrial	4	TRUE
evm.model.supercontig_75.26	embryo-specific protein ATS3A	4	TRUE
evm.model.supercontig_3.254	embryo-specific protein ATS3B-like	-	-
evm.model.supercontig_16.38	endo-1,3;1,4-beta-D-glucanase-like	4	TRUE
evm.model.supercontig_16.39	endo-1,3;1,4-beta-D-glucanase-like	4	TRUE
evm.model.supercontig_16.40	endo-1,3;1,4-beta-D-glucanase-like	-	-
evm.model.supercontig_183.6	endochitinase CH5B	-	-
evm.model.supercontig_21.97	endoglucanase 9-like	-	-
evm.model.supercontig_43.41	endoplasmic reticulum metallopeptidase 1	4	TRUE
evm.model.supercontig_351.6	endoplasmic reticulum metallopeptidase 1-like	-	-
evm.model.supercontig_17.32	endoplasmic reticulum oxidoreductin-1-like	-	-
evm.model.supercontig_64.164	endoplasmin homolog	2	TRUE
evm.model.supercontig_77.11	Endothelial differentiation-related factor 1-like protein	4	TRUE
evm.model.supercontig_3.274	Enolase	2	TRUE
evm.model.supercontig_5.86	Enolase	-	-
evm.model.supercontig_13.89	enolase 1, chloroplastic	1	TRUE
evm.TU.contig_30861.1	enoyl-[acyl-carrier-protein] reductase [NADH], chloroplastic	3	TRUE
evm.model.supercontig_77.1	EP1-like glycoprotein 2	-	-
evm.model.supercontig_97.106	epidermis-specific secreted glycoprotein EP1-like	2	TRUE
evm.model.supercontig_97.109	epidermis-specific secreted glycoprotein EP1-like	-	-
evm.model.supercontig_6.184	epoxide hydrolase A-like	-	-
evm.model.supercontig_7.257	ER membrane protein complex subunit 1	-	-
evm.model.supercontig_120.60	ERBB-3 BINDING PROTEIN 1	3	TRUE
evm.model.supercontig_64.86	esterase-like isoform X1	-	-
evm.TU.contig_38515.1	eukaryotic initiation factor 4A-3	3	TRUE
evm.model.supercontig_28.141	eukaryotic initiation factor 4A-8	1	TRUE
evm.model.supercontig_3.423	eukaryotic peptide chain release factor GTP-binding subunit ERF3A isoform X1	-	-
evm.model.supercontig_3.424	eukaryotic peptide chain release factor GTP-binding subunit ERF3A isoform X2	1	TRUE
evm.model.supercontig_70.29	eukaryotic peptide chain release factor subunit 1-3	1	TRUE
evm.model.supercontig_970.2	eukaryotic peptide chain release factor subunit 1-3-like	3	TRUE
evm.model.supercontig_44.11	eukaryotic translation initiation factor	1	TRUE
evm.model.supercontig_46.175	eukaryotic translation initiation factor	1	TRUE
evm.model.supercontig_1.187	eukaryotic translation initiation factor 2 subunit alpha homolog	1	TRUE
evm.model.supercontig_37.128	eukaryotic translation initiation factor 2 subunit beta-like	3	TRUE
evm.model.supercontig_2.283	eukaryotic translation initiation factor 2 subunit beta-like	3	TRUE
evm.model.supercontig_16.190	eukaryotic translation initiation factor 2 subunit gamma-like	1	TRUE
evm.model.supercontig_9.361	eukaryotic translation initiation factor 2A	-	-
evm.model.supercontig_142.12	eukaryotic translation initiation factor 2d	-	-
evm.model.supercontig_48.127	eukaryotic translation initiation factor 3 subunit A	1	TRUE
evm.model.supercontig_17.146	eukaryotic translation initiation factor 3 subunit B-like	3	TRUE
evm.model.supercontig_5.97	eukaryotic translation initiation factor 3 subunit C	1	TRUE
evm.model.supercontig_27.36	eukaryotic translation initiation factor 3 subunit D	3	TRUE
evm.model.supercontig_182.25	eukaryotic translation initiation factor 3 subunit E	3	TRUE
evm.model.supercontig_19.202	eukaryotic translation initiation factor 3 subunit F	1	TRUE
evm.model.supercontig_19.264	eukaryotic translation initiation factor 3 subunit G-like	1	TRUE
evm.model.supercontig_53.167	eukaryotic translation initiation factor 3 subunit H	1	TRUE
evm.model.supercontig_10.260	eukaryotic translation initiation factor 3 subunit I-like	3	TRUE
evm.model.supercontig_178.2	eukaryotic translation initiation factor 3 subunit J	-	-
evm.model.supercontig_82.63	eukaryotic translation initiation factor 3 subunit K	1	TRUE
evm.model.supercontig_78.74	eukaryotic translation initiation factor 3 subunit L	3	TRUE
evm.model.supercontig_14.196	eukaryotic translation initiation factor 3 subunit M-like	2	TRUE
evm.model.supercontig_1348.1	eukaryotic translation initiation factor 5A-2	1	TRUE
evm.model.supercontig_1.78	eukaryotic translation initiation factor 5A-2	3	TRUE
evm.model.supercontig_1469.1	eukaryotic translation initiation factor 5A-like	1	TRUE
evm.model.supercontig_6.415	eukaryotic translation initiation factor 6-2	2	TRUE
evm.model.supercontig_184.32	exocyst complex component SEC10b	4	TRUE
evm.model.supercontig_92.13	Exostosin-like protein	1	TRUE
evm.model.supercontig_81.134	expansin-A4	1	TRUE
evm.model.supercontig_18.79	exportin-2	-	-
evm.model.supercontig_29.113	FAM10 family protein At4g22670-like	1	TRUE
evm.model.supercontig_7.199	far upstream element-binding protein 1	3	TRUE
evm.model.supercontig_21.81	far upstream element-binding protein 2 isoform X4	-	-
evm.model.supercontig_27.210	farnesyl pyrophosphate synthase 1	1	TRUE
evm.model.supercontig_12.146	fasciclin-like arabinogalactan protein 1	2	TRUE
evm.model.supercontig_18.139	fasciclin-like arabinogalactan protein 10	2	TRUE
evm.model.supercontig_165.4	fasciclin-like arabinogalactan protein 13	-	-
evm.model.supercontig_43.10	fatty acid biosynthesis1	3	TRUE
evm.model.supercontig_32.13	ferredoxin, root R-B2	3	TRUE
evm.model.supercontig_166.32	ferredoxin--NADP reductase, root isozyme, chloroplastic	3	TRUE
evm.model.supercontig_62.8	ferredoxin--nitrite reductase, chloroplastic	-	-
evm.model.supercontig_19.134	ferritin-3, chloroplastic	3	TRUE
evm.model.supercontig_128.61	ferrochelatase-2, chloroplastic	-	-
evm.TU.contig_31439.1	flowering locus K homology domain isoform X1	3	TRUE
evm.model.supercontig_39.91	formate dehydrogenase, mitochondrial	2	TRUE
evm.model.supercontig_119.97	formate--tetrahydrofolate ligase	3	TRUE
evm.model.supercontig_65.85	fructose-bisphosphate aldolase 3, chloroplastic	1	TRUE
evm.model.supercontig_119.50	fructose-bisphosphate aldolase 6, cytosolic	-	-
evm.model.supercontig_85.92	FT-interacting protein 3	2	TRUE
evm.model.supercontig_151.34	fumarate hydratase 1, mitochondrial	3	TRUE
evm.model.supercontig_27.118	fumarate hydratase 1, mitochondrial-like	-	-
evm.model.supercontig_75.119	fumarylacetoacetase isoform X1	4	TRUE
evm.model.supercontig_9.29	galactokinase	4	TRUE
evm.model.supercontig_8.291	gamma aminobutyrate transaminase 3, chloroplastic	4	TRUE
evm.model.supercontig_123.48	gamma carbonic anhydrase 1, mitochondrial	3	TRUE
evm.TU.contig_45133.1	gamma carbonic anhydrase 1, mitochondrial-like	-	-
evm.model.supercontig_6.143	gamma carbonic anhydrase 1, mitochondrial-like	-	-
evm.model.supercontig_13.93	gamma carbonic anhydrase-like 2, mitochondrial	-	-
evm.model.supercontig_2.384	gamma-interferon-responsive lysosomal thiol protein-like	2	TRUE
evm.model.supercontig_43.146	Gamma-tocopherol methyltransferase	-	-
evm.model.supercontig_117.87	GDP-mannose 3,5-epimerase 2	3	TRUE
evm.model.supercontig_5.115	GDSL esterase/lipase	2	TRUE
evm.model.supercontig_25.180	GDSL esterase/lipase 22-like	-	-
evm.model.supercontig_25.31	GDSL esterase/lipase APG	3	TRUE
evm.model.supercontig_39.80	GDSL esterase/lipase At3g27950	1	TRUE
evm.model.supercontig_130.78	GDSL esterase/lipase At5g14450	3	TRUE
evm.model.supercontig_36.205	GEM-like protein 1	1	TRUE
evm.model.supercontig_70.90	GEM-like protein 5	-	-
evm.model.supercontig_34.147	General transcription factor IIF subunit 1	-	-
evm.model.supercontig_423.4	geranylgeranyl diphosphate reductase, chloroplastic	2	TRUE
evm.model.supercontig_132.67	germin-like protein subfamily 1 member 7	-	-
evm.model.supercontig_81.143	glucan endo-1,3-beta-glucosidase	3	TRUE
evm.model.supercontig_120.1	glucan endo-1,3-beta-glucosidase, basic isoform-like	4	TRUE
evm.model.supercontig_203.3	glucan endo-1,3-beta-glucosidase, basic isoform-like	-	-
evm.model.supercontig_1.407	glucan endo-1,3-beta-glucosidase-like	-	-
evm.model.supercontig_1000.1	glucose-1-phosphate adenylyltransferase large subunit, chloroplastic/amyloplastic-like	4	TRUE
evm.model.supercontig_99.51	glucose-6-phosphate 1-dehydrogenase, chloroplastic isoform X2	-	-
evm.model.supercontig_130.39	glucose-6-phosphate 1-dehydrogenase, cytoplasmic isoform	4	TRUE
evm.model.supercontig_309.3	glucose-6-phosphate isomerase 1, chloroplastic	4	TRUE
evm.model.supercontig_36.68	glucose-6-phosphate isomerase, cytosolic isoform X1	4	TRUE
evm.model.supercontig_97.45	glucose-6-phosphate/phosphate translocator 1, chloroplastic	4	TRUE
evm.model.supercontig_2.75	glutamate decarboxylase	1	TRUE
evm.TU.contig_32361.1	glutamate decarboxylase 1	1	TRUE
evm.model.supercontig_7.144	glutamate decarboxylase 5	-	-
evm.model.supercontig_51.115	glutamate dehydrogenase 1	4	TRUE
evm.model.supercontig_13.219	glutamate dehydrogenase 2	1	TRUE
evm.model.supercontig_3.65	glutamate synthase 1 [NADH], chloroplastic isoform X1	-	-
evm.model.supercontig_4.152	glutamate-1-semialdehyde 2,1-aminomutase 2, chloroplastic	3	TRUE
evm.model.supercontig_33.7	glutamate--glyoxylate aminotransferase 2	-	-
evm.model.supercontig_248.3	glutamate--tRNA ligase cytoplasmic	3	TRUE
evm.model.supercontig_116.73	GLUTAMINE SYNTHETASE	4	TRUE
evm.model.supercontig_3.364	glutamine synthetase nodule isozyme	1	TRUE
evm.model.supercontig_298.1	glutamine synthetase nodule isozyme-like	-	-
evm.model.supercontig_108.33	glutaredoxin	2	TRUE
evm.model.supercontig_59.122	glutathione reductase, cytosolic	2	TRUE
evm.model.supercontig_1.329	glutathione S-transferase DHAR2-like	4	TRUE
evm.model.supercontig_116.44	glutathione S-transferase DHAR3, chloroplastic	-	-
evm.model.supercontig_9.201	glutathione S-transferase F6-like	1	TRUE
evm.model.supercontig_26.249	glutathione S-transferase F8, chloroplastic-like	-	-
evm.model.supercontig_50.116	glutathione S-transferase F9-like	-	-
evm.model.supercontig_1.380	glutathione S-transferase U17-like	1	TRUE
evm.model.supercontig_17.27	glutathione S-transferase zeta class-like	2	TRUE
evm.model.supercontig_48.5	glutathione synthetase, chloroplastic	1	TRUE
evm.model.supercontig_252.17	glutelin type-B 5-like	1	TRUE
evm.model.supercontig_130.34	glyceraldehyde-3-phosphate dehydrogenase 2, cytosolic	-	-
evm.model.supercontig_4.81	glyceraldehyde-3-phosphate dehydrogenase 2, cytosolic	-	-
evm.model.supercontig_32.53	glyceraldehyde-3-phosphate dehydrogenase GAPCP2, chloroplastic	1	TRUE
evm.model.supercontig_12.219	glycerophosphodiester phosphodiesterase GDPDL3-like	4	TRUE
evm.model.supercontig_12.218	glycerophosphodiester phosphodiesterase GDPDL3-like	-	-
evm.model.supercontig_135.6	glycine cleavage system H protein 2, mitochondrial	1	TRUE
evm.model.supercontig_7.178	glycine dehydrogenase (decarboxylating), mitochondrial	-	-
evm.model.supercontig_37.170	glycine-rich protein 2	3	TRUE
evm.model.supercontig_94.58	glycine-rich RNA-binding protein 2, mitochondrial	3	TRUE
evm.model.supercontig_2.51	glycine-rich RNA-binding protein RZ1A	4	TRUE
evm.model.supercontig_62.156	glycine-rich RNA-binding protein-like	1	TRUE
evm.TU.contig_43454.1	glycine--tRNA ligase, mitochondrial 1	1	TRUE
evm.model.supercontig_13.180	glycine--tRNA ligase, mitochondrial 1-like	1	TRUE
evm.model.supercontig_182.1	glycine--tRNA ligase, mitochondrial 1-like	3	TRUE
evm.model.supercontig_380.3	glycolipid transfer protein 1	1	TRUE
evm.model.supercontig_48.38	glycoprotein membrane GPI-anchored	2	TRUE
evm.model.supercontig_103.89	glycosyl hydrolase family protein	3	TRUE
evm.model.supercontig_800.3	glycylpeptide N-tetradecanoyltransferase 1	1	TRUE
evm.model.supercontig_8.10	glyoxylate/succinic semialdehyde reductase 1	1	TRUE
evm.model.supercontig_16.196	glyoxysomal fatty acid beta-oxidation multifunctional protein MFP-a	1	TRUE
evm.model.supercontig_284.7	grpE protein homolog 2, mitochondrial-like isoform X1	3	TRUE
evm.model.supercontig_427.2	GTP-binding nuclear protein Ran-3-like	3	TRUE
evm.model.supercontig_929.2	GTP-binding protein SAR1A	1	TRUE
evm.model.supercontig_18.28	GTP-binding protein SAR1A	2	TRUE
evm.model.supercontig_48.146	GTP-binding protein SAR1A-like	2	TRUE
evm.model.supercontig_22.63	GTP-binding protein YPTM2	1	TRUE
evm.model.supercontig_3.429	guanine nucleotide-binding protein subunit beta-like protein	3	TRUE
evm.model.supercontig_9.238	guanosine nucleotide diphosphate dissociation inhibitor 2	1	TRUE
evm.model.supercontig_55.30	guanosine nucleotide diphosphate dissociation inhibitor At5g09550-like	1	TRUE
evm.model.supercontig_81.119	HAD-superfamily hydrolase, subfamily IA, variant 3	-	-
evm.model.supercontig_74.91	haloacid dehalogenase-like hydrolase domain-containing protein Sgpp	-	-
evm.model.supercontig_602.2	heat shock 70 kDa protein	3	TRUE
evm.model.supercontig_68.26	heat shock 70 kDa protein 15-like	1	TRUE
evm.model.supercontig_29.171	heat shock 70 kDa protein 17	1	TRUE
evm.model.supercontig_113.35	heat shock 70 kDa protein 6, chloroplastic	1	TRUE
evm.model.supercontig_20.39	heat shock 70 kDa protein, mitochondrial	1	TRUE
evm.model.supercontig_755.2	heat shock 70 kDa protein, mitochondrial-like	1	TRUE
evm.model.supercontig_46.176	heat shock 70 kDa protein-like	-	-
evm.model.supercontig_1.398	heat shock cognate 70 kDa protein 2	1	TRUE
evm.model.supercontig_260.3	heat shock cognate 70 kDa protein 2	1	TRUE
evm.model.supercontig_12.106	heat shock cognate protein 80	1	TRUE
evm.model.supercontig_107.112	heat shock protein 83	3	TRUE
evm.model.supercontig_29.53	heat shock protein 83	3	TRUE
evm.model.supercontig_998.4	heat shock protein 90-5, chloroplastic	3	TRUE
evm.model.supercontig_136.24	heat shock protein 90-6, mitochondrial	3	TRUE
evm.model.supercontig_1666.1	heterogeneous nuclear ribonucleoprotein 1	1	TRUE
evm.model.supercontig_12.131	heterogeneous nuclear ribonucleoprotein 1	1	TRUE
evm.model.supercontig_136.42	heterogeneous nuclear ribonucleoprotein 1-like	1	TRUE
evm.model.supercontig_141.13	heterogeneous nuclear ribonucleoprotein Q-like	-	-
evm.model.supercontig_3.22	hevamine-A-like	-	-
evm.model.supercontig_78.23	hexokinase-1	1	TRUE
evm.model.supercontig_17.178	HIPL1 protein-like	2	TRUE
evm.model.supercontig_728.2	histidine-containing phosphotransfer protein 5-like	1	TRUE
evm.model.supercontig_1431.2	histidine--tRNA ligase, cytoplasmic	3	TRUE
evm.model.supercontig_5.85	histone deacetylase HDT1	1	TRUE
evm.model.supercontig_84.117	histone H2AX	3	TRUE
evm.model.supercontig_163.23	histone H2B-like	3	TRUE
evm.model.supercontig_1.382	histone H4-like	-	-
evm.model.supercontig_60.14	homoserine kinase	1	TRUE
evm.model.supercontig_19.241	HSP20-like chaperones superfamily protein	2	TRUE
evm.model.supercontig_29.105	hsp70-Hsp90 organizing protein 3-like	1	TRUE
evm.model.supercontig_19.34	hydroxyacylglutathione hydrolase cytoplasmic	2	TRUE
evm.model.supercontig_29.22	hydroxymethylglutaryl-CoA synthase	-	-
evm.model.supercontig_17.204	hypersensitive-induced reaction 1 protein	2	TRUE
evm.model.supercontig_5.273	hypersensitive-induced response protein 2	2	TRUE
evm.model.supercontig_12.277	imidazole glycerol phosphate synthase hisHF, chloroplastic	1	TRUE
evm.model.supercontig_48.134	importin subunit alpha-2	3	TRUE
evm.model.supercontig_48.177	importin subunit alpha-4	3	TRUE
evm.model.supercontig_151.53	importin subunit alpha-like	1	TRUE
evm.model.supercontig_3.105	importin subunit beta-1	4	TRUE
evm.model.supercontig_120.38	importin subunit beta-1-like	-	-
evm.model.supercontig_119.54	importin-5	1	TRUE
evm.model.supercontig_25.179	inactive GDSL esterase/lipase-like protein 25	2	TRUE
evm.model.supercontig_1065.2	indole-3-acetic acid-amido synthetase GH3.6	-	-
evm.TU.contig_32826.1	indole-3-acetic acid-amido synthetase GH3.6	-	-
evm.model.supercontig_136.37	indole-3-glycerol phosphate synthase, chloroplastic-like	-	-
evm.TU.contig_31787.1	inosine-5'-monophosphate dehydrogenase 2	3	TRUE
evm.TU.contig_45345.1	inosine-5'-monophosphate dehydrogenase 2-like	3	TRUE
evm.model.supercontig_557.2	inositol-3-phosphate synthase	3	TRUE
evm.model.supercontig_92.119	isocitrate dehydrogenase [NAD] catalytic subunit 5, mitochondrial	1	TRUE
evm.model.supercontig_20.195	isocitrate dehydrogenase [NAD] regulatory subunit 1, mitochondrial	1	TRUE
evm.model.supercontig_178.15	isocitrate dehydrogenase [NADP]	1	TRUE
evm.model.supercontig_178.11	isocitrate dehydrogenase [NADP]	4	TRUE
evm.model.supercontig_118.1	Isocitrate dehydrogenase [NADP]	-	-
evm.model.supercontig_108.34	isocitrate dehydrogenase [NADP], chloroplastic/mitochondrial	3	TRUE
evm.model.supercontig_118.2	isocitrate dehydrogenase [NADP]-like	2	TRUE
evm.model.supercontig_8.225	isocitrate lyase	4	TRUE
evm.model.supercontig_238.6	isoflavone reductase homolog	-	-
evm.model.supercontig_32.1	isoleucine--tRNA ligase, cytoplasmic	-	-
evm.model.supercontig_32.3	Isoleucine--tRNA ligase, cytoplasmic	-	-
evm.model.supercontig_1105.3	isopentenyl-diphosphate Delta-isomerase I	1	TRUE
evm.model.supercontig_139.79	isovaleryl-CoA dehydrogenase, mitochondrial	4	TRUE
evm.model.supercontig_209.33	ketol-acid reductoisomerase, chloroplastic	1	TRUE
evm.model.supercontig_17.4	KH domain-containing protein At4g18375	1	TRUE
evm.model.supercontig_14.97	KH domain-containing protein HEN4	3	TRUE
evm.model.supercontig_58.133	Kunitz trypsin inhibitor 5	-	-
evm.model.supercontig_78.77	la protein 1	-	-
evm.model.supercontig_58.98	lactoylglutathione lyase	2	TRUE
evm.model.supercontig_8.73	Lactoylglutathione lyase / glyoxalase I family protein	4	TRUE
evm.model.supercontig_3368.2	Lactoylglutathione lyase GLX1	2	TRUE
evm.model.supercontig_34.140	lanC-like protein GCL2	2	TRUE
evm.model.supercontig_26.234	L-ascorbate oxidase homolog	2	TRUE
evm.model.supercontig_87.90	L-ascorbate oxidase homolog	3	TRUE
evm.model.supercontig_20.137	L-ascorbate oxidase homolog	4	TRUE
evm.model.supercontig_6.404	L-ascorbate oxidase homolog	-	-
evm.model.supercontig_6.405	L-ascorbate oxidase homolog	-	-
evm.TU.contig_30593.1	L-ascorbate peroxidase 2, cytosolic	1	TRUE
evm.model.supercontig_139.46	L-ascorbate peroxidase, cytosolic	1	TRUE
evm.model.supercontig_216.20	Late embryogenesis abundant (LEA) protein-related	-	-
evm.model.supercontig_464.2	late embryogenesis abundant protein	-	-
evm.model.supercontig_58.99	late embryogenesis abundant protein 31	2	TRUE
evm.model.supercontig_146.20	late embryogenesis abundant protein D-29	-	-
evm.model.supercontig_5.110	late embryogenesis abundant protein ECP63	2	TRUE
evm.model.supercontig_19.160	late embryogenesis abundant protein EMB564	-	-
evm.model.supercontig_106.3	late embryogenesis abundant protein-like	2	TRUE
evm.model.supercontig_165.7	legumin B-like	2	TRUE
evm.model.supercontig_44.53	legumin B-like	2	TRUE
evm.model.supercontig_1.280	leucine aminopeptidase	1	TRUE
evm.model.supercontig_46.155	leucine aminopeptidase 1-like	1	TRUE
evm.model.supercontig_84.87	leucine-rich repeat receptor-like protein	-	-
evm.model.supercontig_113.23	leucine--tRNA ligase, cytoplasmic	2	TRUE
evm.model.supercontig_5.195	L-galactono-1,4-lactone dehydrogenase, mitochondrial	1	TRUE
evm.model.supercontig_29.108	L-lactate dehydrogenase B-like	-	-
evm.model.supercontig_20.71	LL-diaminopimelate aminotransferase, chloroplastic	3	TRUE
evm.model.supercontig_79.38	long chain acyl-CoA synthetase 4-like	1	TRUE
evm.model.supercontig_64.84	long chain acyl-CoA synthetase 9, chloroplastic	3	TRUE
evm.model.supercontig_43.127	Low-density receptor-like protein	-	-
evm.model.supercontig_15.10	luminal-binding protein 5	4	TRUE
evm.model.supercontig_95.40	lysine--tRNA ligase, cytoplasmic	1	TRUE
evm.model.supercontig_36.55	lysM domain-containing GPI-anchored protein 1-like	2	TRUE
evm.model.supercontig_20.188	lysM domain-containing GPI-anchored protein 2	4	TRUE
evm.model.supercontig_5.34	Lysophospholipase BODYGUARD 2 precursor	1	TRUE
evm.model.supercontig_129.56	lysosomal Pro-X carboxypeptidase	2	TRUE
evm.model.supercontig_4.43	MA3 DOMAIN-CONTAINING TRANSLATION REGULATORY FACTOR 1-like	-	-
evm.model.supercontig_5.238	macrophage migration inhibitory factor homolog isoform X1	3	TRUE
evm.model.supercontig_44.59	malate dehydrogenase	1	TRUE
evm.model.supercontig_423.5	malate dehydrogenase, chloroplastic	3	TRUE
evm.model.supercontig_129.41	malate dehydrogenase, glyoxysomal isoform X1	2	TRUE
evm.model.supercontig_131.66	malate dehydrogenase, mitochondrial	3	TRUE
evm.model.supercontig_4.107	malate synthase, glyoxysomal	2	TRUE
evm.model.supercontig_48.107	malignant T-cell-amplified sequence 1 homolog	-	-
evm.model.supercontig_48.57	mannosylglycoprotein endo-beta-mannosidase	2	TRUE
evm.model.supercontig_107.89	mediator of RNA polymerase II transcription subunit 36a-like	1	TRUE
evm.model.supercontig_59.22	membrane protein PM19L	2	TRUE
evm.model.supercontig_107.41	membrane steroid-binding protein 1	4	TRUE
evm.model.supercontig_32.144	metacaspase-4-like	3	TRUE
evm.model.supercontig_5.334	metalloendoproteinase 2-MMP-like	-	-
evm.model.supercontig_60.30	metallothionein-like protein 4B	-	-
evm.model.supercontig_9.232	methionine aminopeptidase 2B	1	TRUE
evm.model.supercontig_173.3	methionine S-methyltransferase	-	-
evm.model.supercontig_83.20	methionine--tRNA ligase, cytoplasmic	1	TRUE
evm.model.supercontig_9.233	methylenetetrahydrofolate reductase 2-like	1	TRUE
evm.model.supercontig_20.27	methylmalonate-semialdehyde dehydrogenase [acylating], mitochondrial	4	TRUE
evm.model.supercontig_28.23	methylthioribose-1-phosphate isomerase	-	-
evm.model.supercontig_21.138	MFP1 attachment factor 1-like	1	TRUE
evm.TU.contig_42729.1	microsomal glutathione S-transferase 3	-	-
evm.model.supercontig_71.59	mitochondrial carnitine/acylcarnitine carrier-like protein	4	TRUE
evm.model.supercontig_119.51	mitochondrial dicarboxylate/tricarboxylate transporter DTC	3	TRUE
evm.model.supercontig_33.170	Mitochondrial glycoprotein	1	TRUE
evm.model.supercontig_454.2	Mitochondrial glycoprotein	1	TRUE
evm.model.supercontig_78.20	mitochondrial import inner membrane translocase subunit TIM17-2-like	-	-
evm.model.supercontig_171.16	Mitochondrial import receptor subunit TOM20	-	-
evm.model.supercontig_43.51	mitochondrial import receptor subunit TOM20-like	-	-
evm.model.supercontig_247.4	mitochondrial import receptor subunit TOM40-1-like	3	TRUE
evm.model.supercontig_6.23	mitochondrial outer membrane protein porin 2-like	3	TRUE
evm.model.supercontig_95.58	mitochondrial outer membrane protein porin 4	1	TRUE
evm.model.supercontig_5.272	mitochondrial outer membrane protein porin of 36 kDa	1	TRUE
evm.model.supercontig_70.82	mitochondrial phosphate carrier protein 3, mitochondrial	1	TRUE
evm.model.supercontig_48.43	mitochondrial Rho GTPase 1 isoform X1	-	-
evm.model.supercontig_56.102	MITOCHONDRIAL UNCOUPLING PROTEIN 1	1	TRUE
evm.model.supercontig_25.29	mitochondrial-processing peptidase subunit alpha-like	1	TRUE
evm.model.supercontig_78.41	mitochondrial-processing peptidase subunit alpha-like	4	TRUE
evm.model.supercontig_3.312	monocopper oxidase-like protein SKS1	1	TRUE
evm.model.supercontig_29.122	monocopper oxidase-like protein SKU5	4	TRUE
evm.model.supercontig_5.56	monodehydroascorbate reductase	1	TRUE
evm.model.supercontig_2231.1	monodehydroascorbate reductase 5, mitochondrial	1	TRUE
evm.model.supercontig_27.48	monothiol glutaredoxin-S17	3	TRUE
evm.model.supercontig_131.58	multiple organellar RNA editing factor 8	1	TRUE
evm.model.supercontig_80.128	multiple organellar RNA editing factor 9, chloroplastic-like	1	TRUE
evm.TU.contig_29746.1	myrosinase 4-like	4	TRUE
evm.model.supercontig_17.152	myrosinase 4-like	4	TRUE
evm.model.supercontig_84.113	myrosinase 5-like	2	TRUE
evm.TU.contig_28829.1	myrosinase 5-like	4	TRUE
evm.model.supercontig_9.77	---NA---	-	-
evm.model.supercontig_18.186	NAD-dependent malic enzyme 59 kDa isoform, mitochondrial	-	-
evm.model.supercontig_169.49	NADH dehydrogenase [ubiquinone] 1 alpha subcomplex subunit 6	-	-
evm.model.supercontig_87.39	NADH dehydrogenase [ubiquinone] 1 alpha subcomplex subunit 9, mitochondrial	1	TRUE
evm.model.supercontig_257.6	NADH dehydrogenase [ubiquinone] flavoprotein 1, mitochondrial	1	TRUE
evm.model.supercontig_116.77	NADH dehydrogenase [ubiquinone] iron-sulfur protein 1, mitochondrial	3	TRUE
evm.model.supercontig_263.13	NADH dehydrogenase subunit 7	-	-
evm.model.supercontig_38.8	NADH dehydrogenase subunit 9	1	TRUE
evm.model.supercontig_73.10	NADH--cytochrome b5 reductase 1	1	TRUE
evm.model.supercontig_35.29	NADH-ubiquinone reductase complex 1 MLRQ subunit	-	-
evm.model.supercontig_150.11	NADP-dependent D-sorbitol-6-phosphate dehydrogenase	1	TRUE
evm.model.supercontig_40.72	NADP-dependent malic enzyme	1	TRUE
evm.model.supercontig_7.207	NADP-dependent malic enzyme	2	TRUE
evm.model.supercontig_233.8	NADPH--cytochrome P450 reductase	-	-
evm.model.supercontig_48.37	NADPH-dependent aldehyde reductase 1, chloroplastic-like	2	TRUE
evm.model.supercontig_48.36	NADPH-dependent aldehyde reductase 1, chloroplastic-like	-	-
evm.model.supercontig_51.99	NADPH-dependent aldehyde reductase-like protein, chloroplastic	-	-
evm.model.supercontig_33.168	NADPH-dependent aldo-keto reductase, chloroplastic	1	TRUE
evm.model.supercontig_33.166	NADPH-dependent aldo-keto reductase, chloroplastic-like	1	TRUE
evm.model.supercontig_1815.1	NAP1-related protein 2-like	3	TRUE
evm.model.supercontig_2.304	nardilysin-like	-	-
evm.model.supercontig_33.158	nascent polypeptide-associated complex subunit alpha-like protein 1	3	TRUE
evm.model.supercontig_3.162	nascent polypeptide-associated complex subunit alpha-like protein 2	-	-
evm.model.supercontig_103.104	Nascent polypeptide-associated complex subunit beta-like	1	TRUE
evm.model.supercontig_15.60	NASP-related protein sim3	1	TRUE
evm.model.supercontig_83.14	Natterin-3 like	2	TRUE
evm.model.supercontig_567.1	Natterin-3 like	2	TRUE
evm.model.supercontig_264.8	Natterin-3 like	4	TRUE
evm.model.supercontig_83.17	Natterin-3 like	4	TRUE
evm.model.supercontig_264.7	Natterin-3 like	-	-
evm.model.supercontig_195.1	N-carbamoylputrescine amidase	1	TRUE
evm.model.supercontig_112.87	neutral ceramidase 1-like	-	-
evm.model.supercontig_56.101	neutral ceramidase 2-like	2	TRUE
evm.model.supercontig_75.43	NHP2-like protein 1	-	-
evm.model.supercontig_195.23	nicalin-1 isoform X2	-	-
evm.model.supercontig_108.22	nijmegen breakage syndrome 1 protein isoform X1	4	TRUE
evm.model.supercontig_126.42	nitrilase/cyanide hydratase and apolipoprotein N-acyltransferase family protein	4	TRUE
evm.model.supercontig_18.77	nodal modulator 1	4	TRUE
evm.model.supercontig_27.37	non-classical arabinogalactan protein 31-like	2	TRUE
evm.model.supercontig_808.3	non-specific lipid transfer protein GPI-anchored 1	2	TRUE
evm.model.supercontig_157.25	non-specific lipid-transfer protein 1-like	-	-
evm.model.supercontig_170.36	non-specific lipid-transfer protein 2-like	1	TRUE
evm.TU.contig_39334.1	non-specific lipid-transfer protein A-like	-	-
evm.model.supercontig_489.7	non-specific lipid-transfer protein C, cotyledon-specific isoform-like	2	TRUE
evm.TU.contig_39995.1	non-specific lipid-transfer protein-like protein	4	TRUE
evm.model.supercontig_100.24	Non-specific lipid-transfer protein-like protein	-	-
evm.model.supercontig_62.96	non-symbiotic hemoglobin 1	1	TRUE
evm.model.supercontig_2085.2	Nop domain-containing protein	2	TRUE
evm.model.supercontig_9.150	NPL4-like protein 1	-	-
evm.model.supercontig_13.213	Nuclear transition protein like	4	TRUE
evm.model.supercontig_43.74	nuclear transport factor 2B	1	TRUE
evm.model.supercontig_69.41	Nucleic acid-binding protein	3	TRUE
evm.model.supercontig_110.30	nucleobase-ascorbate transporter 6-like	-	-
evm.model.supercontig_183.5	nucleolin 1-like isoform X1	3	TRUE
evm.model.supercontig_22.47	nucleoside diphosphate kinase 1	3	TRUE
evm.model.supercontig_79.30	nucleoside diphosphate kinase III, chloroplastic/mitochondrial	3	TRUE
evm.TU.contig_40789.1	nucleosome assembly protein 1;4	1	TRUE
evm.TU.contig_29865.1	obg-like ATPase 1	1	TRUE
evm.model.supercontig_58.135	oil body-associated protein 1A-like	2	TRUE
evm.model.supercontig_17.153	oil body-associated protein 2A	2	TRUE
evm.model.supercontig_13.63	oleosin 1	2	TRUE
evm.model.supercontig_1868.2	oleosin 1	-	-
evm.model.supercontig_110.15	oleosin 5-like	2	TRUE
evm.model.supercontig_25.147	Oligouridylate-binding protein 1B	3	TRUE
evm.model.supercontig_17.2	ornithine aminotransferase, mitochondrial isoform X1	-	-
evm.model.supercontig_190.4	osmotin-like protein	2	TRUE
evm.model.supercontig_9.88	outer envelope pore protein 16-2, chloroplastic	2	TRUE
evm.model.supercontig_64.75	outer envelope pore protein 24A, chloroplastic-like	-	-
evm.model.supercontig_151.7	outer envelope pore protein 37, chloroplastic	-	-
evm.model.supercontig_9.185	OVARIAN TUMOR DOMAIN-containing deubiquitinating enzyme 5-like	1	TRUE
evm.model.supercontig_107.60	oxalate--CoA ligase-like	-	-
evm.model.supercontig_74.15	oxalate--CoA ligase-like	-	-
evm.model.supercontig_81.128	oxysterol-binding protein-related protein 3C	1	TRUE
evm.TU.contig_37837.1	patellin-1-like, partial	2	TRUE
evm.TU.contig_39307.1	Patellin-5 -like protein	2	TRUE
evm.model.supercontig_126.23	Pathogenesis-related PR-1 type	-	-
evm.model.supercontig_20.79	pathogenesis-related protein 1-like	4	TRUE
evm.TU.contig_27001.2	pathogenesis-related protein 1-like	-	-
evm.model.supercontig_1476.2	pathogenesis-related protein PR-4-like	-	-
evm.model.supercontig_1476.3	pathogenesis-related protein PR-4-like	-	-
evm.model.supercontig_49.53	pathogen-related protein-like	1	TRUE
evm.model.supercontig_48.227	pectin acetylesterase 12	-	-
evm.model.supercontig_25.194	pectin methylesterase	-	-
evm.model.supercontig_143.7	Pectinacetylesterase family protein	1	TRUE
evm.model.supercontig_145.12	pectinesterase 2	-	-
evm.model.supercontig_3.310	pectinesterase 2	-	-
evm.model.supercontig_25.193	pectinesterase 3-like	4	TRUE
evm.model.supercontig_3.305	PECTINESTERASE INHIBITOR-LIKE	-	-
evm.TU.contig_34651.1	pentatricopeptide repeat-containing protein At1g14470	-	-
evm.model.supercontig_198.30	pentatricopeptide repeat-containing protein At1g61870, mitochondrial-like	-	-
evm.model.supercontig_2869.3	pentatricopeptide repeat-containing protein At1g80270, mitochondrial-like	3	TRUE
evm.model.supercontig_64.106	peptidase A1 domain-containing protein	1	TRUE
evm.TU.contig_26337.1	peptidase S9 domain-containing protein	-	-
evm.model.supercontig_26.53	peptidyl-prolyl cis-trans isomerase	1	TRUE
evm.model.supercontig_37.186	peptidyl-prolyl cis-trans isomerase	3	TRUE
evm.model.supercontig_162.16	peptidyl-prolyl cis-trans isomerase CYP19-3	3	TRUE
evm.model.supercontig_415.1	peptidyl-prolyl cis-trans isomerase CYP20-1	3	TRUE
evm.model.supercontig_8.107	peptidyl-prolyl cis-trans isomerase FKBP62-like	1	TRUE
evm.model.supercontig_6.231	peptidyl-prolyl cis-trans isomerase Pin1	-	-
evm.model.supercontig_49.84	peroxidase 12	4	TRUE
evm.model.supercontig_19.93	peroxidase 4	-	-
evm.model.supercontig_2.330	peroxidase 4-like	-	-
evm.model.supercontig_119.99	peroxidase 53	4	TRUE
evm.model.supercontig_6.180	peroxidase 72-like	-	-
evm.model.supercontig_6.43	peroxidase 73	-	-
evm.model.supercontig_1127.3	peroxidase A2-like	-	-
evm.model.supercontig_119.98	peroxidase A2-like	-	-
evm.model.supercontig_42.86	peroxidase N1	-	-
evm.model.supercontig_42.87	peroxidase N1-like	-	-
evm.model.supercontig_147.19	peroxiredoxin-2F, mitochondrial	1	TRUE
evm.model.supercontig_17.9	peroxisomal (S)-2-hydroxy-acid oxidase GLO1-like	1	TRUE
evm.model.supercontig_89.71	peroxisomal acyl-coenzyme A oxidase 1	4	TRUE
evm.TU.contig_38049.1	peroxisomal fatty acid beta-oxidation multifunctional protein AIM1	1	TRUE
evm.model.supercontig_846.2	peroxisomal fatty acid beta-oxidation multifunctional protein AIM1	1	TRUE
evm.model.supercontig_18.192	peroxisomal membrane protein 11C	2	TRUE
evm.model.supercontig_44.10	peroxygenase 1	2	TRUE
evm.model.supercontig_77.83	persulfide dioxygenase ETHE1 homolog, mitochondrial	-	-
evm.model.supercontig_2443.2	phenylalanine ammonia-lyase	-	-
evm.model.supercontig_390.3	phenylalanine ammonia-lyase	-	-
evm.model.supercontig_62.152	phenylalanine--tRNA ligase alpha subunit, cytoplasmic	-	-
evm.model.supercontig_271.5	phenylalanine--tRNA ligase beta subunit, cytoplasmic-like	-	-
evm.model.supercontig_136.3	phosphatidylinositol transfer protein sfh5	-	-
evm.model.supercontig_129.27	phosphoenolpyruvate carboxykinase (ATP)-like	3	TRUE
evm.model.supercontig_160.2	phosphoenolpyruvate carboxykinase (ATP)-like	3	TRUE
evm.model.supercontig_97.104	phosphoenolpyruvate carboxylase	2	TRUE
evm.model.supercontig_52.175	phosphoenolpyruvate carboxylase 2	2	TRUE
evm.model.supercontig_2.232	phosphoglucomutase, cytoplasmic	4	TRUE
evm.model.supercontig_2044.1	phosphoglycerate kinase, chloroplastic	1	TRUE
evm.model.supercontig_514.3	phosphoglycerate kinase, cytosolic	4	TRUE
evm.model.supercontig_62.108	phospholipase a2-activating protein	1	TRUE
evm.model.supercontig_10.255	phospholipase D alpha 1	4	TRUE
evm.model.supercontig_170.35	phosphomannomutase	1	TRUE
evm.model.supercontig_26.225	phosphoprotein ECPP44-like	1	TRUE
evm.model.supercontig_8.158	phosphoribosylformylglycinamidine cyclo-ligase, chloroplastic/mitochondrial	1	TRUE
evm.model.supercontig_535.4	phosphoserine aminotransferase 2, chloroplastic	1	TRUE
evm.model.supercontig_39.24	photosynthetic NDH subunit of lumenal location 5, chloroplastic	3	TRUE
evm.model.supercontig_221.17	Phytochrome-associated serine/threonine-protein phosphatase 1	1	TRUE
evm.model.supercontig_106.102	Plant basic secretory protein (BSP) family protein	-	-
evm.model.supercontig_23.10	plasma membrane ATPase 4	4	TRUE
evm.model.supercontig_1377.1	plasma membrane ATPase 4	-	-
evm.model.supercontig_30.65	plasma membrane-associated cation-binding protein 1	-	-
evm.model.supercontig_3.18	plastidial pyruvate kinase 2	3	TRUE
evm.model.supercontig_3.17	plastidial pyruvate kinase 2	3	TRUE
evm.model.supercontig_246.12	plastidic ATP/ADP-transporter	1	TRUE
evm.TU.contig_30992.3	plastid-lipid-associated protein, chloroplastic	4	TRUE
evm.model.supercontig_283.2	PLAT domain-containing protein 3-like	2	TRUE
evm.model.supercontig_1516.1	PLAT domain-containing protein 3-like	-	-
evm.model.supercontig_32.96	poly [ADP-ribose] polymerase 3	2	TRUE
evm.model.supercontig_21.171	polyadenylate-binding protein 2-like	-	-
evm.model.supercontig_26.121	polyadenylate-binding protein 3	3	TRUE
evm.model.supercontig_55.115	polyadenylate-binding protein 4-like	3	TRUE
evm.model.supercontig_200.24	polyadenylate-binding protein 8-like	2	TRUE
evm.model.supercontig_198.41	polyadenylate-binding protein RBP45	3	TRUE
evm.model.supercontig_97.13	polyadenylate-binding protein RBP45C	1	TRUE
evm.model.supercontig_84.66	polyadenylate-binding protein RBP47B'	3	TRUE
evm.model.supercontig_250.7	Polygalacturonase precursor, putative	-	-
evm.model.supercontig_62.120	polyol transporter 5-like	-	-
evm.model.supercontig_49.99	polypyrimidine tract-binding protein homolog 3 isoform X1	3	TRUE
evm.model.supercontig_44.4	pre-mRNA-processing factor 19	3	TRUE
evm.model.supercontig_62.29	presequence protease 2, chloroplastic/mitochondrial-like	-	-
evm.model.supercontig_29.99	primary amine oxidase-like	2	TRUE
evm.model.supercontig_107.13	probable (S)-N-methylcoclaurine 3'-hydroxylase isozyme 2	2	TRUE
evm.model.supercontig_26.279	probable 26S proteasome non-ATPase regulatory subunit 3	1	TRUE
evm.model.supercontig_3.135	probable 6-phosphogluconolactonase 4, chloroplastic	4	TRUE
evm.model.supercontig_108.13	probable acyl-activating enzyme 5, peroxisomal	-	-
evm.model.supercontig_50.161	probable acyl-CoA dehydrogenase IBR3	4	TRUE
evm.model.supercontig_90.50	probable ADP-ribosylation factor GTPase-activating protein AGD8	3	TRUE
evm.model.supercontig_7.264	probable aldo-keto reductase 2	-	-
evm.model.supercontig_66.27	probable alkaline/neutral invertase D	-	-
evm.model.supercontig_7.119	probable alpha,alpha-trehalose-phosphate synthase [UDP-forming] 7	1	TRUE
evm.model.supercontig_2573.1	probable alpha,alpha-trehalose-phosphate synthase [UDP-forming] 9	-	-
evm.model.supercontig_33.46	probable alpha-galactosidase B	2	TRUE
evm.model.supercontig_70.71	probable alpha-mannosidase At5g13980	2	TRUE
evm.model.supercontig_70.70	probable alpha-mannosidase At5g13980	2	TRUE
evm.model.supercontig_53.82	probable aquaporin PIP2-5	1	TRUE
evm.model.supercontig_829.3	probable aquaporin TIP3-2	2	TRUE
evm.model.supercontig_13.149	probable aspartyl aminopeptidase isoform X2	1	TRUE
evm.model.supercontig_72.4	probable ATP synthase 24 kDa subunit, mitochondrial	1	TRUE
evm.model.supercontig_18.25	probable beta-D-xylosidase 2	-	-
evm.model.supercontig_66.79	probable beta-D-xylosidase 7	-	-
evm.model.supercontig_80.76	probable bifunctional methylthioribulose-1-phosphate dehydratase/enolase-phosphatase E1 isoform X2	3	TRUE
evm.model.supercontig_29.93	probable calcium-binding protein CML13	3	TRUE
evm.model.supercontig_62.31	probable carboxylesterase 12	4	TRUE
evm.model.supercontig_53.142	probable cysteine protease RD19D	-	-
evm.model.supercontig_129.15	probable cytosolic oligopeptidase A	1	TRUE
evm.model.supercontig_1059.3	probable diphthine methyl ester synthase	-	-
evm.model.supercontig_116.34	probable fructokinase-6, chloroplastic	-	-
evm.TU.contig_43122.1	probable fructokinase-7	1	TRUE
evm.TU.contig_30125.1	probable fructokinase-7	-	-
evm.model.supercontig_37.16	probable glucan 1,3-alpha-glucosidase	1	TRUE
evm.model.supercontig_18.45	probable glutamyl endopeptidase, chloroplastic isoform X2	-	-
evm.model.supercontig_77.103	probable glutathione S-transferase	1	TRUE
evm.model.supercontig_77.108	probable glutathione S-transferase	1	TRUE
evm.model.supercontig_56.63	probable glutathione S-transferase	4	TRUE
evm.model.supercontig_73.67	probable glutathione S-transferase	-	-
evm.model.supercontig_73.70	probable glutathione S-transferase	-	-
evm.model.supercontig_44.56	probable glutathione S-transferase	-	-
evm.TU.contig_45860.1	probable glutathione S-transferase	-	-
evm.model.supercontig_2.291	probable glutathione S-transferase parA	-	-
evm.model.supercontig_16.172	probable histone-arginine methyltransferase 1.3 isoform X1	-	-
evm.model.supercontig_292.1	probable indole-3-acetic acid-amido synthetase GH3.1	4	TRUE
evm.model.supercontig_6.74	probable indole-3-acetic acid-amido synthetase GH3.1	-	-
evm.model.supercontig_40.25	probable lactoylglutathione lyase, chloroplastic	4	TRUE
evm.model.supercontig_64.102	probable L-ascorbate peroxidase 6, chloroplastic/mitochondrial isoform X2	-	-
evm.model.supercontig_55.1	probable mannitol dehydrogenase	3	TRUE
evm.TU.contig_28852.3	probable mannitol dehydrogenase	-	-
evm.model.supercontig_610.1	probable methyltransferase PMT3	-	-
evm.model.supercontig_14.163	probable mitochondrial-processing peptidase subunit beta, mitochondrial	3	TRUE
evm.model.supercontig_62.58	probable N-acetyl-gamma-glutamyl-phosphate reductase, chloroplastic	1	TRUE
evm.model.supercontig_27.163	probable NAD(P)H dehydrogenase (quinone) FQR1-like 1	1	TRUE
evm.model.supercontig_12.2	probable NAD(P)H dehydrogenase (quinone) FQR1-like 1	4	TRUE
evm.model.supercontig_36.33	probable N-succinyldiaminopimelate aminotransferase DapC	1	TRUE
evm.TU.contig_28523.2	probable nucleolar protein 5-2	3	TRUE
evm.TU.contig_28523.1	probable nucleolar protein 5-2	-	-
evm.model.supercontig_69.54	probable nucleoredoxin 1	1	TRUE
evm.model.supercontig_69.55	probable nucleoredoxin 1	4	TRUE
evm.model.supercontig_69.56	probable nucleoredoxin 1	-	-
evm.model.supercontig_59.92	probable pectate lyase 8	-	-
evm.model.supercontig_129.62	probable pectin methylesterase CGR2	-	-
evm.model.supercontig_151.18	probable pectinesterase/pectinesterase inhibitor 7	-	-
evm.model.supercontig_2.211	probable peroxygenase 4 isoform X2	2	TRUE
evm.model.supercontig_74.21	probable phospholipid hydroperoxide glutathione peroxidase	3	TRUE
evm.model.supercontig_9.38	probable prefoldin subunit 3	-	-
evm.model.supercontig_18.90	probable pre-mRNA-splicing factor ATP-dependent RNA helicase DEAH2 isoform X1	-	-
evm.model.supercontig_18.9	probable protein disulfide-isomerase A6	1	TRUE
evm.model.supercontig_80.89	probable protein phosphatase 2C 39	2	TRUE
evm.model.supercontig_11.144	probable pyridoxal 5'-phosphate synthase subunit PDX1	3	TRUE
evm.model.supercontig_119.25	probable pyruvate kinase, cytosolic isozyme	1	TRUE
evm.model.supercontig_117.78	probable ribose-5-phosphate isomerase 3, chloroplastic	-	-
evm.model.supercontig_72.55	probable serine/threonine-protein kinase At1g54610	3	TRUE
evm.model.supercontig_3.4	probable small nuclear ribonucleoprotein F	-	-
evm.model.supercontig_132.28	probable tyrosine-protein phosphatase At1g05000 isoform X1	-	-
evm.model.supercontig_14.139	probable ubiquitin conjugation factor E4	4	TRUE
evm.model.supercontig_123.13	probable UDP-arabinopyranose mutase 5	-	-
evm.TU.contig_36552.1	probable voltage-gated potassium channel subunit beta	1	TRUE
evm.model.supercontig_59.94	probable voltage-gated potassium channel subunit beta	4	TRUE
evm.TU.contig_43430.1	probable voltage-gated potassium channel subunit beta	-	-
evm.model.supercontig_233.22	probable xyloglucan endotransglucosylase/hydrolase protein 23	-	-
evm.model.supercontig_70.34	probable xyloglucan endotransglucosylase/hydrolase protein 5	-	-
evm.model.supercontig_38.50	probable xyloglucan endotransglucosylase/hydrolase protein B	-	-
evm.model.supercontig_78.33	profilin	1	TRUE
evm.model.supercontig_130.25	prohibitin-3, mitochondrial	1	TRUE
evm.model.supercontig_112.81	proliferating cell nuclear antigen	2	TRUE
evm.model.supercontig_11.72	proline iminopeptidase	2	TRUE
evm.model.supercontig_20.69	proline iminopeptidase-like isoform X1	-	-
evm.model.supercontig_84.86	proline-tRNA ligase (DUF1680)	2	TRUE
evm.model.supercontig_84.84	proline-tRNA ligase (DUF1680)	-	-
evm.model.supercontig_285.2	proline--tRNA ligase, cytoplasmic-like	1	TRUE
evm.model.supercontig_6.218	prolyl carboxypeptidase like protein	2	TRUE
evm.model.supercontig_26.240	prolyl endopeptidase-like	-	-
evm.model.supercontig_62.22	prostaglandin reductase-3	1	TRUE
evm.model.supercontig_800.1	proteasome subunit alpha type-1-B-like	1	TRUE
evm.model.supercontig_81.7	proteasome subunit alpha type-2-A	1	TRUE
evm.model.supercontig_34.215	proteasome subunit alpha type-3	1	TRUE
evm.model.supercontig_8.261	proteasome subunit alpha type-4	1	TRUE
evm.model.supercontig_53.32	proteasome subunit alpha type-5	3	TRUE
evm.model.supercontig_25.190	proteasome subunit alpha type-5	4	TRUE
evm.TU.contig_30829.2	proteasome subunit alpha type-6	-	-
evm.model.supercontig_37.150	proteasome subunit alpha type-7	1	TRUE
evm.model.supercontig_6.278	proteasome subunit alpha type-7	1	TRUE
evm.model.supercontig_349.3	proteasome subunit beta type-1	3	TRUE
evm.model.supercontig_54.84	proteasome subunit beta type-2-A	1	TRUE
evm.model.supercontig_58.78	proteasome subunit beta type-2-A	-	-
evm.model.supercontig_64.119	proteasome subunit beta type-3-A	3	TRUE
evm.model.supercontig_43.24	proteasome subunit beta type-5	3	TRUE
evm.model.supercontig_148.3	proteasome subunit beta type-6	3	TRUE
evm.model.supercontig_130.66	proteasome subunit beta type-7-A	3	TRUE
evm.model.supercontig_1673.2	protein argonaute 1	4	TRUE
evm.model.supercontig_13.23	protein ASPARTIC PROTEASE IN GUARD CELL 1	1	TRUE
evm.model.supercontig_3.79	protein BOBBER 1	3	TRUE
evm.model.supercontig_53.166	protein BTR1 isoform X2	-	-
evm.model.supercontig_216.11	protein disulfide isomerase-like 1-4	-	-
evm.model.supercontig_132.36	protein disulfide isomerase-like 2-3	4	TRUE
evm.model.supercontig_64.100	protein disulfide-isomerase	-	-
evm.model.supercontig_66.30	protein disulfide-isomerase 5-2	1	TRUE
evm.model.supercontig_131.55	protein DJ-1	1	TRUE
evm.model.supercontig_2658.1	protein DJ-1 homolog D-like	-	-
evm.model.supercontig_62.66	protein DMR6-LIKE OXYGENASE 2-like	-	-
evm.model.supercontig_12.91	protein DNA-DAMAGE INDUCIBLE 1	4	TRUE
evm.model.supercontig_427.3	protein DUF642 L-GALACTONO-1,4-LACTONE-RESPONSIVE GENE 2-like	3	TRUE
evm.model.supercontig_37.152	protein EARLY-RESPONSIVE TO DEHYDRATION 7, chloroplastic-like	-	-
evm.model.supercontig_36.156	protein EXORDIUM	-	-
evm.model.supercontig_209.40	protein EXORDIUM-like 2	2	TRUE
evm.model.supercontig_3.291	protein EXORDIUM-like 3	-	-
evm.model.supercontig_39.74	protein EXPORTIN 1A	1	TRUE
evm.model.supercontig_25.65	protein FLX-like 3	-	-
evm.model.supercontig_80.73	protein GRIM REAPER	-	-
evm.model.supercontig_175.24	protein HLB1	-	-
evm.model.supercontig_1160.1	protein LURP-one-related 10-like	2	TRUE
evm.model.supercontig_22.26	protein mago nashi homolog	4	TRUE
evm.model.supercontig_3387.2	protein MOTHER of FT and TFL1	-	-
evm.model.supercontig_5.285	protein PSP2	-	-
evm.model.supercontig_84.37	protein RETICULATA-RELATED 4, chloroplastic-like	-	-
evm.model.supercontig_2485.2	protein SLE1	-	-
evm.model.supercontig_107.88	protein SRC2 homolog	4	TRUE
evm.model.supercontig_677.2	Protein STRICTOSIDINE SYNTHASE-LIKE 10	2	TRUE
evm.model.supercontig_51.155	protein STRICTOSIDINE SYNTHASE-LIKE 10-like	4	TRUE
evm.model.supercontig_138.39	protein SUPPRESSOR OF GENE SILENCING 3	-	-
evm.model.supercontig_81.103	protein TOC75-3, chloroplastic	-	-
evm.model.supercontig_14.78	protein transport protein SEC13 homolog B	1	TRUE
evm.model.supercontig_109.23	protein transport protein SEC13 homolog B	3	TRUE
evm.model.supercontig_146.1	protein transport protein SEC23	1	TRUE
evm.model.supercontig_157.12	protein transport protein SEC23	1	TRUE
evm.model.supercontig_25.38	protein transport protein Sec24-like At3g07100	-	-
evm.model.supercontig_125.59	protein transport protein SEC31	-	-
evm.model.supercontig_125.58	protein transport protein SEC31 homolog B	1	TRUE
evm.model.supercontig_4.226	protein transport protein Sec61 subunit alpha-like	4	TRUE
evm.model.supercontig_572.2	protein usf	-	-
evm.model.supercontig_4.12	protein-L-isoaspartate O-methyltransferase 1-like isoform X1	2	TRUE
evm.model.supercontig_37.182	protodermal factor 1	-	-
evm.model.supercontig_214.14	puromycin-sensitive aminopeptidase	-	-
evm.model.supercontig_7.47	putative 14-3-3 protein	4	TRUE
evm.model.supercontig_55.102	putative cysteine protease RD21B	3	TRUE
evm.model.supercontig_604.3	putative fructokinase-5-like	-	-
evm.model.supercontig_34.104	putative G3BP-like protein	-	-
evm.model.supercontig_166.46	putative germin-like protein 2-1	-	-
evm.model.supercontig_2869.2	putative glycerol-3-phosphate dehydrogenase	-	-
evm.model.supercontig_5.200	putative methyltransferase DDB_G0268948 isoform X1	1	TRUE
evm.model.supercontig_2.194	putative nucleoporin, nucleoporin, nucleoporin, subdomain 1	4	TRUE
evm.model.supercontig_103.28	putative phosphatidylglycerol/phosphatidylinositol transfer protein DDB_G0282179	-	-
evm.model.supercontig_190.23	putative transcription factor Hap3/NF-YB family	2	TRUE
evm.model.supercontig_29.91	putative transferase At4g12130, mitochondrial isoform X1	3	TRUE
evm.model.supercontig_116.26	pyridoxal kinase	1	TRUE
evm.model.supercontig_10.152	pyrophosphate-energized vacuolar membrane proton pump	-	-
evm.model.supercontig_48.153	pyrophosphate-energized vacuolar membrane proton pump 1-like	2	TRUE
evm.model.supercontig_277.11	pyrophosphate-energized vacuolar membrane proton pump-like	4	TRUE
evm.TU.contig_24967.5	pyrophosphate--fructose 6-phosphate 1-phosphotransferase subunit alpha	1	TRUE
evm.model.supercontig_1180.1	pyrophosphate--fructose 6-phosphate 1-phosphotransferase subunit beta	-	-
evm.model.supercontig_7.43	pyruvate decarboxylase 1	4	TRUE
evm.model.supercontig_120.23	pyruvate decarboxylase 2	2	TRUE
evm.model.supercontig_5.322	pyruvate dehydrogenase E1 component subunit alpha-1, mitochondrial	1	TRUE
evm.model.supercontig_193.13	pyruvate dehydrogenase E1 component subunit alpha-3, chloroplastic	-	-
evm.model.supercontig_123.56	Pyruvate dehydrogenase E1 component subunit beta	1	TRUE
evm.model.supercontig_99.65	pyruvate dehydrogenase E1 component subunit beta-1, mitochondrial	1	TRUE
evm.model.supercontig_246.2	pyruvate dehydrogenase E1 component subunit beta-3, chloroplastic	-	-
evm.model.supercontig_5.103	pyruvate kinase 1, cytosolic	1	TRUE
evm.model.supercontig_128.60	pyruvate kinase 1, cytosolic	1	TRUE
evm.model.supercontig_44.141	Pyruvate kinase isozyme A, chloroplastic	2	TRUE
evm.model.supercontig_3499.1	pyruvate kinase isozyme A, chloroplastic	3	TRUE
evm.model.supercontig_6.420	pyruvate kinase isozyme G, chloroplastic	1	TRUE
evm.model.supercontig_887.2	pyruvate kinase, cytosolic isozyme	3	TRUE
evm.model.supercontig_16.74	pyruvate, phosphate dikinase, chloroplastic	2	TRUE
evm.TU.contig_38712.1	quinone oxidoreductase-like protein 2 homolog	4	TRUE
evm.model.supercontig_370.5	RAN GTPase-activating protein 1	3	TRUE
evm.model.supercontig_1278.2	RAN GTPase-activating protein 2 isoform X2	3	TRUE
evm.model.supercontig_120.59	ran-binding protein 1 homolog a-like	1	TRUE
evm.model.supercontig_2.431	ran-binding protein 1 homolog a-like	3	TRUE
evm.model.supercontig_746.3	ras GTPase-activating protein-binding protein 2	-	-
evm.model.supercontig_81.59	ras-related protein Rab11C	-	-
evm.model.supercontig_55.84	ras-related protein Rab11D	4	TRUE
evm.model.supercontig_62.138	ras-related protein Rab7	-	-
evm.model.supercontig_77.25	ras-related protein RABA1b	3	TRUE
evm.model.supercontig_7.93	ras-related protein RABA1d	1	TRUE
evm.model.supercontig_131.82	ras-related protein RABA1f	-	-
evm.model.supercontig_2921.1	ras-related protein RABA2a	1	TRUE
evm.TU.contig_38441.1	ras-related protein RABA2a	-	-
evm.model.supercontig_27.257	ras-related protein RABA5a	3	TRUE
evm.model.supercontig_8.87	ras-related protein RABA5b	2	TRUE
evm.model.supercontig_90.61	ras-related protein RABA5c-like	4	TRUE
evm.model.supercontig_130.67	ras-related protein RABB1b	4	TRUE
evm.model.supercontig_27.195	ras-related protein RABB1c	1	TRUE
evm.model.supercontig_42.161	ras-related protein RABC1-like	1	TRUE
evm.model.supercontig_113.9	ras-related protein RABD1	1	TRUE
evm.model.supercontig_672.4	ras-related protein RABD2c	1	TRUE
evm.model.supercontig_163.30	ras-related protein RABE1a	1	TRUE
evm.model.supercontig_53.125	ras-related protein RABF1	-	-
evm.model.supercontig_52.66	ras-related protein RABH1b	3	TRUE
evm.model.supercontig_230.2	ras-related protein RABH1e	-	-
evm.model.supercontig_131.26	ras-related protein RIC1	4	TRUE
evm.model.supercontig_48.93	REF/SRPP-like protein At3g05500	-	-
evm.model.supercontig_8.294	restin homolog	4	TRUE
evm.model.supercontig_677.4	reticuline oxidase-like protein	-	-
evm.model.supercontig_3.8	reticulon-like protein B1	-	-
evm.model.supercontig_11.60	reticulon-like protein B5	2	TRUE
evm.model.supercontig_11.62	reticulon-like protein B5	-	-
evm.model.supercontig_123.15	Retrotransposon-like protein	2	TRUE
evm.model.supercontig_22.60	RGG repeats nuclear RNA binding protein A-like	1	TRUE
evm.model.supercontig_672.2	RGG repeats nuclear RNA binding protein A-like isoform X2	1	TRUE
evm.model.supercontig_26.278	ribonuclease P protein subunit p25-like protein isoform X1	3	TRUE
evm.model.supercontig_13.196	ribonuclease TUDOR 1-like	-	-
evm.model.supercontig_33.6	ribose-phosphate pyrophosphokinase 4	4	TRUE
evm.model.supercontig_50.84	ribose-phosphate pyrophosphokinase 4	-	-
evm.model.supercontig_43.58	Ribosomal protein L22p/L17e family protein isoform 1	4	TRUE
evm.model.supercontig_171.31	ribulose-phosphate 3-epimerase, cytoplasmic isoform	3	TRUE
evm.model.supercontig_51.81	ricin B-like lectin R40G3	4	TRUE
evm.model.supercontig_95.9	RNA-binding KH domain-containing protein PEPPER	3	TRUE
evm.model.supercontig_72.39	RNA-binding protein 39	-	-
evm.model.supercontig_92.108	RNA-binding protein CP29B, chloroplastic	-	-
evm.model.supercontig_65.23	ruBisCO large subunit-binding protein subunit alpha	3	TRUE
evm.TU.contig_26343.1	ruvB-like 2	3	TRUE
evm.model.supercontig_195.28	ruvB-like protein 1	3	TRUE
evm.model.supercontig_67.71	S-adenosylmethionine synthase 2	2	TRUE
evm.model.supercontig_146.36	S-adenosylmethionine synthase 2	-	-
evm.model.supercontig_42.165	SAL1 phosphatase-like	3	TRUE
evm.model.supercontig_83.83	S-alkyl-thiohydroximate lyase SUR1	4	TRUE
evm.model.supercontig_200.20	scopoletin glucosyltransferase-like	1	TRUE
evm.model.supercontig_209.19	seed biotin-containing protein SBP65 isoform X2	2	TRUE
evm.model.supercontig_157.38	selenium-binding protein 1-like	1	TRUE
evm.model.supercontig_2.184	Semialdehyde dehydrogenase NAD-binding	3	TRUE
evm.model.supercontig_53.140	serine carboxypeptidase-like	-	-
evm.model.supercontig_42.31	serine carboxypeptidase-like 18	-	-
evm.model.supercontig_14.175	serine carboxypeptidase-like 25	4	TRUE
evm.model.supercontig_53.55	serine carboxypeptidase-like 27	1	TRUE
evm.model.supercontig_0.129	serine carboxypeptidase-like 34	-	-
evm.model.supercontig_47.13	serine carboxypeptidase-like 51	-	-
evm.model.supercontig_30.43	serine hydroxymethyltransferase 3, chloroplastic	3	TRUE
evm.model.supercontig_157.47	serine hydroxymethyltransferase 4	1	TRUE
evm.model.supercontig_177.6	Serine hydroxymethyltransferase, mitochondrial	-	-
evm.model.supercontig_23.36	serine/arginine-rich splicing factor RSZ22-like isoform X1	1	TRUE
evm.model.supercontig_19.278	serine/arginine-rich-splicing factor SR34-like	3	TRUE
evm.model.supercontig_13.7	Serine/threonine-protein phosphatase 2A 65 kDa regulatory subunit A beta isoform	1	TRUE
evm.model.supercontig_1.195	serine/threonine-protein phosphatase 2A 65 kDa regulatory subunit A beta isoform	1	TRUE
evm.model.supercontig_162.34	Serine/threonine-protein phosphatase PP1	-	-
evm.model.supercontig_119.77	serine/threonine-protein phosphatase PP2A-2 catalytic subunit	1	TRUE
evm.model.supercontig_5.309	serine/threonine-protein phosphatase PP2A-2 catalytic subunit	-	-
evm.model.supercontig_10.216	serine-threonine kinase receptor-associated protein-like	3	TRUE
evm.model.supercontig_48.197	serine--tRNA ligase	1	TRUE
evm.model.supercontig_26.176	Serine--tRNA ligase	3	TRUE
evm.TU.contig_38010.1	serpin-ZX	2	TRUE
evm.model.supercontig_1539.1	serpin-ZX	2	TRUE
evm.model.supercontig_182.15	S-formylglutathione hydrolase	1	TRUE
evm.model.supercontig_9.374	shewanella-like protein phosphatase 2	-	-
evm.model.supercontig_10.53	shikimate O-hydroxycinnamoyltransferase	-	-
evm.model.supercontig_67.81	short-chain dehydrogenase reductase 3b-like	-	-
evm.model.supercontig_84.1	signal peptide peptidase-like	-	-
evm.model.supercontig_86.2	signal recognition particle subunit SRP72	3	TRUE
evm.model.supercontig_1007.4	single-stranded DNA-binding protein WHY1, chloroplastic-like	3	TRUE
evm.model.supercontig_26.289	SKP1-like protein 1B	1	TRUE
evm.model.supercontig_20.89	SKP1-like protein 1B	1	TRUE
evm.model.supercontig_6.295	SKP1-like protein 1B	-	-
evm.model.supercontig_126.37	small nuclear ribonucleoprotein E-like	2	TRUE
evm.model.supercontig_2.167	small nuclear ribonucleoprotein Sm D2-like	-	-
evm.model.supercontig_285.3	Small nuclear ribonucleoprotein-associated protein B	3	TRUE
evm.model.supercontig_183.19	SNF1-related protein kinase regulatory subunit gamma-1-like	2	TRUE
evm.model.supercontig_10.270	SNF1-related protein kinase regulatory subunit gamma-like PV42a	2	TRUE
evm.model.supercontig_57.76	soluble inorganic pyrophosphatase 1	-	-
evm.model.supercontig_188.19	soluble inorganic pyrophosphatase 4	-	-
evm.model.supercontig_6.142	soluble inorganic pyrophosphatase-like	-	-
evm.model.supercontig_4.222	sorbitol dehydrogenase	2	TRUE
evm.model.supercontig_19.146	sorting and assembly machinery component 50 homolog	-	-
evm.model.supercontig_2.354	sorting nexin 2A	-	-
evm.model.supercontig_1551.1	spermidine synthase-like	-	-
evm.model.supercontig_1.324	spliceosome-associated protein 130 A	1	TRUE
evm.model.supercontig_157.53	splicing factor 3B subunit 6-like protein	1	TRUE
evm.model.supercontig_49.67	stearoyl-[acyl-carrier-protein] 9-desaturase 6, chloroplastic	-	-
evm.model.supercontig_9.373	stearoyl-[acyl-carrier-protein] 9-desaturase, chloroplastic	-	-
evm.model.supercontig_44.127	stem-specific protein TSJT1	1	TRUE
evm.model.supercontig_80.38	stem-specific protein TSJT1-like	4	TRUE
evm.model.supercontig_3.176	stomatin-like protein 2, mitochondrial	1	TRUE
evm.model.supercontig_21.44	stress response protein NST1 isoform X2	-	-
evm.model.supercontig_9.214	stress-related protein	3	TRUE
evm.model.supercontig_28.70	stress-response A/B barrel domain-containing protein UP3-like	1	TRUE
evm.model.supercontig_6.53	subtilisin-like protease SBT1.7	3	TRUE
evm.model.supercontig_28.26	subtilisin-like protease SBT1.8	-	-
evm.model.supercontig_1420.2	subtilisin-like protease SBT3.5	-	-
evm.model.supercontig_136.72	subtilisin-like protease SBT5.3	-	-
evm.model.supercontig_12.94	subtilisin-like protease SBT5.4	1	TRUE
evm.model.supercontig_6.377	subtilisin-like serine-protease S	3	TRUE
evm.model.supercontig_6.105	succinate dehydrogenase [ubiquinone] flavoprotein subunit 1, mitochondrial	1	TRUE
evm.model.supercontig_130.56	succinate dehydrogenase [ubiquinone] iron-sulfur subunit 2, mitochondrial	3	TRUE
evm.model.supercontig_8.57	succinate dehydrogenase subunit 5, mitochondrial	3	TRUE
evm.model.supercontig_165.35	succinate--CoA ligase [ADP-forming] subunit beta, mitochondrial	1	TRUE
evm.model.supercontig_165.34	succinate--CoA ligase [ADP-forming] subunit beta, mitochondrial	-	-
evm.model.supercontig_32.93	succinate-semialdehyde dehydrogenase, mitochondrial isoform X1	4	TRUE
evm.model.supercontig_0.123	Succinyl-CoA ligase	1	TRUE
evm.model.supercontig_0.121	Succinyl-CoA ligase [ADP-forming] subunit alpha-1	4	TRUE
evm.model.supercontig_82.65	sucrose synthase	4	TRUE
evm.model.supercontig_151.21	Sucrose synthase	4	TRUE
evm.model.supercontig_50.160	sucrose synthase 2	4	TRUE
evm.model.supercontig_52.61	sucrose-binding protein-like	-	-
evm.model.supercontig_171.20	sulfite oxidase	4	TRUE
evm.model.supercontig_942.3	sulfite reductase [ferredoxin], chloroplastic-like	1	TRUE
evm.model.supercontig_117.11	superoxide dismutase [Cu-Zn]	3	TRUE
evm.model.supercontig_2.301	superoxide dismutase [Mn], mitochondrial-like	1	TRUE
evm.model.supercontig_19.67	superoxide dismutase [Mn], mitochondrial-like	2	TRUE
evm.model.supercontig_48.180	T31J12.3 protein	3	TRUE
evm.model.supercontig_85.91	TBCC domain-containing protein 1-like	1	TRUE
evm.model.supercontig_477.1	T-complex protein 1 subunit alpha	1	TRUE
evm.model.supercontig_26.235	T-complex protein 1 subunit beta	3	TRUE
evm.model.supercontig_999.3	T-complex protein 1 subunit delta	3	TRUE
evm.model.supercontig_33.88	T-complex protein 1 subunit epsilon	1	TRUE
evm.model.supercontig_103.86	T-complex protein 1 subunit eta	-	-
evm.model.supercontig_9.271	T-complex protein 1 subunit gamma	3	TRUE
evm.model.supercontig_9.270	T-complex protein 1 subunit gamma	3	TRUE
evm.model.supercontig_51.110	T-complex protein 1 subunit theta	1	TRUE
evm.model.supercontig_179.12	T-complex protein 1 subunit zeta 1	1	TRUE
evm.model.supercontig_43.125	temperature-induced lipocalin-1	2	TRUE
evm.model.supercontig_12.208	thaumatin-like protein	-	-
evm.model.supercontig_97.56	thiamine thiazole synthase, chloroplastic	2	TRUE
evm.model.supercontig_28.31	thiol protease aleurain-like	-	-
evm.model.supercontig_6.191	thioredoxin H-type	1	TRUE
evm.model.supercontig_6.349	thioredoxin reductase NTRB-like	-	-
evm.model.supercontig_34.16	thiosulfate/3-mercaptopyruvate sulfurtransferase 1, mitochondrial-like	2	TRUE
evm.model.supercontig_34.17	thiosulfate/3-mercaptopyruvate sulfurtransferase 1, mitochondrial-like isoform X2	4	TRUE
evm.model.supercontig_190.14	THO complex subunit 4A	-	-
evm.model.supercontig_28.111	threonine synthase 1, chloroplastic	1	TRUE
evm.model.supercontig_25.90	threonine synthase, chloroplastic	1	TRUE
evm.model.supercontig_642.1	threonine--tRNA ligase, mitochondrial 1	-	-
evm.model.supercontig_258.12	threonine--tRNA ligase, mitochondrial 1-like	1	TRUE
evm.model.supercontig_543.1	tolB protein-related	1	TRUE
evm.model.supercontig_43.88	TOM1-like protein 1	1	TRUE
evm.model.supercontig_29.127	transaldolase	-	-
evm.model.supercontig_38.67	transaldolase isoform X2	1	TRUE
evm.model.supercontig_2.290	trans-cinnamate 4-monooxygenase	-	-
evm.model.supercontig_18.104	transketolase, chloroplastic	1	TRUE
evm.model.supercontig_3.290	transketolase, chloroplastic	2	TRUE
evm.model.supercontig_7.180	translation machinery-associated protein 22	2	TRUE
evm.model.supercontig_1597.1	translationally-controlled tumor protein homolog	2	TRUE
evm.model.supercontig_9.210	translocator protein homolog	2	TRUE
evm.model.supercontig_37.190	translocon-associated protein subunit alpha	-	-
evm.model.supercontig_70.91	translocon-associated protein subunit beta	1	TRUE
evm.model.supercontig_8.3	transmembrane 9 superfamily member 12	1	TRUE
evm.model.supercontig_1084.3	transmembrane protein	-	-
evm.model.supercontig_116.51	transmembrane protein 214-like	1	TRUE
evm.model.supercontig_20.112	transportin-1-like isoform X2	1	TRUE
evm.TU.contig_33489.1	trifunctional UDP-glucose 4,6-dehydratase/UDP-4-keto-6-deoxy-D-glucose 3,5-epimerase/UDP-4-keto-L-rhamnose-reductase RHM1	-	-
evm.model.supercontig_37.194	triosephosphate isomerase, chloroplastic	-	-
evm.model.supercontig_1.410	triosephosphate isomerase, cytosolic	-	-
evm.model.supercontig_81.140	triosephosphate isomerase, cytosolic	-	-
evm.model.supercontig_107.66	tripeptidyl-peptidase 2	2	TRUE
evm.model.supercontig_107.64	tripeptidyl-peptidase 2	2	TRUE
evm.model.supercontig_19.276	tropinone reductase homolog At5g06060	1	TRUE
evm.model.supercontig_75.124	tropinone reductase-like 3	-	-
evm.model.supercontig_52.99	tryptophan synthase alpha chain	-	-
evm.model.supercontig_97.46	tryptophan synthase beta chain 1	3	TRUE
evm.model.supercontig_1142.2	tryptophan--tRNA ligase, cytoplasmic	-	-
evm.model.supercontig_129.42	tubulin alpha chain	3	TRUE
evm.model.supercontig_160.8	tubulin alpha chain	-	-
evm.model.supercontig_119.52	tubulin alpha-3 chain	1	TRUE
evm.model.supercontig_51.135	tubulin alpha-3 chain	2	TRUE
evm.model.supercontig_26.50	Tubulin beta chain	1	TRUE
evm.model.supercontig_74.43	tubulin beta chain-like	-	-
evm.model.supercontig_56.91	tubulin beta-1 chain	3	TRUE
evm.model.supercontig_112.92	tubulin beta-2 chain	3	TRUE
evm.model.supercontig_3.401	tubulin beta-5 chain	-	-
evm.model.supercontig_26.49	tubulin beta-6 chain	1	TRUE
evm.model.supercontig_83.81	tyrosine aminotransferase-like	-	-
evm.model.supercontig_13.153	tyrosine--tRNA ligase 1, cytoplasmic-like	1	TRUE
evm.model.supercontig_2660.1	U2 small nuclear ribonucleoprotein A'	3	TRUE
evm.model.supercontig_38.27	U2 small nuclear ribonucleoprotein A'-like	-	-
evm.model.supercontig_85.1	Ubiquitin carboxyl-terminal hydrolase 13 -like protein	1	TRUE
evm.model.supercontig_103.36	ubiquitin carboxyl-terminal hydrolase 13-like isoform X2	-	-
evm.model.supercontig_12.20	ubiquitin carboxyl-terminal hydrolase 14	1	TRUE
evm.model.supercontig_131.36	ubiquitin carboxyl-terminal hydrolase 6-like	1	TRUE
evm.model.supercontig_103.37	ubiquitin C-terminal hydrolase 13 isoform X1	-	-
evm.model.supercontig_20.203	ubiquitin domain-containing protein DSK2b-like	-	-
evm.model.supercontig_150.14	ubiquitin fusion degradation protein 1 homolog isoform X2	1	TRUE
evm.model.supercontig_1.181	ubiquitin receptor RAD23c-like	1	TRUE
evm.model.supercontig_543.3	ubiquitin-40S ribosomal protein S27a	3	TRUE
evm.model.supercontig_2.388	ubiquitin-activating enzyme E1 1 isoform X1	4	TRUE
evm.model.supercontig_2.389	ubiquitin-activating enzyme E1 1-like isoform X2	1	TRUE
evm.model.supercontig_97.98	ubiquitin-conjugating enzyme E2 36	3	TRUE
evm.model.supercontig_12.75	ubiquitin-conjugating enzyme E2-17 kDa	-	-
evm.model.supercontig_26.232	ubiquitin-like domain-containing protein CIP73 isoform X1	-	-
evm.model.supercontig_13.116	ubiquitin-like modifier-activating enzyme 5	-	-
evm.model.supercontig_33.184	UBP1-associated protein 2A	1	TRUE
evm.model.supercontig_131.61	UBP1-associated protein 2C	3	TRUE
evm.model.supercontig_14.210	UDP-arabinopyranose mutase 1	1	TRUE
evm.model.supercontig_1.156	UDP-arabinopyranose mutase 3	4	TRUE
evm.model.supercontig_47.43	UDP-D-apiose/UDP-D-xylose synthase 2	1	TRUE
evm.model.supercontig_79.25	UDP-glucose 4-epimerase GEPI48	4	TRUE
evm.model.supercontig_94.20	UDP-glucose 6-dehydrogenase 1	2	TRUE
evm.model.supercontig_1.107	UDP-glucose 6-dehydrogenase 1-like	1	TRUE
evm.model.supercontig_14.161	UDP-glucose 6-dehydrogenase 2	1	TRUE
evm.model.supercontig_30.3	UDP-glucose:glycoprotein glucosyltransferase	-	-
evm.model.supercontig_9.262	UDP-glucuronic acid decarboxylase 2	-	-
evm.model.supercontig_190.9	UDP-glucuronic acid decarboxylase 6	3	TRUE
evm.model.supercontig_1.388	UDP-glucuronic acid decarboxylase 6-like	-	-
evm.model.supercontig_5.139	UDP-glycosyltransferase 73C6-like	-	-
evm.model.supercontig_5.143	UDP-glycosyltransferase 73C6-like	-	-
evm.model.supercontig_58.88	uncharacterized N-acetyltransferase p20-like	-	-
evm.model.supercontig_26.144	uncharacterized oxidoreductase At4g09670-like	2	TRUE
evm.model.supercontig_14.110	uncharacterized protein At5g39570	4	TRUE
evm.model.supercontig_176.25	uncharacterized protein LOC110807331	-	-
evm.model.supercontig_150.3	uncharacterized protein LOC110808171	3	TRUE
evm.TU.contig_34675.2	uncharacterized protein LOC110825170	2	TRUE
evm.model.supercontig_9.223	uncharacterized protein OsI_027940	3	TRUE
evm.model.supercontig_85.4	universal stress protein A-like protein	2	TRUE
evm.model.supercontig_65.41	universal stress protein A-like protein	-	-
evm.model.supercontig_56.65	universal stress protein PHOS32	1	TRUE
evm.model.supercontig_9.67	universal stress protein PHOS32	2	TRUE
evm.model.supercontig_62.161	universal stress protein PHOS32	-	-
evm.model.supercontig_12.13	universal stress protein PHOS32-like	1	TRUE
evm.model.supercontig_9.226	universal stress protein PHOS34-like	-	-
evm.model.supercontig_34.214	unnamed protein product	1	TRUE
evm.model.supercontig_120.28	UPF0098 protein CPn_0877/CP_0992/CPj0877/CpB0906	2	TRUE
evm.model.supercontig_175.16	UPF0160 protein	3	TRUE
evm.model.supercontig_166.24	urease accessory protein G	3	TRUE
evm.model.supercontig_223.10	uridine 5'-monophosphate synthase	1	TRUE
evm.model.supercontig_223.9	uridine 5'-monophosphate synthase	1	TRUE
evm.model.supercontig_178.21	UTP--glucose-1-phosphate uridylyltransferase	-	-
evm.model.supercontig_6.289	Vacuolar protein sorting-associated protein 35	4	TRUE
evm.model.supercontig_29.115	vacuolar-processing enzyme	3	TRUE
evm.model.supercontig_65.100	vacuolar-sorting protein BRO1	-	-
evm.model.supercontig_106.56	vacuolar-sorting receptor 3-like	4	TRUE
evm.model.supercontig_2.74	valine--tRNA ligase, mitochondrial 1 isoform X1	3	TRUE
evm.model.supercontig_8.171	vesicle-associated membrane protein 721-like	1	TRUE
evm.model.supercontig_27.27	vesicle-fusing ATPase-like	-	-
evm.model.supercontig_58.77	vicilin Jug r 2.0101	2	TRUE
evm.model.supercontig_158.3	vicilin-like seed storage protein At2g18540	2	TRUE
evm.model.supercontig_62.100	vicilin-like seed storage protein At2g28490	2	TRUE
evm.model.supercontig_26.191	vinorine synthase-like	4	TRUE
evm.model.supercontig_155.13	V-type proton ATPase catalytic subunit A	4	TRUE
evm.model.supercontig_150.48	V-type proton ATPase subunit a3	1	TRUE
evm.model.supercontig_20.109	V-type proton ATPase subunit B 2	1	TRUE
evm.model.supercontig_70.83	V-type proton ATPase subunit C	4	TRUE
evm.model.supercontig_50.63	V-type proton ATPase subunit D	3	TRUE
evm.model.supercontig_14.35	V-type proton ATPase subunit d2	4	TRUE
evm.model.supercontig_122.22	V-type proton ATPase subunit E	3	TRUE
evm.model.supercontig_117.89	V-type proton ATPase subunit F	-	-
evm.model.supercontig_43.106	V-type proton ATPase subunit H	2	TRUE
evm.model.supercontig_61.44	WD-40 repeat-containing protein MSI4-like	3	TRUE
evm.model.supercontig_103.73	xylogen-like protein 11	2	TRUE
evm.model.supercontig_157.21	xyloglucan endotransglucosylase/hydrolase 2	-	-
evm.model.supercontig_95.75	xylose isomerase	4	TRUE
evm.model.supercontig_75.2	xylose isomerase	-	-
evm.model.supercontig_235.5	zinc finger CCCH domain-containing protein 14-like	-	-
evm.model.supercontig_67.69	LOW EXPRESSION OF OSMOTICALLY RESPONSIVE GENES 1	3	TRUE
