# Supplementary material for: Time-Dependent Proteomic Signatures Associated with Embryogenic Callus Induction in Carica papaya L
Source: Plants (Basel). 2023 Nov 18;12(22):3891. doi: 10.3390/plants12223891 (PMC10675192; doi:10.3390/plants12223891)
Supplement: Supplementary file 1 [file plants-12-03891-s001.zip › TableS3.xlsx]

## Sheet: Regulatory proteins_v0
Supplementary table S3. List of putative transcription factors, transcription regulators and protein kinases. The identification of putative kinases for the proteomics and phosphoproteomics data obtained for EC0 and EC14 was predicted with iTAK software.
Protein ID	Type	Class	BLAST top hit	Cluster	Arabidopsis ortholog
evm.model.supercontig_152.12	Kinase	CAMK_CDPK	calcium-dependent protein kinase 21	1	CPK15
evm.model.supercontig_72.55	Kinase	CMGC_CDK-CRK7-CDK9	probable serine/threonine-protein kinase At1g54610	3	AT1G53050
evm.model.supercontig_30.148	TF	MADS-MIKC	coatomer subunit delta-like	1	AT5G05010
evm.model.supercontig_5.85	TF	C2H2	histone deacetylase HDT1	1	HD2C
evm.model.supercontig_1007.4	TF	Whirly	single-stranded DNA-binding protein WHY1, chloroplastic-like	3	WHY1
evm.model.supercontig_37.170	TF	CSD	glycine-rich protein 2	3	GRP2
evm.model.supercontig_235.5	TF	C3H	zinc finger CCCH domain-containing protein 14-like	-	AT3G12130
evm.model.supercontig_6.261	TF	CSD	cold shock domain-containing protein 3	-	CSP3
evm.model.supercontig_77.11	TR	MBF1	Endothelial differentiation-related factor 1-like protein	4	MBF1B
evm.model.supercontig_58.88	TR	GNAT	uncharacterized N-acetyltransferase p20-like	-	AT2G32030
